# Supplementary material for: Resequencing of 672 Native Rice Accessions to Explore Genetic Diversity and Trait Associations in Vietnam
Source: Rice (N Y). 2021 Jun 10;14:52. doi: 10.1186/s12284-021-00481-0 (PMC8192651; doi:10.1186/s12284-021-00481-0)
Supplement: Supplementary file 1 — Additional file 1: Table S1. Name and details of 672 rice varieties. Detailing read number, mapping statistics, Vietnamese National Genebank number, local name, location, characteristic, subtype and subpopulation. Table S2. Name and details of 3635 rice varieties. Detailing the new subpopulation and PCO analysis. Table S3. Phenotypic measurements for 20 traits for 672 samples. Detailing individual measurements for each sample, description of phenotypes, statistics for all samples and individually for the Indica and Japonica subtypes. Phenotypes are available for around 75% of the samples. Table S4. Phenotype abbreviations and details. Table S5. Phenotype statistics (mean and coefficient of variation) and population comparisons (t-test). Table S6. Diversity (π) of each subpopulation. Table S7. GWAS results. List of the 21 QTL and the positions of the individual QTLs for each panel. Table S8. Gene lists for the 21 QTL. Table S9 List of 107 IRRI rice samples. Detailing IRRI accession, country on origin, K9 and K15 group and Vietnamese subpopulation. Table S10. List of 14 SNP sets used for analysis. Detailing filtering parameters, sample and SNP numbers for each SNP set. Table S11. Summary count of SNPs with effects on the genome. Detailing SnpEff annotation of the full set of 3,750,621 SNPs using the Oryza sativa MSU release 7 rice annotation. Six tables detailing number of effects by impact, functional class, type, region, base changes and Ts/Tv ratio. [file 12284_2021_481_MOESM1_ESM.xls]

## Sheet: Table S1
Table S1. Name and details of 672 Vietnamese rice varieties
label	Our reference	paired-end reads	Total bp	Genome depth (coverage) 1	% mapped reads	% properly paired mapped reads	GBVN Number 2 / IRRI Genetic_Stock_Accession	Characteristic	Location	Local name / IRRI Genetic_Stock_varname	Subtype	Subpopulation	variety	K9_IRRI	K9_new	K10_new	K11_new	K12_new	K13_new	K14_new	K15_new	K15_IRRI
LIB12304	VN_1	8666900	2184058800	5.85	0.9586	0.901	GBVN001268	Bacterial_Blight_Resistant	Red River Delta	Tep Hai Duong	Indica	I5	Indica	NA	Ind-adm	Ind-3.4	Ind-3.4	Ind-3.4	Ind-adm	Ind-adm	Ind-3.4	NA
LIB12305	VN_2	6227485	1569326220	4.2	0.949	0.8908	GBVN001270	Bacterial_Blight_Resistant	Red River Delta	Tep Hai Phong	Indica	Im	Indica	NA	Ind-adm	Ind-adm	Ind-adm	Ind-adm	Ind-adm	Ind-adm	Ind-adm	NA
LIB12306	VN_3	6172063	1555359876	4.17	0.9325	0.8923	GBVN001282	Bacterial_Blight_Resistant	NA	Nep xap	admixed	admixed	Japonica	NA	admix	admix	admix	admix	admix	admix	admix	NA
LIB12307	VN_4	10461808	2636375616	7.06	0.9665	0.93	GBVN001900	Bacterial_Blight_Resistant	Northeast	Khau nua manh thuong	admixed	admixed	Japonica	NA	admix	admix	admix	admix	admix	admix	admix	NA
LIB12308	VN_5	7303489	1840479228	4.93	0.9545	0.9143	GBVN001902	Bacterial_Blight_Resistant	Northeast	Khau nu khao	admixed	admixed	Japonica	NA	admix	admix	admix	admix	admix	admix	admix	NA
LIB12309	VN_6	4937542	1244260584	3.33	0.9636	0.9271	GBVN001930	Bacterial_Blight_Resistant	Northeast	Khau ba trang	Japonica	J2	Japonica	NA	Jap-adm	Jap-adm	Jap-adm	Jap-adm	Jap-adm	Jap-tmp.2	Jap-tmp.2	NA
LIB12310	VN_7	6175484	1556221968	4.17	0.9603	0.9262	GBVN012979	Bacterial_Blight_Resistant	Northwest	Nep ruong	Japonica	J1	Japonica	NA	Jap-sbtrp	Jap-sbtrp	Jap-sbtrp	Jap-sbtrp	Jap-sbtrp	Jap-sbtrp	Jap-sbtrp	NA
LIB12311	VN_8	5546254	1397656008	3.74	0.9723	0.9427	GBVN002035	Bacterial_Blight_Resistant	Northeast	Tam tan mau vang	Japonica	J2	Japonica	NA	Jap-tmp	Jap-tmp	Jap-tmp	Jap-tmp	Jap-tmp.2	Jap-tmp.2	Jap-tmp.2	NA
LIB12312	VN_9	6905491	1740183732	4.66	0.9687	0.9282	GBVN002036	Bacterial_Blight_Resistant	Northeast	Nep tan thom	admixed	admixed	Japonica	NA	admix	admix	admix	admix	admix	admix	admix	NA
LIB12313	VN_10	7575092	1908923184	5.11	0.9748	0.9484	GBVN002058	Bacterial_Blight_Resistant	Northeast	Khau nua cai	Japonica	J2	Japonica	NA	Jap-tmp	Jap-tmp	Jap-tmp	Jap-tmp	Jap-tmp.2	Jap-tmp.2	Jap-tmp.2	NA
LIB12314	VN_11	6039257	1521892764	4.08	0.9731	0.9407	GBVN002060	Bacterial_Blight_Resistant	Northeast	Te nuong may	Japonica	J1	Japonica	NA	Jap-sbtrp	Jap-sbtrp	Jap-sbtrp	Jap-sbtrp	Jap-sbtrp	Jap-sbtrp	Jap-sbtrp	NA
LIB12315	VN_12	6680827	1683568404	4.51	0.939	0.8907	GBVN002061	Bacterial_Blight_Resistant	Northeast	Nep loc nuong	admixed	admixed	Japonica	NA	admix	admix	admix	admix	admix	admix	admix	NA
LIB12316	VN_13	5785406	1457922312	3.91	0.9496	0.9194	GBVN002077	Bacterial_Blight_Resistant	Northeast	Plau gung han	Japonica	J1	Japonica	NA	Jap-sbtrp	Jap-sbtrp	Jap-sbtrp	Jap-sbtrp	Jap-sbtrp	Jap-sbtrp	Jap-sbtrp	NA
LIB12317	VN_14	7376056	1858766112	4.98	0.9581	0.935	GBVN002369	Bacterial_Blight_Resistant	Red River Delta	Nep ong lao	Japonica	J4	Japonica	NA	Jap-adm	Jap-adm	Jap-adm	Jap-adm	Jap-adm	Jap-adm	Jap-adm	NA
LIB12318	VN_15	6170971	1555084692	4.17	0.9281	0.899	GBVN002384	Bacterial_Blight_Resistant	Northwest	Nep cai doc	Japonica	J2	Japonica	NA	Jap-tmp	Jap-tmp	Jap-tmp	Jap-tmp	Jap-tmp.2	Jap-tmp.2	Jap-tmp.2	NA
LIB12319	VN_16	7445049	1876152348	5.03	0.9704	0.9443	GBVN002481	Bacterial_Blight_Resistant	Northwest	Khau tan vang	Japonica	J2	Japonica	NA	Jap-tmp	Jap-tmp	Jap-tmp	Jap-tmp	Jap-tmp.2	Jap-tmp.2	Jap-tmp.2	NA
LIB12320	VN_17	5882427	1482371604	3.97	0.9619	0.9201	GBVN002505	Bacterial_Blight_Resistant	Northwest	Khau tan hang	admixed	admixed	Japonica	NA	admix	admix	admix	admix	admix	admix	admix	NA
LIB12321	VN_18	7678588	1935004176	5.18	0.9733	0.9449	GBVN002507	Bacterial_Blight_Resistant	Northwest	Khau tan nuong	Japonica	J2	NA	NA	NA	NA	NA	NA	NA	NA	NA	NA
LIB12322	VN_19	7136845	1798484940	4.82	0.953	0.8909	GBVN005803	Bacterial_Blight_Resistant	Mekong River Delta	Nep do	Indica	I2	Japonica	NA	Ind-3	Ind-3	Ind-3.2	Ind-3.2	Ind-3.2	Ind-3.2	Ind-3.2	NA
LIB12323	VN_20	5209093	1312691436	3.52	0.947	0.8804	GBVN009249	Bacterial_Blight_Resistant	Central Highlands	Lua ma	Indica	I1	Indica	NA	Ind-1B	Ind-adm	Ind-adm	Ind-adm	Ind-adm	Ind-adm	Ind-adm	NA
LIB12324	VN_21	7764289	1956600828	5.24	0.9228	0.8978	GBVN009886	Bacterial_Blight_Resistant	Northwest	Khau tan lanh	Japonica	J2	Japonica	NA	Jap-tmp	Jap-tmp	Jap-tmp	Jap-tmp	Jap-tmp.2	Jap-tmp.2	Jap-tmp.2	NA
LIB12325	VN_22	7661120	1930602240	5.17	0.9229	0.8602	TEMP021145	Bacterial_Blight_Resistant	Mekong River Delta	OM4900	Indica	I1	Indica	NA	Ind-1B	Ind-adm	Ind-adm	Ind-adm	Ind-adm	Ind-adm	Ind-adm	NA
LIB12326	VN_23	8013516	2019406032	5.41	0.9638	0.903	GBVN012095	Bacterial_Blight_Resistant	Mekong River Delta	OM2517	Indica	Im	Indica	NA	Ind-adm	Ind-adm	Ind-adm	Ind-adm	Ind-adm	Ind-adm	Ind-adm	NA
LIB12327	VN_24	7971885	2008915020	5.38	0.9576	0.8934	NA	Bacterial_Blight_Resistant	NA	OM6916	Indica	I1	Indica	NA	Ind-1B	Ind-1B	Ind-1B	Ind-1B	Ind-1B	Ind-1B	Ind-1B.1	NA
LIB18008	VN_25	6829838	1721119176	4.61	0.9699	0.9006	GBVN008186	Bacterial_Blight_Resistant	NA	OM1490	Indica	I1	Japonica	NA	Ind-adm	Ind-adm	Ind-adm	Ind-adm	Ind-adm	Ind-adm	Ind-adm	NA
LIB18009	VN_26	6162495	1552948740	4.16	0.9681	0.8904	GBVN002119	Blast_Resistant	Northwest	San pa toong	Indica	I1	Japonica	NA	Ind-adm	Ind-adm	Ind-adm	Ind-adm	Ind-adm	Ind-adm	Ind-adm	NA
LIB18010	VN_27	5515413	1389884076	3.72	0.9796	0.943	NA	Blast_Resistant	NA	Dle la tong	Japonica	J1	Japonica	NA	Jap-sbtrp	Jap-sbtrp	Jap-sbtrp	Jap-sbtrp	Jap-sbtrp	Jap-sbtrp	Jap-sbtrp	NA
LIB18011	VN_28	4490351	1131568452	3.03	0.9759	0.9328	GBVN002156	Blast_Resistant	South Central Coast	Lua venth	Japonica	J3	Japonica	NA	Jap-sbtrp	Jap-sbtrp	Jap-sbtrp	Jap-sbtrp	Jap-sbtrp	Jap-sbtrp	Jap-sbtrp	NA
LIB18012	VN_29	11933607	3007268964	8.06	0.9722	0.9005	GBVN002431	Blast_Resistant	NA	Chiem ngan	Indica	I5	Indica	NA	Ind-adm	Ind-3.4	Ind-3.4	Ind-3.4	Ind-3.4	Ind-3.4	Ind-3.4	NA
LIB18013	VN_30	3655451	921173652	2.47	0.9699	0.894	GBVN002629	Blast_Resistant	Northwest	B'le la	Indica	Im	Indica	NA	Ind-adm	Ind-adm	Ind-adm	Ind-adm	Ind-adm	Ind-adm	Ind-adm	NA
LIB18014	VN_31	4200271	1058468292	2.84	0.9676	0.8892	GBVN003345	Blast_Resistant	South Central Coast	Lua goc do	Indica	Im	Japonica	NA	Ind-adm	Ind-adm	Ind-adm	Ind-adm	Ind-adm	Ind-adm	Ind-adm	NA
LIB18015	VN_32	5776618	1455707736	3.9	0.9728	0.9096	GBVN004855	Blast_Resistant	Northwest	Dle tu	admixed	admixed	Japonica	NA	admix	admix	admix	admix	admix	Ind-adm	admix	NA
LIB18016	VN_33	8249487	2078870724	5.57	0.9776	0.9318	GBVN007095	Blast_Resistant	Northwest	Khau hang khoai	admixed	admixed	Japonica	NA	admix	admix	admix	admix	admix	Ind-adm	admix	NA
LIB18017	VN_34	5418427	1365443604	3.66	0.9805	0.9455	GBVN007686	Blast_Resistant	North Central Coast	Ple lia	Japonica	J1	Japonica	NA	Jap-sbtrp	Jap-sbtrp	Jap-sbtrp	Jap-sbtrp	Jap-sbtrp	Jap-sbtrp	Jap-sbtrp	NA
LIB18018	VN_35	4613523	1162607796	3.11	0.9763	0.9281	GBVN008222	Blast_Resistant	Northwest	Khau lech	admixed	admixed	Japonica	NA	Jap-adm	Jap-adm	Jap-adm	Jap-adm	Jap-adm	Ind-adm	Jap-adm	NA
LIB18019	VN_36	4043542	1018972584	2.73	0.9772	0.9381	GBVN008225	Blast_Resistant	Northwest	Khau tan nhe	Japonica	J2	Japonica	NA	Jap-tmp	Jap-tmp	Jap-tmp	Jap-tmp	Jap-tmp.2	Jap-tmp.2	Jap-tmp.2	NA
LIB18020	VN_37	4297054	1082857608	2.9	0.9786	0.94	GBVN008235	Blast_Resistant	Northwest	Khau hut danh	Japonica	J1	Japonica	NA	Jap-sbtrp	Jap-sbtrp	Jap-sbtrp	Jap-sbtrp	Jap-sbtrp	Jap-sbtrp	Jap-sbtrp	NA
LIB18021	VN_38	6471930	1630926360	4.37	0.9695	0.8951	GBVN008709	Blast_Resistant	Northwest	Ple cho	Indica	I3	Japonica	NA	Ind-adm	Ind-3.4	Ind-3.4	Ind-3.4	Ind-3.4	Ind-3.4	Ind-3.4	NA
LIB18022	VN_39	5967384	1503780768	4.03	0.9678	0.8928	NA	Blast_Resistant	NA	OM5471	Indica	I1	Japonica	NA	Ind-1B	Ind-1B	Ind-1B	Ind-1B	Ind-1B	Ind-1B	Ind-1B.1	NA
LIB18023	VN_40	7112123	1792254996	4.8	0.9708	0.9001	TEMP021175	Blast_Resistant	Mekong River Delta	OM8923	Indica	I1	Japonica	NA	Ind-1B	Ind-1B	Ind-1B	Ind-1B	Ind-1B	Ind-1B	Ind-1B.1	NA
LIB18024	VN_41	8802431	2218212612	5.94	0.9686	0.8951	NA	Blast_Resistant	NA	OM 9108	Indica	I1	Indica	NA	Ind-adm	Ind-adm	Ind-adm	Ind-adm	Ind-adm	Ind-adm	Ind-adm	NA
LIB18025	VN_42	9500780	2394196560	6.41	0.9653	0.8875	NA	Blast_Resistant	NA	OM 9179	Indica	I1	Javanica	NA	Ind-1B	Ind-1B	Ind-1B	Ind-1B	Ind-1B	Ind-1B	Ind-adm	NA
LIB18026	VN_43	5520276	1391109552	3.73	0.9691	0.8937	NA	Blast_Resistant	NA	OM 9183	Indica	I1	Javanica	NA	Ind-1B	Ind-1B	Ind-1B	Ind-1B	Ind-1B	Ind-1B	Ind-1B.1	NA
LIB18027	VN_44	4429692	1116282384	2.99	0.9707	0.8961	NA	Blast_Resistant	NA	OM 6600	Indica	I1	Indica	NA	Ind-1B	Ind-1B	Ind-1B	Ind-1B	Ind-1B	Ind-1B	Ind-1B.1	NA
LIB18028	VN_45	4037698	1017499896	2.73	0.9685	0.8948	NA	Blast_Resistant	NA	OM 9167	Indica	I1	Indica	NA	Ind-1B	Ind-adm	Ind-adm	Ind-adm	Ind-adm	Ind-adm	Ind-adm	NA
LIB18029	VN_46	11197720	2821825440	7.56	0.9673	0.8896	NA	Blast_Resistant	NA	OM 9169	Indica	I1	Indica	NA	Ind-1B	Ind-1B	Ind-1B	Ind-1B	Ind-1B	Ind-1B	Ind-1B.1	NA
LIB18030	VN_47	15801688	3982025376	10.67	0.9688	0.8927	NA	Blast_Resistant	NA	OM 9112	Indica	I1	Indica	NA	Ind-1B	Ind-adm	Ind-adm	Ind-adm	Ind-adm	Ind-adm	Ind-adm	NA
LIB18031	VN_48	10994979	2770734708	7.42	0.9724	0.9015	NA	Blast_Resistant	NA	OM 8232	Indica	I1	Indica	NA	Ind-1B	Ind-1B	Ind-1B	Ind-1B	Ind-1B	Ind-1B	Ind-1B.1	NA
LIB18032	VN_49	10458346	2635503192	7.06	0.9685	0.8983	NA	Blast_Resistant	NA	OM 6904	Indica	I1	Indica	NA	Ind-adm	Ind-adm	Ind-adm	Ind-adm	Ind-adm	Ind-adm	Ind-adm	NA
LIB18033	VN_50	7790849	1963293948	5.26	0.9676	0.8913	TEMP021172	Blast_Resistant	Mekong River Delta	OM 1352	Indica	I1	Indica	NA	Ind-1B	Ind-1B	Ind-1B	Ind-1B	Ind-1B	Ind-1B	Ind-1B.1	NA
LIB18034	VN_51	4744662	1195654824	3.2	0.9692	0.8963	NA	Blast_Resistant	NA	OM 2599	Indica	I1	Indica	NA	Ind-1B	Ind-1B	Ind-1B	Ind-1B	Ind-1B	Ind-1B	Ind-1B.1	NA
LIB18035	VN_52	2899636	730708272	1.96	0.9669	0.8932	GBVN009377	Blast_Resistant	North Central Coast	Beo Lang Son	Indica	I3	NA_check	NA	Ind-adm	Ind-3.4	Ind-3.4	Ind-3.4	Ind-3.4	Ind-3.4	Ind-3.4	NA
LIB18036	VN_53	8063782	2032073064	5.44	0.9648	0.8957	GBVN006174	Elite	NA	X21	Indica	I1	Japonica	NA	Ind-adm	Ind-adm	Ind-adm	Ind-adm	Ind-adm	Ind-adm	Ind-adm	NA
LIB18037	VN_54	7999766	2015941032	5.4	0.971	0.8995	NA	Elite	NA	HT9	Indica	I1	Indica	NA	Ind-1B	Ind-1B	Ind-1B	Ind-1B	Ind-1B	Ind-1B	Ind-adm	NA
LIB18038	VN_55	9966659	2511598068	6.73	0.9681	0.8928	NA	Elite	NA	SH8	Indica	I1	Indica	NA	Ind-adm	Ind-adm	Ind-adm	Ind-adm	Ind-adm	Ind-adm	Ind-adm	NA
LIB18039	VN_56	6650982	1676047464	4.49	0.9717	0.9086	NA	Elite	NA	Nep 98	Indica	I1	Japonica	NA	Ind-adm	Ind-adm	Ind-adm	Ind-adm	Ind-adm	Ind-adm	Ind-adm	NA
LIB18040	VN_57	5949602	1499299704	4.02	0.9717	0.9074	NA	Elite	NA	HT1-32	Indica	I1	Indica	NA	Ind-adm	Ind-adm	Ind-adm	Ind-adm	Ind-adm	Ind-adm	Ind-adm	NA
LIB18041	VN_58	17679047	4455119844	11.94	0.9704	0.9003	GBVN017720	Elite	Red River Delta	PC6	Indica	I1	Japonica	NA	Ind-1B	Ind-adm	Ind-adm	Ind-adm	Ind-adm	Ind-adm	Ind-adm	NA
LIB18042	VN_59	2196685	553564620	1.48	0.9729	0.9147	NA	Elite	NA	Tam du	admixed	admixed	NA_check	NA	admix	admix	admix	admix	admix	admix	admix	NA
LIB18043	VN_60	4256222	1072567944	2.87	0.9671	0.8955	NA	Elite	NA	HD1	Indica	I1	Indica	NA	Ind-adm	Ind-adm	Ind-adm	Ind-adm	Ind-adm	Ind-adm	Ind-adm	NA
LIB18044	VN_61	6308518	1589746536	4.26	0.9686	0.8974	NA	Elite	NA	Soc Trang	Indica	I1	Indica	NA	Ind-adm	Ind-adm	Ind-adm	Ind-adm	Ind-adm	Ind-adm	Ind-adm	NA
LIB18045	VN_62	8126407	2047854564	5.49	0.9704	0.9	NA	Elite	NA	Jasmin/AC5	Indica	I1	Japonica	NA	Ind-adm	Ind-adm	Ind-adm	Ind-adm	Ind-adm	Ind-adm	Ind-adm	NA
LIB18046	VN_63	6914470	1742446440	4.67	0.9679	0.8975	NA	Elite	NA	TLS1	Indica	I1	Japonica	NA	Ind-adm	Ind-adm	Ind-adm	Ind-adm	Ind-adm	Ind-adm	Ind-adm	NA
LIB18047	VN_64	6745263	1699806276	4.55	0.9686	0.8953	NA	Elite	NA	Thu do 1	Indica	I1	Indica	NA	Ind-adm	Ind-adm	Ind-adm	Ind-adm	Ind-adm	Ind-adm	Ind-adm	NA
LIB18050	VN_67	3050037	768609324	2.06	0.9716	0.9076	NA	Elite	NA	KD28	Indica	I1	NA_check	NA	Ind-adm	Ind-adm	Ind-adm	Ind-adm	Ind-adm	Ind-adm	Ind-adm	NA
LIB18051	VN_68	7595871	1914159492	5.13	0.9717	0.9083	NA	Elite	NA	KN50-1	Indica	I1	Japonica	NA	Ind-1B	Ind-adm	Ind-adm	Ind-adm	Ind-adm	Ind-adm	Ind-adm	NA
LIB18052	VN_69	8238312	2076054624	5.56	0.9729	0.9105	NA	Elite	NA	B1 Bich	Indica	I1	Indica	NA	Ind-adm	Ind-adm	Ind-adm	Ind-adm	Ind-adm	Ind-adm	Ind-adm	NA
LIB18053	VN_70	9272230	2336601960	6.26	0.9689	0.8955	NA	Elite	NA	QP21	Indica	I1	Japonica	NA	Ind-adm	Ind-adm	Ind-adm	Ind-adm	Ind-adm	Ind-adm	Ind-adm	NA
LIB18054	VN_71	9167399	2310184548	6.19	0.9706	0.9016	NA	Elite	NA	DT39	Indica	I1	Japonica	NA	Ind-adm	Ind-adm	Ind-adm	Ind-adm	Ind-adm	Ind-adm	Ind-adm	NA
LIB18055	VN_72	15869139	3999023028	10.71	0.9719	0.902	NA	Elite	NA	KN50-4	Indica	I1	Indica	NA	Ind-adm	Ind-adm	Ind-adm	Ind-adm	Ind-adm	Ind-adm	Ind-adm	NA
LIB25304	VN_73	4853505	1223083260	3.28	0.9838	0.93	GBVN000305	Quality_Potential	Red River Delta	Tam tron Hai Duong	admixed	admixed	Japonica	NA	cB (Bas)	cB (Bas)	cBas	cBas	cBas	cBas	cBas	NA
LIB25221	VN_74	4703099	1185180948	3.18	0.9829	0.9297	GBVN000317	Quality_Potential	Red River Delta	Tam xoan Vinh Phuc	admixed	admixed	Japonica	NA	cB (Bas)	cB (Bas)	cBas	cBas	cBas	cBas	cBas	NA
LIB25222	VN_75	4463737	1124861724	3.01	0.9835	0.9285	GBVN005120	Quality_Potential	Red River Delta	Tam Nghia Hong	admixed	admixed	Japonica	NA	cB (Bas)	cB (Bas)	cBas	cBas	cBas	cBas	cBas	NA
LIB25305	VN_76	4891974	1232777448	3.3	0.9838	0.9305	GBVN005121	Quality_Potential	Red River Delta	Tam con	admixed	admixed	Japonica	NA	cB (Bas)	cB (Bas)	cBas	cBas	cBas	cBas	cBas	NA
LIB25223	VN_77	4646740	1170978480	3.14	0.9797	0.9084	GBVN001982	Quality_Potential	Northeast	Khau muong hun	Indica	Im	Indica	NA	Ind-adm	Ind-adm	Ind-adm	Ind-adm	Ind-adm	Ind-adm	Ind-adm	NA
LIB25224	VN_78	4329229	1090965708	2.92	0.9793	0.9067	GBVN001997	Quality_Potential	Northeast	Chiem pua	Indica	I1	Javanica	NA	Ind-adm	Ind-adm	Ind-adm	Ind-adm	Ind-adm	Ind-adm	Ind-adm	NA
LIB25225	VN_79	4959351	1249756452	3.35	0.9788	0.9034	GBVN005912	Quality_Potential	South Central Coast	Mao chet	Indica	I3	Indica	NA	Ind-3	Ind-adm	Ind-adm	Ind-adm	Ind-adm	Ind-adm	Ind-adm	NA
LIB25226	VN_80	4406170	1110354840	2.97	0.9806	0.9148	NA	Quality_Potential	NA	OM 7347	Indica	I1	Indica	NA	Ind-adm	Ind-adm	Ind-adm	Ind-adm	Ind-adm	Ind-adm	Ind-adm	NA
LIB25227	VN_81	4094601	1031839452	2.76	0.9772	0.9	NA	Quality_Potential	NA	OM 7364	Indica	I1	Indica	NA	Ind-1B	Ind-1B	Ind-1B	Ind-1B	Ind-1B	Ind-1B	Ind-1B.1	NA
LIB25228	VN_82	4299472	1083466944	2.9	0.9894	0.9642	GBVN000930	Drought_Tolerance	NA	Lia ton	Japonica	J4	Japonica	NA	Jap-adm	Jap-adm	Jap-adm	Jap-adm	Jap-adm	Jap-adm	Jap-adm	NA
LIB25229	VN_83	4811847	1212585444	3.25	0.979	0.9047	GBVN001837	Drought_Tolerance	Northeast	Lua mo trang	Indica	I3	Japonica	NA	Ind-3	Ind-3.4	Ind-3.4	Ind-3.4	Ind-3.4	Ind-3.4	Ind-3.4	NA
LIB25230	VN_84	5095112	1283968224	3.44	0.9878	0.9564	GBVN002131	Drought_Tolerance	Northwest	Ble la tong	Japonica	J1	Japonica	NA	Jap-sbtrp	Jap-sbtrp	Jap-sbtrp	Jap-sbtrp	Jap-sbtrp	Jap-sbtrp	Jap-sbtrp	NA
LIB25231	VN_85	4426995	1115602740	2.99	0.9777	0.8993	GBVN002135	Drought_Tolerance	Northwest	Ble lenh xi	Indica	Im	Indica	NA	Ind-adm	Ind-adm	Ind-adm	Ind-adm	Ind-adm	Ind-adm	Ind-adm	NA
LIB25232	VN_86	4999978	1259994456	3.38	0.9776	0.9011	GBVN002642	Drought_Tolerance	Northeast	Ble la	Indica	Im	Indica	NA	Ind-adm	Ind-adm	Ind-adm	Ind-adm	Ind-adm	Ind-adm	Ind-adm	NA
LIB25233	VN_87	4398911	1108525572	2.97	0.9783	0.9022	GBVN003429	Drought_Tolerance	North Central Coast	Chiem do	Indica	I4	Indica	NA	Ind-adm	Ind-3.4	Ind-3.4	Ind-3.4	Ind-3.4	Ind-3.4	Ind-3.4	NA
LIB25234	VN_88	4965693	1251354636	3.35	0.982	0.9246	GBVN003483	Drought_Tolerance	South Central Coast	Lua muoi	admixed	admixed	Japonica	NA	admix	admix	admix	admix	admix	Ind-adm	admix	NA
LIB25235	VN_89	4092222	1031239944	2.76	0.9783	0.904	GBVN004666	Drought_Tolerance	NA	IR64	Indica	I1	Javanica	NA	Ind-1B	Ind-1B	Ind-1B	Ind-1B	Ind-1B	Ind-1B	Ind-1B.1	NA
LIB25236	VN_90	4741817	1194937884	3.2	0.987	0.9544	GBVN003895	Drought_Tolerance	Northwest	Ble ma mua	Japonica	J1	Japonica	NA	Jap-sbtrp	Jap-sbtrp	Jap-sbtrp	Jap-sbtrp	Jap-sbtrp	Jap-sbtrp	Jap-sbtrp	NA
LIB25237	VN_91	4789191	1206876132	3.23	0.9863	0.9449	GBVN003935	Drought_Tolerance	Northwest	Mong lu	Japonica	J1	Japonica	NA	Jap-sbtrp	Jap-sbtrp	Jap-sbtrp	Jap-sbtrp	Jap-sbtrp	Jap-sbtrp	Jap-sbtrp	NA
LIB25238	VN_92	4587279	1155994308	3.1	0.9882	0.9585	GBVN003947	Drought_Tolerance	Northwest	Khau bo kha	Japonica	J1	Japonica	NA	Jap-sbtrp	Jap-sbtrp	Jap-sbtrp	Jap-sbtrp	Jap-sbtrp	Jap-sbtrp	Jap-sbtrp	NA
LIB25239	VN_93	4365950	1100219400	2.95	0.9783	0.8986	GBVN003970	Drought_Tolerance	Northwest	Ble chcau	Indica	I3	Indica	NA	Ind-adm	Ind-3.4	Ind-3.4	Ind-3.4	Ind-adm	Ind-adm	Ind-adm	NA
LIB25240	VN_94	4792094	1207607688	3.24	0.9794	0.9042	GBVN004123	Drought_Tolerance	Northeast	Khau lay khao	Indica	I3	Javanica	NA	Ind-adm	Ind-3.4	Ind-3.4	Ind-3.4	Ind-3.4	Ind-3.4	Ind-3.4	NA
LIB25241	VN_95	4836854	1218887208	3.27	0.9871	0.9559	GBVN004723	Drought_Tolerance	North Central Coast	Cham soong	Japonica	J1	Japonica	NA	Jap-sbtrp	Jap-sbtrp	Jap-sbtrp	Jap-sbtrp	Jap-sbtrp	Jap-sbtrp	Jap-sbtrp	NA
LIB25242	VN_96	4179055	1053121860	2.82	0.9844	0.938	GBVN004748	Drought_Tolerance	North Central Coast	Hang ngua	admixed	admixed	Japonica	NA	admix	admix	admix	admix	admix	Ind-adm	admix	NA
LIB25243	VN_97	4174732	1052032464	2.82	0.9839	0.9396	GBVN004762	Drought_Tolerance	North Central Coast	Lo cang	admixed	admixed	Japonica	NA	Jap-sbtrp	Jap-sbtrp	Jap-sbtrp	Jap-sbtrp	Jap-sbtrp	Jap-sbtrp	Jap-sbtrp	NA
LIB25244	VN_98	4655196	1173109392	3.14	0.9877	0.9567	GBVN004792	Drought_Tolerance	North Central Coast	Khau ma giang	Japonica	J1	Japonica	NA	Jap-sbtrp	Jap-sbtrp	Jap-sbtrp	Jap-sbtrp	Jap-sbtrp	Jap-sbtrp	Jap-sbtrp	NA
LIB25245	VN_99	5195826	1309348152	3.51	0.9884	0.9582	GBVN004793	Drought_Tolerance	North Central Coast	Khau non	Japonica	J1	Japonica	NA	Jap-sbtrp	Jap-sbtrp	Jap-sbtrp	Jap-sbtrp	Jap-sbtrp	Jap-sbtrp	Jap-sbtrp	NA
LIB25246	VN_100	4833050	1217928600	3.26	0.9864	0.954	GBVN004794	Drought_Tolerance	North Central Coast	Khau hin	Japonica	J1	Japonica	NA	Jap-sbtrp	Jap-sbtrp	Jap-sbtrp	Jap-sbtrp	Jap-sbtrp	Jap-sbtrp	Jap-sbtrp	NA
LIB25247	VN_101	4204176	1059452352	2.84	0.9872	0.9583	GBVN004840	Drought_Tolerance	Northwest	Blao dong	Japonica	J1	Japonica	NA	Jap-sbtrp	Jap-sbtrp	Jap-sbtrp	Jap-sbtrp	Jap-sbtrp	Jap-sbtrp	Jap-sbtrp	NA
LIB25248	VN_102	4779342	1204394184	3.23	0.9868	0.9558	GBVN005057	Drought_Tolerance	North Central Coast	Khau cu	Japonica	J1	Japonica	NA	Jap-sbtrp	Jap-sbtrp	Jap-sbtrp	Jap-sbtrp	Jap-sbtrp	Jap-sbtrp	Jap-sbtrp	NA
LIB25249	VN_103	4988669	1257144588	3.37	0.9865	0.9538	GBVN005018	Drought_Tolerance	North Central Coast	Khau san	Japonica	J1	Japonica	NA	Jap-sbtrp	Jap-sbtrp	Jap-sbtrp	Jap-sbtrp	Jap-sbtrp	Jap-sbtrp	Jap-sbtrp	NA
LIB25250	VN_104	4672236	1177403472	3.15	0.9857	0.9506	GBVN005020	Drought_Tolerance	North Central Coast	Khau do don	Japonica	J1	Japonica	NA	Jap-sbtrp	Jap-sbtrp	Jap-sbtrp	Jap-sbtrp	Jap-sbtrp	Jap-sbtrp	Jap-sbtrp	NA
LIB25251	VN_105	4684842	1180580184	3.16	0.9792	0.9057	NA	Drought_Tolerance	NA	OM4218	Indica	I1	Japonica	NA	Ind-1B	Ind-1B	Ind-1B	Ind-1B	Ind-1B	Ind-1B	Ind-1B.1	NA
LIB25252	VN_106	4765553	1200919356	3.22	0.987	0.9553	GBVN007092	Brown_Planthopper_Resistance	Northwest	Khau mac cai	Japonica	J1	Japonica	NA	Jap-sbtrp	Jap-sbtrp	Jap-sbtrp	Jap-sbtrp	Jap-sbtrp	Jap-sbtrp	Jap-sbtrp	NA
LIB25253	VN_107	4173956	1051836912	2.82	0.9794	0.9046	GBVN009385	Brown_Planthopper_Resistance	North Central Coast	Lo cao lan	Indica	I3	Japonica	NA	Ind-3	Ind-adm	Ind-adm	Ind-adm	Ind-3.3	Ind-3.3	Ind-3.3	NA
LIB25254	VN_108	4690799	1182081348	3.17	0.9791	0.9052	GBVN009403	Brown_Planthopper_Resistance	North Central Coast	Khau hang nieu	Indica	I1	Indica	NA	Ind-adm	Ind-adm	Ind-adm	Ind-adm	Ind-adm	Ind-adm	Ind-adm	NA
LIB25255	VN_109	4941553	1245271356	3.34	0.9881	0.9569	GBVN009405	Brown_Planthopper_Resistance	North Central Coast	Khau set	Japonica	J1	Japonica	NA	Jap-sbtrp	Jap-sbtrp	Jap-sbtrp	Jap-sbtrp	Jap-sbtrp	Jap-sbtrp	Jap-sbtrp	NA
LIB25256	VN_110	4861610	1225125720	3.28	0.9873	0.9559	GBVN009412	Brown_Planthopper_Resistance	North Central Coast	Khau tram	Japonica	J1	Japonica	NA	Jap-sbtrp	Jap-sbtrp	Jap-sbtrp	Jap-sbtrp	Jap-sbtrp	Jap-sbtrp	Jap-sbtrp	NA
LIB25306	VN_111	4454217	1122462684	3.01	0.9801	0.9089	GBVN009413	Brown_Planthopper_Resistance	North Central Coast	Khau nieu ken tap	Indica	I1	Japonica	NA	Ind-adm	Ind-adm	Ind-adm	Ind-adm	Ind-adm	Ind-adm	Ind-adm	NA
LIB25257	VN_112	4860539	1224855828	3.28	0.9872	0.9506	GBVN009419	Brown_Planthopper_Resistance	North Central Coast	Khau say khon	Japonica	J1	Japonica	NA	Jap-sbtrp	Jap-sbtrp	Jap-sbtrp	Jap-sbtrp	Jap-sbtrp	Jap-sbtrp	Jap-sbtrp	NA
LIB25258	VN_113	4157476	1047683952	2.81	0.9793	0.9029	GBVN009439	Brown_Planthopper_Resistance	North Central Coast	Khau hom	Indica	I1	Indica	NA	Ind-adm	Ind-adm	Ind-adm	Ind-adm	Ind-adm	Ind-adm	Ind-adm	NA
LIB25259	VN_114	4660175	1174364100	3.15	0.987	0.9528	GBVN009448	Brown_Planthopper_Resistance	Northwest	Plao tang panh	Japonica	J1	Japonica	NA	Jap-sbtrp	Jap-sbtrp	Jap-sbtrp	Jap-sbtrp	Jap-sbtrp	Jap-sbtrp	Jap-sbtrp	NA
LIB25260	VN_115	4357255	1098028260	2.94	0.988	0.9552	GBVN009449	Brown_Planthopper_Resistance	Northwest	Plao lo dong	Japonica	J1	Japonica	NA	Jap-sbtrp	Jap-sbtrp	Jap-sbtrp	Jap-sbtrp	Jap-sbtrp	Jap-sbtrp	Jap-sbtrp	NA
LIB25261	VN_116	4440001	1118880252	3	0.9878	0.9565	GBVN009455	Brown_Planthopper_Resistance	Northwest	Plao co ca doang	Japonica	J1	Japonica	NA	Jap-sbtrp	Jap-sbtrp	Jap-sbtrp	Jap-sbtrp	Jap-sbtrp	Jap-sbtrp	Jap-sbtrp	NA
LIB25262	VN_117	3779007	952309764	2.55	0.9863	0.954	GBVN009459	Brown_Planthopper_Resistance	Northwest	Khau tram nieu	Japonica	J1	Japonica	NA	Jap-sbtrp	Jap-sbtrp	Jap-sbtrp	Jap-sbtrp	Jap-sbtrp	Jap-sbtrp	Jap-sbtrp	NA
LIB25263	VN_118	4348987	1095944724	2.94	0.9871	0.9558	GBVN009480	Brown_Planthopper_Resistance	North Central Coast	Khau mac cai	Japonica	J1	Japonica	NA	Jap-sbtrp	Jap-sbtrp	Jap-sbtrp	Jap-sbtrp	Jap-sbtrp	Jap-sbtrp	Jap-sbtrp	NA
LIB25264	VN_119	4386407	1105374564	2.96	0.9828	0.9281	GBVN009492	Brown_Planthopper_Resistance	North Central Coast	Khau dam doi	admixed	admixed	Japonica	NA	admix	admix	admix	admix	admix	Ind-adm	admix	NA
LIB25265	VN_120	4645859	1170756468	3.14	0.987	0.9563	GBVN009495	Brown_Planthopper_Resistance	North Central Coast	Khau pang	Japonica	J1	Japonica	NA	Jap-sbtrp	Jap-sbtrp	Jap-sbtrp	Jap-sbtrp	Jap-sbtrp	Jap-sbtrp	Jap-sbtrp	NA
LIB25266	VN_121	4269946	1076026392	2.88	0.9776	0.8991	GBVN009497	Brown_Planthopper_Resistance	North Central Coast	Khau pe lanh	Indica	I3	Indica	NA	Ind-3	Ind-adm	Ind-adm	Ind-adm	Ind-3.3	Ind-3.3	Ind-3.3	NA
LIB25267	VN_122	4536085	1143093420	3.06	0.9862	0.9482	GBVN009514	Brown_Planthopper_Resistance	South Central Coast	Coi may	Japonica	J3	Japonica	NA	Jap-adm	Jap-adm	Jap-adm	Jap-adm	Jap-adm	Ind-adm	Jap-adm	NA
LIB25268	VN_123	4445492	1120263984	3	0.9777	0.9022	NA	Brown_Planthopper_Resistance	NA	CL8 (Cuu Long)	Indica	I1	Japonica	NA	Ind-1B	Ind-1B	Ind-1B	Ind-1B	Ind-1B	Ind-1B	Ind-1B.1	NA
LIB25269	VN_124	4811240	1212432480	3.25	0.9786	0.9043	GBVN012063	Brown_Planthopper_Resistance	Mekong River Delta	AS996	Indica	I1	Indica	NA	Ind-1B	Ind-1B	Ind-1B	Ind-1B	Ind-1B	Ind-1B	Ind-1B.1	NA
LIB25270	VN_125	4738027	1193982804	3.2	0.9777	0.901	NA	Brown_Planthopper_Resistance	NA	OM2395	Indica	I1	Indica	NA	Ind-1B	Ind-1B	Ind-adm	Ind-adm	Ind-1B	Ind-1B	Ind-1B.1	NA
LIB25271	VN_126	4600698	1159375896	3.11	0.9781	0.9024	NA	Brown_Planthopper_Resistance	NA	OM4088	Indica	I1	Indica	NA	Ind-1B	Ind-1B	Ind-1B	Ind-1B	Ind-1B	Ind-1B	Ind-1B.1	NA
LIB25272	VN_127	4758427	1199123604	3.21	0.9768	0.9001	TEMP021160	Brown_Planthopper_Resistance	Mekong River Delta	OM 6976	Indica	I1	Indica	NA	Ind-1B	Ind-adm	Ind-adm	Ind-adm	Ind-adm	Ind-adm	Ind-adm	NA
LIB25273	VN_128	4580996	1154410992	3.09	0.9782	0.9017	NA	Brown_Planthopper_Resistance	NA	OM6561-12	Indica	I1	Indica	NA	Ind-adm	Ind-adm	Ind-adm	Ind-adm	Ind-adm	Ind-adm	Ind-adm	NA
LIB25274	VN_129	4353808	1097159616	2.94	0.9787	0.9002	NA	Brown_Planthopper_Resistance	NA	OM5740	Indica	I1	Indica	NA	Ind-1B	Ind-1B	Ind-1B	Ind-1B	Ind-1B	Ind-1B	Ind-adm	NA
LIB25275	VN_130	4436876	1118092752	3	0.9785	0.902	NA	Brown_Planthopper_Resistance	NA	OM5472	Indica	I1	Japonica	NA	Ind-1B	Ind-1B	Ind-adm	Ind-adm	Ind-1B	Ind-1B	Ind-adm	NA
LIB25307	VN_131	4743794	1195436088	3.2	0.9767	0.904	GBVN003377	Salt_Tolerance	North Central Coast	Nuoc man	Indica	I5	Indica	NA	Ind-adm	Ind-3.4	Ind-3.4	Ind-3.4	Ind-3.4	Ind-3.4	Ind-3.4	NA
LIB25308	VN_132	5066023	1276637796	3.42	0.9787	0.9078	GBVN003393	Salt_Tolerance	North Central Coast	Hau trang	Indica	I5	Indica	NA	Ind-adm	Ind-3.4	Ind-3.4	Ind-3.4	Ind-3.4	Ind-3.4	Ind-3.4	NA
LIB25309	VN_133	4523609	1139949468	3.05	0.9787	0.9096	GBVN003403	Salt_Tolerance	North Central Coast	Lua do	Indica	I5	Indica	NA	Ind-adm	Ind-3.4	Ind-3.4	Ind-3.4	Ind-3.4	Ind-3.4	Ind-3.4	NA
LIB25276	VN_134	5191932	1308366864	3.51	0.9785	0.9026	GBVN003418	Salt_Tolerance	North Central Coast	Lua ven	Indica	I1	Japonica	NA	Ind-1B	Ind-1B	Ind-1B	Ind-1B	Ind-1B	Ind-1B	Ind-1B.1	NA
LIB25310	VN_135	4753750	1197945000	3.21	0.9707	0.9005	GBVN003421	Salt_Tolerance	North Central Coast	Te cham	Indica	I4	Indica	NA	Ind-adm	Ind-3.4	Ind-3.4	Ind-3.4	Ind-3.4	Ind-3.4	Ind-3.4	NA
LIB25311	VN_136	4768880	1201757760	3.22	0.9897	0.9629	GBVN003428	Salt_Tolerance	North Central Coast	Nep trung	Japonica	J4	Japonica	NA	Jap-adm	Jap-adm	Jap-adm	Jap-adm	Jap-adm	Jap-adm	Jap-adm	NA
LIB25277	VN_137	4151278	1046122056	2.8	0.9796	0.9093	GBVN003500	Salt_Tolerance	South Central Coast	Nep Quang Ngai	Indica	I1	Indica	NA	Ind-1B	Ind-1B	Ind-1B	Ind-1B	Ind-1B	Ind-1B	Ind-1B.1	NA
LIB25278	VN_138	4699121	1184178492	3.17	0.9785	0.9029	TEMP021176	Salt_Tolerance	Mekong River Delta	OM 9915	Indica	I1	Indica	NA	Ind-1B	Ind-adm	Ind-adm	Ind-adm	Ind-adm	Ind-adm	Ind-adm	NA
LIB25279	VN_139	4555673	1148029596	3.08	0.978	0.9021	NA	Salt_Tolerance	NA	OM 9921	Indica	I1	Indica	NA	Ind-1B	Ind-1B	Ind-adm	Ind-adm	Ind-1B	Ind-1B	Ind-1B.1	NA
LIB25280	VN_140	4837537	1219059324	3.27	0.9898	0.9659	GBVN006203	Salt_Tolerance	Red River Delta	Ngoi tia	Japonica	J4	Japonica	NA	Jap-adm	Jap-adm	Jap-adm	Jap-adm	Jap-adm	Jap-adm	Jap-adm	NA
LIB25281	VN_141	4576997	1153403244	3.09	0.9889	0.9604	GBVN006205	Salt_Tolerance	Red River Delta	Nep cuc	Japonica	J4	Japonica	NA	Jap-adm	Jap-adm	Jap-adm	Jap-adm	Jap-adm	Jap-adm	Jap-adm	NA
LIB25282	VN_142	4697636	1183804272	3.17	0.9736	0.8972	NA	Salt_Tolerance	NA	OM 5981	Indica	I1	Indica	NA	Ind-1B	Ind-1B	Ind-1B	Ind-1B	Ind-1B	Ind-1B	Ind-1B.1	NA
LIB25312	VN_143	4258516	1073146032	2.88	0.979	0.9091	NA	Salt_Tolerance	NA	OM 5464	Indica	I1	Japonica	NA	Ind-1B	Ind-1B	Ind-1B	Ind-1B	Ind-1B	Ind-1B	Ind-1B.1	NA
LIB25283	VN_144	4897389	1234142028	3.31	0.9801	0.9152	NA	Salt_Tolerance	NA	OM 4059	admixed	admixed	Japonica	NA	Ind-adm	Ind-adm	Ind-adm	Ind-adm	Ind-adm	Ind-adm	Ind-adm	NA
LIB25284	VN_145	4636068	1168289136	3.13	0.9796	0.9105	NA	Elite	NA	SH4	Indica	I1	Japonica	NA	Ind-adm	Ind-adm	Ind-adm	Ind-adm	Ind-adm	Ind-adm	Ind-adm	NA
LIB25285	VN_146	4310974	1086365448	2.91	0.9802	0.9124	GBVN017719	Elite	Red River Delta	X26	Indica	I1	Japonica	NA	Ind-adm	Ind-adm	Ind-adm	Ind-adm	Ind-adm	Ind-adm	Ind-adm	NA
LIB25286	VN_147	4718607	1189088964	3.19	0.9792	0.906	NA	Elite	NA	P376	Indica	I1	Japonica	NA	Ind-1B	Ind-1B	Ind-1B	Ind-1B	Ind-1B	Ind-1B	Ind-adm	NA
LIB25287	VN_148	4566419	1150737588	3.08	0.9794	0.9086	NA	Elite	NA	AG-504	Indica	I1	Indica	NA	Ind-adm	Ind-adm	Ind-adm	Ind-adm	Ind-adm	Ind-adm	Ind-adm	NA
LIB25288	VN_149	4781910	1205041320	3.23	0.9803	0.9096	NA	Elite	NA	HDT8	Indica	I1	Indica	NA	Ind-adm	Ind-adm	Ind-adm	Ind-adm	Ind-adm	Ind-adm	Ind-adm	NA
LIB25289	VN_150	4564398	1150228296	3.08	0.9802	0.9081	GBVN014575	Elite	NA	AC5	Indica	I1	Japonica	NA	Ind-adm	Ind-adm	Ind-adm	Ind-adm	Ind-adm	Ind-adm	Ind-adm	NA
LIB25290	VN_151	4599210	1159000920	3.11	0.9798	0.9064	NA	Elite	NA	Lua thom	Indica	I1	Indica	NA	Ind-adm	Ind-adm	Ind-adm	Ind-adm	Ind-adm	Ind-adm	Ind-adm	NA
LIB25291	VN_152	4650185	1171846620	3.14	0.9795	0.9081	NA	Elite	NA	HDT7	Indica	I1	Japonica	NA	Ind-adm	Ind-adm	Ind-adm	Ind-adm	Ind-adm	Ind-adm	Ind-adm	NA
LIB25292	VN_153	4964681	1251099612	3.35	0.9796	0.9092	NA	Elite	NA	NPT3	Indica	I1	Indica	NA	Ind-adm	Ind-adm	Ind-adm	Ind-adm	Ind-adm	Ind-adm	Ind-adm	NA
LIB25293	VN_154	4486595	1130621940	3.03	0.9796	0.9085	NA	Elite	NA	TQ14	Indica	I1	Japonica	NA	Ind-adm	Ind-adm	Ind-adm	Ind-adm	Ind-adm	Ind-adm	Ind-adm	NA
LIB25294	VN_155	4726294	1191026088	3.19	0.9694	0.8983	NA	Elite	NA	Bac thom khang bac la (Xa4)	Indica	I1	Indica	NA	Ind-adm	Ind-adm	Ind-adm	Ind-adm	Ind-adm	Ind-adm	Ind-adm	NA
LIB25313	VN_156	4913977	1238322204	3.32	0.9795	0.9066	GBVN008181	Elite	NA	Bac thom so 7	Indica	I1	Japonica	NA	Ind-adm	Ind-adm	Ind-adm	Ind-adm	Ind-adm	Ind-adm	Ind-adm	NA
LIB25314	VN_157	4701481	1184773212	3.17	0.9799	0.9055	NA	Elite	NA	Tam xoan dot bien	Indica	I1	Indica	NA	Ind-1B	Ind-1B	Ind-1B	Ind-1B	Ind-1B	Ind-1B	Ind-adm	NA
LIB25295	VN_158	4310228	1086177456	2.91	0.9791	0.9039	NA	Elite	NA	TQ2010 (VP1)	Indica	I1	Japonica	NA	Ind-1B	Ind-adm	Ind-adm	Ind-adm	Ind-adm	Ind-adm	Ind-adm	NA
LIB25864	VN_159	3737062	941739624	2.52	0.9791	0.9088	NA	Elite	NA	Bac thom khang bac	Indica	I1	Indica	NA	Ind-adm	Ind-adm	Ind-adm	Ind-adm	Ind-adm	Ind-adm	Ind-adm	NA
LIB25296	VN_160	4576063	1153167876	3.09	0.9804	0.9137	NA	Elite	NA	QR5	Indica	I1	Indica	NA	Ind-adm	Ind-adm	Ind-adm	Ind-adm	Ind-adm	Ind-adm	Ind-adm	NA
LIB25865	VN_161	4043590	1018984680	2.73	0.9789	0.9069	NA	Elite	NA	QB05	Indica	I1	Japonica	NA	Ind-adm	Ind-adm	Ind-adm	Ind-adm	Ind-adm	Ind-adm	Ind-adm	NA
LIB25297	VN_162	4908613	1236970476	3.31	0.9781	0.9074	NA	Elite	NA	TR5	Indica	I1	Indica	NA	Ind-1B	Ind-1B	Ind-adm	Ind-adm	Ind-adm	Ind-adm	Ind-adm	NA
LIB25298	VN_163	4681086	1179633672	3.16	0.9871	0.9512	NA	Elite	NA	DT22	admixed	admixed	Indica	NA	Jap-adm	Jap-adm	Jap-adm	Jap-adm	Jap-adm	Jap-adm	Jap-adm	NA
LIB25299	VN_164	4767061	1201299372	3.22	0.9891	0.9602	NA	Elite	NA	Nep quyt Lang Son	Japonica	J2	Indica	NA	Jap-tmp	Jap-tmp	Jap-tmp	Jap-tmp	Jap-tmp.2	Jap-tmp.2	Jap-tmp.2	NA
LIB25300	VN_165	4944929	1246122108	3.34	0.9867	0.9496	NA	Elite	NA	PD2	admixed	admixed	Japonica	NA	admix	admix	admix	admix	Jap-adm	Jap-adm	Jap-adm	NA
LIB25866	VN_166	3647032	919052064	2.46	0.9798	0.9081	NA	Elite	NA	KR1-13	Indica	I1	NA	NA	Ind-1B	Ind-1B	Ind-1B	Ind-1B	Ind-1B	Ind-1B	Ind-adm	NA
LIB25301	VN_167	4730475	1192079700	3.19	0.9906	0.9653	NA	Elite	NA	Huong Ha	Japonica	Jm	Indica	NA	Jap-tmp	Jap-tmp	Jap-tmp	Jap-tmp	Jap-adm	Jap-adm	Jap-adm	NA
LIB25867	VN_168	3977084	1002225168	2.69	0.9894	0.9625	NA	Elite	NA	Khau nua lech	Japonica	J2	Japonica	NA	Jap-tmp	Jap-tmp	Jap-tmp	Jap-tmp	Jap-tmp.2	Jap-tmp.2	Jap-tmp.2	NA
LIB25302	VN_169	4495253	1132803756	3.04	0.9864	0.9425	NA	Elite	NA	Nep qua	admixed	admixed	Indica	NA	admix	admix	admix	admix	admix	admix	admix	NA
LIB25868	VN_170	4181752	1053801504	2.82	0.9787	0.9087	NA	Elite	NA	Tep hanh	Indica	I2	NA	NA	Ind-3	Ind-3	Ind-3.2	Ind-3.2	Ind-3.2	Ind-3.2	Ind-3.2	NA
LIB25303	VN_171	4477881	1128426012	3.02	0.9805	0.9076	NA	Elite	NA	RVT	Indica	I1	Japonica	NA	Ind-1B	Ind-1B	Ind-1B	Ind-1B	Ind-1B	Ind-1B	Ind-adm	NA
LIB25869	VN_172	3664434	923437368	2.47	0.9805	0.907	GBVN009343	Elite	Northeast	Huong thom so 1	Indica	I1	NA	NA	Ind-1B	Ind-1B	Ind-1B	Ind-1B	Ind-1B	Ind-1B	Ind-adm	NA
LIB25870	VN_173	3950345	995486940	2.67	0.9792	0.9048	NA	Elite	NA	QP5-D7	Indica	I1	Indica	NA	Ind-adm	Ind-adm	Ind-adm	Ind-adm	Ind-adm	Ind-adm	Ind-adm	NA
LIB25871	VN_174	3939110	992655720	2.66	0.9781	0.9035	NA	Elite	NA	Nanh chon	Indica	I2	NA	NA	Ind-3	Ind-3	Ind-3.2	Ind-3.2	Ind-3.2	Ind-3.2	Ind-3.2	NA
LIB25872	VN_175	5224109	1316475468	3.53	0.9785	0.9104	NA	Elite	NA	NA	Indica	I1	Indica	NA	Ind-adm	Ind-adm	Ind-adm	Ind-adm	Ind-adm	Ind-adm	Ind-adm	NA
LIB25873	VN_176	4639572	1169172144	3.13	0.9799	0.9106	NA	Elite	NA	NA	Indica	I1	Japonica	NA	Ind-adm	Ind-adm	Ind-adm	Ind-adm	Ind-adm	Ind-adm	Ind-adm	NA
LIB25874	VN_177	4363603	1099627956	2.95	0.9906	0.9627	NA	Elite	NA	Nep Tu le	Japonica	J2	Indica	NA	Jap-tmp	Jap-tmp	Jap-tmp	Jap-tmp	Jap-tmp.2	Jap-tmp.2	Jap-tmp.2	NA
LIB25875	VN_178	4147292	1045117584	2.8	0.9898	0.9636	NA	Elite	NA	Nep cai Hoa vang	Japonica	J2	Japonica	NA	Jap-tmp	Jap-tmp	Jap-tmp	Jap-tmp	Jap-tmp.2	Jap-tmp.2	Jap-tmp.2	NA
LIB25876	VN_179	4429980	1116354960	2.99	0.9909	0.9631	NA	Elite	NA	Nep duoi trau	Japonica	J2	Japonica	NA	Jap-tmp	Jap-tmp	Jap-tmp	Jap-tmp	Jap-tmp.2	Jap-tmp.2	Jap-tmp.2	NA
LIB25877	VN_180	3918065	987352380	2.65	0.9809	0.9116	NA	Elite	NA	HV7-34	Indica	I1	NA	NA	Ind-1B	Ind-1B	Ind-adm	Ind-adm	Ind-adm	Ind-adm	Ind-adm	NA
LIB25878	VN_181	4297207	1082896164	2.9	0.9773	0.9079	NA	Elite	NA	HV7-20	Indica	I1	NA	NA	Ind-1B	Ind-1B	Ind-adm	Ind-adm	Ind-adm	Ind-adm	Ind-adm	NA
LIB25879	VN_182	4780321	1204640892	3.23	0.9813	0.9143	NA	Elite	NA	QKR1	Indica	I1	NA	NA	Ind-1B	Ind-adm	Ind-adm	Ind-adm	Ind-adm	Ind-adm	Ind-adm	NA
LIB25880	VN_183	4687459	1181239668	3.16	0.9801	0.9122	NA	Elite	NA	Doc do	Indica	I2	NA	NA	Ind-3	Ind-3	Ind-3.2	Ind-3.2	Ind-3.2	Ind-3.2	Ind-3.2	NA
LIB25881	VN_184	4795081	1208360412	3.24	0.9877	0.9637	GBVN012322	Elite	Red River Delta	Nep Hai Phong	Japonica	J2	Japonica	NA	Jap-tmp	Jap-tmp	Jap-tmp	Jap-tmp	Jap-adm	Jap-tmp.2	Jap-tmp.2	NA
LIB24158	VN_185	3690086	929901672	2.49	0.9767	0.9079	GBVN000765	Quality_Potential	Red River Delta	Di huong Hai Phong	Indica	I4	Indica	NA	Ind-adm	Ind-3.4	Ind-3.4	Ind-3.4	Ind-3.4	Ind-3.4	Ind-3.4	NA
LIB24159	VN_186	3601406	907554312	2.43	0.9765	0.9043	GBVN001761	Quality_Potential	Mekong River Delta	Thom My Xuyen	Indica	I2	Japonica	NA	Ind-3	Ind-3	Ind-3.2	Ind-3.2	Ind-3.2	Ind-3.2	Ind-3.2	NA
LIB24160	VN_187	3334788	840366576	2.25	0.9748	0.9004	GBVN003536	Quality_Potential	South Central Coast	Nep ao gia	Indica	I3	Indica	NA	Ind-3	Ind-3.4	Ind-3.4	Ind-3.4	Ind-adm	Ind-adm	Ind-adm	NA
LIB24161	VN_188	3525042	888310584	2.38	0.985	0.9508	GBVN004784	Quality_Potential	North Central Coast	Khau huong giao	Japonica	J1	Japonica	NA	Jap-sbtrp	Jap-sbtrp	Jap-sbtrp	Jap-sbtrp	Jap-sbtrp	Jap-sbtrp	Jap-sbtrp	NA
LIB24162	VN_189	3578467	901773684	2.42	0.978	0.9086	GBVN005855	Quality_Potential	Mekong River Delta	Nang thom Thanh Tra	Indica	I2	Japonica	NA	Ind-3	Ind-3	Ind-3.2	Ind-3.2	Ind-3.2	Ind-3.2	Ind-3.2	NA
LIB24163	VN_190	3771945	950530140	2.55	0.9767	0.9061	GBVN006468	Quality_Potential	Mekong River Delta	Nep ong troi	Indica	I2	Japonica	NA	Ind-3	Ind-3	Ind-3.2	Ind-3.2	Ind-3.2	Ind-3.2	Ind-3.2	NA
LIB24164	VN_191	4415401	1112681052	2.98	0.9777	0.9093	GBVN006470	Quality_Potential	Mekong River Delta	Mong chim vang	Indica	I2	Indica	NA	Ind-3	Ind-3	Ind-3.2	Ind-3.2	Ind-3.2	Ind-3.2	Ind-3.2	NA
LIB24165	VN_192	3589521	904559292	2.42	0.989	0.9658	GBVN007825	Quality_Potential	Southeast	Nep ba thang	Japonica	J2	Japonica	NA	Jap-tmp	Jap-tmp	Jap-tmp	Jap-tmp	Jap-tmp.2	Jap-tmp.2	Jap-tmp.2	NA
LIB24166	VN_193	4276073	1077570396	2.89	0.9787	0.911	GBVN008262	Quality_Potential	Red River Delta	Moc huong	Indica	Im	Indica	NA	Ind-adm	Ind-adm	Ind-adm	Ind-adm	Ind-adm	Ind-adm	Ind-adm	NA
LIB24167	VN_194	3821034	962900568	2.58	0.9873	0.9583	GBVN008784	Quality_Potential	Red River Delta	Nep som	Japonica	J2	Japonica	NA	Jap-tmp	Jap-tmp	Jap-tmp	Jap-tmp	Jap-tmp.2	Jap-tmp.2	Jap-tmp.2	NA
LIB24168	VN_195	3837368	967016736	2.59	0.971	0.9096	GBVN008790	Quality_Potential	Red River Delta	Tam thom	admixed	admixed	Japonica	NA	admix	admix	admix	admix	admix	admix	admix	NA
LIB24169	VN_196	3803578	958501656	2.57	0.9756	0.9021	GBVN009245	Quality_Potential	Southeast	Tieu la	Indica	I2	Japonica	NA	Ind-3	Ind-3	Ind-3.2	Ind-3.2	Ind-3.2	Ind-3.2	Ind-3.2	NA
LIB24170	VN_197	3585168	903462336	2.42	0.9817	0.9449	GBVN009350	Quality_Potential	North Central Coast	Ngont chao clooc	Japonica	J1	Japonica	NA	Jap-sbtrp	Jap-sbtrp	Jap-sbtrp	Jap-sbtrp	Jap-sbtrp	Jap-sbtrp	Jap-sbtrp	NA
LIB24171	VN_198	3849511	970076772	2.6	0.9866	0.9595	GBVN009354	Quality_Potential	Northeast	Nep vang dia phuong	Japonica	J2	Japonica	NA	Jap-tmp	Jap-tmp	Jap-tmp	Jap-tmp	Jap-tmp.2	Jap-tmp.2	Jap-tmp.2	NA
LIB24172	VN_199	3870074	975258648	2.61	0.9837	0.9541	GBVN009447	Quality_Potential	Northwest	Plao cu lo xanh	Japonica	J1	Japonica	NA	Jap-sbtrp	Jap-sbtrp	Jap-sbtrp	Jap-sbtrp	Jap-sbtrp	Jap-sbtrp	Jap-sbtrp	NA
LIB24173	VN_200	4179082	1053128664	2.82	0.9829	0.955	GBVN009451	Quality_Potential	Northwest	Plao chi plen	Japonica	J1	Japonica	NA	Jap-sbtrp	Jap-sbtrp	Jap-sbtrp	Jap-sbtrp	Jap-sbtrp	Jap-sbtrp	Jap-sbtrp	NA
LIB24174	VN_201	3970537	1000575324	2.68	0.9711	0.9413	GBVN009452	Quality_Potential	Northwest	Plao pluot plen	Japonica	J1	Japonica	NA	Jap-sbtrp	Jap-sbtrp	Jap-sbtrp	Jap-sbtrp	Jap-sbtrp	Jap-sbtrp	Jap-sbtrp	NA
LIB24175	VN_202	4013186	1011322872	2.71	0.9855	0.9546	GBVN009453	Quality_Potential	Northwest	Plao lua dien	Japonica	J1	Japonica	NA	Jap-sbtrp	Jap-sbtrp	Jap-sbtrp	Jap-sbtrp	Jap-sbtrp	Jap-sbtrp	Jap-sbtrp	NA
LIB24176	VN_203	3642402	917885304	2.46	0.9851	0.9557	GBVN009456	Quality_Potential	Northwest	Khau don	Japonica	J1	Japonica	NA	Jap-sbtrp	Jap-sbtrp	Jap-sbtrp	Jap-sbtrp	Jap-sbtrp	Jap-sbtrp	Jap-sbtrp	NA
LIB24177	VN_204	3757245	946825740	2.54	0.9867	0.9602	GBVN009457	Quality_Potential	Northwest	Khau mai dang	Japonica	J1	Japonica	NA	Jap-sbtrp	Jap-sbtrp	Jap-sbtrp	Jap-sbtrp	Jap-sbtrp	Jap-sbtrp	Jap-sbtrp	NA
LIB24178	VN_205	3536331	891155412	2.39	0.9854	0.9567	GBVN009461	Quality_Potential	Northwest	Khau van tan	Japonica	J1	Japonica	NA	Jap-sbtrp	Jap-sbtrp	Jap-sbtrp	Jap-sbtrp	Jap-sbtrp	Jap-sbtrp	Jap-sbtrp	NA
LIB24179	VN_206	3761801	947973852	2.54	0.9845	0.9523	GBVN009462	Quality_Potential	Northwest	Lo puoch	Japonica	J1	Javanica	NA	Jap-sbtrp	Jap-sbtrp	Jap-sbtrp	Jap-sbtrp	Jap-sbtrp	Jap-sbtrp	Jap-sbtrp	NA
LIB24180	VN_207	4322730	1089327960	2.92	0.9853	0.9557	GBVN009463	Quality_Potential	Northwest	Lo tho	Japonica	J1	Japonica	NA	Jap-sbtrp	Jap-sbtrp	Jap-sbtrp	Jap-sbtrp	Jap-sbtrp	Jap-sbtrp	Jap-sbtrp	NA
LIB24181	VN_208	3642435	917893620	2.46	0.9024	0.8709	GBVN009464	Quality_Potential	Northwest	Lo khoi	Japonica	J1	Japonica	NA	Jap-sbtrp	Jap-sbtrp	Jap-sbtrp	Jap-sbtrp	Jap-sbtrp	Jap-sbtrp	Jap-sbtrp	NA
LIB24182	VN_209	4137129	1042556508	2.79	0.9875	0.9614	GBVN009465	Quality_Potential	North Central Coast	Khau cu pang	Japonica	J2	Japonica	NA	Jap-tmp	Jap-tmp	Jap-tmp	Jap-tmp	Jap-tmp.2	Jap-tmp.2	Jap-tmp.2	NA
LIB24183	VN_210	3423011	862598772	2.31	0.9841	0.9541	GBVN009467	Quality_Potential	North Central Coast	Khau boc mang	Japonica	J1	Japonica	NA	Jap-sbtrp	Jap-sbtrp	Jap-sbtrp	Jap-sbtrp	Jap-sbtrp	Jap-sbtrp	Jap-sbtrp	NA
LIB24184	VN_211	3328481	838777212	2.25	0.983	0.9494	GBVN009472	Quality_Potential	North Central Coast	Khau vai	Japonica	J1	Japonica	NA	Jap-sbtrp	Jap-sbtrp	Jap-sbtrp	Jap-sbtrp	Jap-sbtrp	Jap-sbtrp	Jap-sbtrp	NA
LIB24185	VN_212	3665028	923587056	2.47	0.9856	0.9579	GBVN009473	Quality_Potential	North Central Coast	Khau phac	Japonica	J1	Japonica	NA	Jap-sbtrp	Jap-sbtrp	Jap-sbtrp	Jap-sbtrp	Jap-sbtrp	Jap-sbtrp	Jap-sbtrp	NA
LIB24186	VN_213	3320993	836890236	2.24	0.8553	0.7856	GBVN009475	Quality_Potential	North Central Coast	Khau cam	Indica	I3	Indica	NA	Ind-3	Ind-adm	Ind-adm	Ind-adm	Ind-3.3	Ind-3.3	Ind-3.3	NA
LIB24187	VN_214	2976623	750108996	2.01	0.9837	0.9527	GBVN009477	Quality_Potential	North Central Coast	Khau dac	Japonica	J1	Japonica	NA	Jap-sbtrp	Jap-sbtrp	Jap-sbtrp	Jap-sbtrp	Jap-sbtrp	Jap-sbtrp	Jap-sbtrp	NA
LIB24188	VN_215	3830382	965256264	2.59	0.986	0.9584	GBVN009485	Quality_Potential	North Central Coast	Khau cuoi	Japonica	J1	Japonica	NA	Jap-sbtrp	Jap-sbtrp	Jap-sbtrp	Jap-sbtrp	Jap-sbtrp	Jap-sbtrp	Jap-sbtrp	NA
LIB24189	VN_216	3701739	932838228	2.5	0.9834	0.9525	GBVN009490	Quality_Potential	North Central Coast	Khau tao	Japonica	J1	Japonica	NA	Jap-sbtrp	Jap-sbtrp	Jap-sbtrp	Jap-sbtrp	Jap-sbtrp	Jap-sbtrp	Jap-sbtrp	NA
LIB24190	VN_217	3428886	864079272	2.32	0.9843	0.9566	GBVN009496	Quality_Potential	North Central Coast	Khau co hin	Japonica	J1	Indica	NA	Jap-sbtrp	Jap-sbtrp	Jap-sbtrp	Jap-sbtrp	Jap-sbtrp	Jap-sbtrp	Jap-sbtrp	NA
LIB24191	VN_218	3502681	882675612	2.36	0.9846	0.9548	GBVN009498	Quality_Potential	North Central Coast	Khau co giot	Japonica	J1	Japonica	NA	Jap-sbtrp	Jap-sbtrp	Jap-sbtrp	Jap-sbtrp	Jap-sbtrp	Jap-sbtrp	Jap-sbtrp	NA
LIB24192	VN_219	3597163	906485076	2.43	0.9847	0.9512	GBVN009501	Quality_Potential	North Central Coast	Khau ca dang	Japonica	J1	Japonica	NA	Jap-sbtrp	Jap-sbtrp	Jap-sbtrp	Jap-sbtrp	Jap-sbtrp	Jap-sbtrp	Jap-sbtrp	NA
LIB24193	VN_220	3638748	916964496	2.46	0.8126	0.7781	GBVN009503	Quality_Potential	North Central Coast	Khau ca cai	Japonica	J1	Japonica	NA	Jap-sbtrp	Jap-sbtrp	Jap-sbtrp	Jap-sbtrp	Jap-sbtrp	Jap-sbtrp	Jap-sbtrp	NA
LIB24194	VN_221	3535973	891065196	2.39	0.9828	0.9455	GBVN009510	Quality_Potential	South Central Coast	Ba la	Japonica	J3	Japonica	NA	Jap-adm	Jap-adm	Jap-adm	Jap-adm	Jap-adm	Ind-adm	Jap-adm	NA
LIB24195	VN_222	3865627	974138004	2.61	0.9806	0.9452	GBVN009512	Quality_Potential	South Central Coast	Coi giang	Japonica	J3	Japonica	NA	Jap-sbtrp	Jap-sbtrp	Jap-sbtrp	Jap-sbtrp	Jap-sbtrp	Jap-sbtrp	Jap-sbtrp	NA
LIB24196	VN_223	3620005	912241260	2.44	0.9778	0.9094	GBVN009553	Quality_Potential	Mekong River Delta	Lem bui trang	Indica	I2	Indica	NA	Ind-3	Ind-3	Ind-3.2	Ind-3.2	Ind-3.2	Ind-3.2	Ind-3.2	NA
LIB24197	VN_224	3863535	973610820	2.61	0.9758	0.902	GBVN009562	Quality_Potential	Mekong River Delta	Nang cha do	Indica	I2	Indica	NA	Ind-3	Ind-3	Ind-3.2	Ind-3.2	Ind-3.2	Ind-3.2	Ind-3.2	NA
LIB24198	VN_225	3677233	926662716	2.48	0.9767	0.9054	GBVN009563	Quality_Potential	Mekong River Delta	Nang quat	Indica	I2	Indica	NA	Ind-3	Ind-3	Ind-3.2	Ind-3.2	Ind-3.2	Ind-3.2	Ind-3.2	NA
LIB24199	VN_226	3243732	817420464	2.19	0.9748	0.9003	GBVN009590	Quality_Potential	Mekong River Delta	Tao huong	Indica	I2	Japonica	NA	Ind-3	Ind-3	Ind-3.2	Ind-3.2	Ind-3.2	Ind-3.2	Ind-3.2	NA
LIB24200	VN_227	3389049	854040348	2.29	0.9763	0.9029	GBVN009601	Quality_Potential	Mekong River Delta	Lua mia trang	Indica	I2	Japonica	NA	Ind-3	Ind-3	Ind-3.2	Ind-3.2	Ind-3.2	Ind-3.2	Ind-3.2	NA
LIB24201	VN_228	3562737	897809724	2.41	0.9868	0.9608	GBVN009878	Quality_Potential	Red River Delta	Nep thom	Japonica	J2	Japonica	NA	Jap-tmp	Jap-tmp	Jap-tmp	Jap-tmp	Jap-tmp.2	Jap-tmp.2	Jap-tmp.2	NA
LIB24202	VN_229	3676272	926420544	2.48	0.9855	0.959	GBVN009879	Quality_Potential	Red River Delta	Nep nhung	Japonica	J2	Japonica	NA	Jap-tmp	Jap-tmp	Jap-tmp	Jap-tmp	Jap-tmp.2	Jap-tmp.2	Jap-tmp.2	NA
LIB24203	VN_230	3635489	916143228	2.45	0.9804	0.9305	GBVN009882	Quality_Potential	Red River Delta	Tam ap be	admixed	admixed	Japonica	NA	cB (Bas)	cB (Bas)	cBas	cBas	cBas	cBas	cBas	NA
LIB24204	VN_231	3895322	981621144	2.63	0.9196	0.8501	GBVN009888	Quality_Potential	Northwest	Khau bao dam lon	Indica	I3	Japonica	NA	Ind-3	Ind-adm	Ind-adm	Ind-adm	Ind-3.3	Ind-3.3	Ind-3.3	NA
LIB24205	VN_232	3883507	978643764	2.62	0.9849	0.9542	GBVN009889	Quality_Potential	Northwest	Khau sam	Japonica	J1	Japonica	NA	Jap-sbtrp	Jap-sbtrp	Jap-sbtrp	Jap-sbtrp	Jap-sbtrp	Jap-sbtrp	Jap-sbtrp	NA
LIB24206	VN_233	4462934	1124659368	3.01	0.9859	0.9581	GBVN009937	Quality_Potential	Northeast	Blao nhan	Japonica	J1	Japonica	NA	Jap-sbtrp	Jap-sbtrp	Jap-sbtrp	Jap-sbtrp	Jap-sbtrp	Jap-sbtrp	Jap-sbtrp	NA
LIB24207	VN_234	4149192	1045596384	2.8	0.9765	0.9066	GBVN009971	Quality_Potential	Mekong River Delta	Nep mu u	Indica	Im	Indica	NA	Ind-3	Ind-adm	Ind-adm	Ind-adm	Ind-adm	Ind-adm	Ind-adm	NA
LIB24208	VN_235	3972735	1001129220	2.68	0.9821	0.9412	GBVN012049	Quality_Potential	Southeast	Va tai Ana Acu	Japonica	J3	Japonica	NA	Jap-adm	Jap-adm	Jap-adm	Jap-adm	Jap-adm	Ind-adm	Jap-adm	NA
LIB24209	VN_236	4280016	1078564032	2.89	0.9787	0.9076	GBVN000004	Brown_Planthopper_Resistance	NA	Nong nghiep 1	Indica	Im	Indica	NA	Ind-1A	Ind-1A	Ind-1A	Ind-1a	Ind-1A	Ind-1A	Ind-1A	NA
LIB24210	VN_237	4037235	1017383220	2.73	0.975	0.9039	GBVN001529	Brown_Planthopper_Resistance	Mekong River Delta	Nang ca	Indica	I2	Indica	NA	Ind-3	Ind-3	Ind-3.2	Ind-3.2	Ind-3.2	Ind-3.2	Ind-3.2	NA
LIB24211	VN_238	4072803	1026346356	2.75	0.9767	0.9042	GBVN003367	Brown_Planthopper_Resistance	South Central Coast	Lua tri	Indica	Im	Indica	NA	Ind-3	Ind-adm	Ind-adm	Ind-adm	Ind-adm	Ind-adm	Ind-adm	NA
LIB24212	VN_239	4196017	1057396284	2.83	0.9778	0.9077	GBVN006115	Brown_Planthopper_Resistance	NA	IR 13475-7-3-2	Indica	I1	Indica	NA	Ind-1B	Ind-1B	Ind-1B	Ind-1B	Ind-1B	Ind-1B	Ind-1B.1	NA
LIB24213	VN_240	4472396	1127043792	3.02	0.9769	0.9051	GBVN006117	Brown_Planthopper_Resistance	NA	IR 15527-21-2-3	Indica	I1	Indica	NA	Ind-1B	Ind-1B	Ind-1B	Ind-1B	Ind-1B	Ind-1B	Ind-1B.1	NA
LIB24214	VN_241	3528516	889186032	2.38	0.9773	0.9086	GBVN006171	Brown_Planthopper_Resistance	NA	CN 2	Indica	I1	Indica	NA	Ind-1B	Ind-1B	Ind-1B	Ind-1B	Ind-1B	Ind-1B	Ind-1B.1	NA
LIB24215	VN_242	3662967	923067684	2.47	0.9752	0.9033	GBVN006179	Brown_Planthopper_Resistance	NA	79-1	Indica	I1	Indica	NA	Ind-1B	Ind-1B	Ind-1B	Ind-1B	Ind-1B	Ind-1B	Ind-1B.1	NA
LIB24216	VN_243	3434211	865421172	2.32	0.9772	0.9062	GBVN006473	Brown_Planthopper_Resistance	Mekong River Delta	Tep hanh dot bien	Indica	I1	Japonica	NA	Ind-1B	Ind-1B	Ind-1B	Ind-1B	Ind-1B	Ind-1B	Ind-adm	NA
LIB24217	VN_244	3667532	924218064	2.48	0.9751	0.9005	GBVN007354	Brown_Planthopper_Resistance	North Central Coast	Manh trang	Indica	I4	Japonica	NA	Ind-adm	Ind-3.4	Ind-3.4	Ind-3.4	Ind-3.4	Ind-3.4	Ind-3.4	NA
LIB24218	VN_245	3965308	999257616	2.68	0.9763	0.9047	GBVN007827	Brown_Planthopper_Resistance	Southeast	Nang thiet	Indica	I1	Japonica	NA	Ind-1B	Ind-1B	Ind-1B	Ind-1B	Ind-1B	Ind-1B	Ind-adm	NA
LIB24219	VN_246	3521118	887321736	2.38	0.9759	0.9028	GBVN008166	Brown_Planthopper_Resistance	NA	NR11	Indica	I1	Indica	NA	Ind-1B	Ind-1B	Ind-1B	Ind-1B	Ind-1B	Ind-1B	Ind-adm	NA
LIB24220	VN_247	4018467	1012653684	2.71	0.9763	0.9065	GBVN008167	Brown_Planthopper_Resistance	NA	OM1706	Indica	I1	Indica	NA	Ind-1B	Ind-1B	Ind-1B	Ind-1B	Ind-1B	Ind-1B	Ind-1B.1	NA
LIB24221	VN_248	3799787	957546324	2.57	0.9766	0.9054	GBVN008171	Brown_Planthopper_Resistance	NA	IA cuba 27	Indica	I1	Indica	NA	Ind-1B	Ind-1B	Ind-1B	Ind-1B	Ind-1B	Ind-1B	Ind-1B.1	NA
LIB24222	VN_249	3950454	995514408	2.67	0.9777	0.9094	GBVN008183	Brown_Planthopper_Resistance	NA	Tai lai me	Indica	I1	Indica	NA	Ind-1B	Ind-adm	Ind-adm	Ind-adm	Ind-1B	Ind-1B	Ind-adm	NA
LIB24223	VN_250	3940083	992900916	2.66	0.9769	0.9054	GBVN008185	Brown_Planthopper_Resistance	NA	OM2031	Indica	I1	Indica	NA	Ind-1B	Ind-1B	Ind-1B	Ind-1B	Ind-1B	Ind-1B	Ind-1B.1	NA
LIB24224	VN_251	4055771	1022054292	2.74	0.9759	0.9048	GBVN008187	Brown_Planthopper_Resistance	NA	OM21362	Indica	I1	Indica	NA	Ind-1B	Ind-1B	Ind-1B	Ind-1B	Ind-1B	Ind-1B	Ind-adm	NA
LIB24225	VN_252	4162818	1049030136	2.81	0.978	0.9062	GBVN008188	Brown_Planthopper_Resistance	NA	OM64B	Indica	I1	Indica	NA	Ind-1B	Ind-1B	Ind-1B	Ind-1B	Ind-1B	Ind-1B	Ind-1B.1	NA
LIB24226	VN_253	3872007	975745764	2.61	0.9764	0.9005	GBVN008197	Brown_Planthopper_Resistance	NA	CR03	Indica	I1	Indica	NA	Ind-1B	Ind-adm	Ind-adm	Ind-adm	Ind-adm	Ind-adm	Ind-adm	NA
LIB24227	VN_254	4781390	1204910280	3.23	0.9775	0.9076	GBVN009518	Brown_Planthopper_Resistance	South Central Coast	Ma lam 49	Indica	I1	Indica	NA	Ind-1B	Ind-1B	Ind-1B	Ind-1B	Ind-1B	Ind-1B	Ind-1B.1	NA
LIB24228	VN_255	3157014	795567528	2.13	0.9772	0.9043	GBVN009524	Brown_Planthopper_Resistance	South Central Coast	Lua A330	Indica	I1	Indica	NA	Ind-1B	Ind-1B	Ind-1B	Ind-1B	Ind-1B	Ind-1B	Ind-1B.1	NA
LIB24229	VN_256	3932699	991040148	2.66	0.9786	0.9097	GBVN009564	Brown_Planthopper_Resistance	Mekong River Delta	Trang Hoa Binh	Indica	I1	Indica	NA	Ind-adm	Ind-adm	Ind-adm	Ind-adm	Ind-adm	Ind-adm	Ind-adm	NA
LIB24230	VN_257	3700807	932603364	2.5	0.9767	0.9057	GBVN009591	Brown_Planthopper_Resistance	Mekong River Delta	AS996-7	Indica	I2	Indica	NA	Ind-3	Ind-3	Ind-3.2	Ind-3.2	Ind-3.2	Ind-3.2	Ind-3.2	NA
LIB24231	VN_258	3595907	906168564	2.43	0.9761	0.9032	GBVN009596	Brown_Planthopper_Resistance	Mekong River Delta	Nang tet	Indica	I2	Japonica	NA	Ind-3	Ind-3	Ind-3.2	Ind-3.2	Ind-3.2	Ind-3.2	Ind-3.2	NA
LIB24232	VN_259	3583164	902957328	2.42	0.976	0.9039	GBVN009602	Brown_Planthopper_Resistance	Mekong River Delta	Nang trich trang	Indica	I2	Japonica	NA	Ind-3	Ind-3	Ind-3.2	Ind-3.2	Ind-3.2	Ind-3.2	Ind-3.2	NA
LIB24233	VN_260	3948289	994968828	2.67	0.9872	0.9606	GBVN012312	Brown_Planthopper_Resistance	Northwest	Tan luong	Japonica	J2	Japonica	NA	Jap-tmp	Jap-tmp	Jap-tmp	Jap-tmp	Jap-tmp.2	Jap-tmp.2	Jap-tmp.2	NA
LIB24234	VN_261	3897284	982115568	2.63	0.9765	0.904	GBVN012431	Brown_Planthopper_Resistance	NA	MKH 5	Indica	Im	Japonica	NA	Ind-adm	Ind-adm	Ind-adm	Ind-adm	Ind-adm	Ind-adm	Ind-adm	NA
LIB24235	VN_262	3670174	924883848	2.48	0.9768	0.9021	GBVN012570	Brown_Planthopper_Resistance	Northwest	Khau tang san lieu	Indica	I3	Indica	NA	Ind-adm	Ind-adm	Ind-adm	Ind-adm	Ind-3.3	Ind-3.3	Ind-3.3	NA
LIB24236	VN_263	4085423	1029526596	2.76	0.9857	0.9545	GBVN012581	Brown_Planthopper_Resistance	Northwest	Blao ble lau	Japonica	J1	Japonica	NA	Jap-sbtrp	Jap-sbtrp	Jap-sbtrp	Jap-sbtrp	Jap-sbtrp	Jap-sbtrp	Jap-sbtrp	NA
LIB24237	VN_264	4107240	1035024480	2.77	0.9834	0.9538	GBVN012583	Brown_Planthopper_Resistance	Northwest	Blao xoam doang	Japonica	J1	Japonica	NA	Jap-sbtrp	Jap-sbtrp	Jap-sbtrp	Jap-sbtrp	Jap-sbtrp	Jap-sbtrp	Jap-sbtrp	NA
LIB24238	VN_265	4232978	1066710456	2.86	0.9769	0.9056	GBVN012590	Brown_Planthopper_Resistance	Northwest	Khau hang don	Indica	I2	Japonica	NA	Ind-3	Ind-3	Ind-3.2	Ind-3.2	Ind-3.2	Ind-3.2	Ind-3.2	NA
LIB24239	VN_266	3686375	928966500	2.49	0.9858	0.9561	GBVN012663	Brown_Planthopper_Resistance	NA	Thuoc duc	Japonica	J1	Japonica	NA	Jap-sbtrp	Jap-sbtrp	Jap-sbtrp	Jap-sbtrp	Jap-sbtrp	Jap-sbtrp	Jap-sbtrp	NA
LIB24240	VN_267	3866622	974388744	2.61	0.9773	0.9055	GBVN012834	Brown_Planthopper_Resistance	North Central Coast	Khau O mon	Indica	I1	Indica	NA	Ind-1B	Ind-1B	Ind-1B	Ind-1B	Ind-1B	Ind-1B	Ind-1B.1	NA
LIB24241	VN_268	4177906	1052832312	2.82	0.9764	0.9032	GBVN012966	Brown_Planthopper_Resistance	NA	11-26-2-Red	Indica	I1	Indica	NA	Ind-adm	Ind-adm	Ind-adm	Ind-adm	Ind-adm	Ind-adm	Ind-1B.1	NA
LIB24242	VN_269	4065274	1024449048	2.74	0.9766	0.9042	GBVN013008	Brown_Planthopper_Resistance	Northwest	Khau mo	Indica	I3	Indica	NA	Ind-adm	Ind-3.4	Ind-3.4	Ind-3.4	Ind-3.4	Ind-3.4	Ind-3.4	NA
LIB24243	VN_270	3445762	868332024	2.33	0.9844	0.9526	GBVN012316	Blast_Resistant	Northeast	Chieng thay	Japonica	J1	Japonica	NA	Jap-sbtrp	Jap-sbtrp	Jap-sbtrp	Jap-sbtrp	Jap-sbtrp	Jap-sbtrp	Jap-sbtrp	NA
LIB24244	VN_271	3948534	995030568	2.67	0.9825	0.9494	GBVN012319	Blast_Resistant	North Central Coast	Ngo hieng	Japonica	J1	Japonica	NA	Jap-sbtrp	Jap-sbtrp	Jap-sbtrp	Jap-sbtrp	Jap-sbtrp	Jap-sbtrp	Jap-sbtrp	NA
LIB24245	VN_272	4023100	1013821200	2.72	0.9744	0.899	GBVN012565	Blast_Resistant	Northwest	Khau tang san cha	Indica	I3	Japonica	NA	Ind-adm	Ind-3.4	Ind-3.4	Ind-3.4	Ind-3.4	Ind-3.4	Ind-3.4	NA
LIB24246	VN_273	3881039	978021828	2.62	0.9808	0.9348	GBVN012566	Blast_Resistant	Northwest	Khau cao su	admixed	admixed	Japonica	NA	admix	admix	admix	admix	admix	Ind-adm	admix	NA
LIB24247	VN_274	3947922	994876344	2.67	0.9852	0.951	GBVN012567	Blast_Resistant	Northwest	Khau tang san cham	Japonica	J3	Japonica	NA	Jap-trp	Jap-trp	Jap-trp	Jap-trp.1	Jap-trp	Jap-trp.1	Jap-trp.1	NA
LIB24248	VN_275	4210308	1060997616	2.84	0.7985	0.7663	GBVN012569	Blast_Resistant	Northwest	Khau toi	Japonica	J1	Japonica	NA	Jap-sbtrp	Jap-sbtrp	Jap-sbtrp	Jap-sbtrp	Jap-sbtrp	Jap-sbtrp	Jap-sbtrp	NA
LIB24249	VN_276	3479612	876862224	2.35	0.9855	0.955	GBVN012574	Blast_Resistant	Northwest	Khau ngan	Japonica	J1	Indica	NA	Jap-sbtrp	Jap-sbtrp	Jap-sbtrp	Jap-sbtrp	Jap-sbtrp	Jap-sbtrp	Jap-sbtrp	NA
LIB24250	VN_277	3900342	982886184	2.63	0.9853	0.9519	GBVN012577	Blast_Resistant	Northwest	Khau cham don	Japonica	J1	Indica	NA	Jap-sbtrp	Jap-sbtrp	Jap-sbtrp	Jap-sbtrp	Jap-sbtrp	Jap-sbtrp	Jap-sbtrp	NA
LIB24251	VN_278	3846791	969391332	2.6	0.9847	0.9545	GBVN012578	Blast_Resistant	Northwest	Khau khinh	Japonica	J1	Indica	NA	Jap-sbtrp	Jap-sbtrp	Jap-sbtrp	Jap-sbtrp	Jap-sbtrp	Jap-sbtrp	Jap-sbtrp	NA
LIB24448	VN_279	4069610	1025541720	2.75	0.9871	0.9604	GBVN012580	Blast_Resistant	Northwest	Khau hang mua	Japonica	J1	Japonica	NA	Jap-sbtrp	Jap-sbtrp	Jap-sbtrp	Jap-sbtrp	Jap-sbtrp	Jap-sbtrp	Jap-sbtrp	NA
LIB24449	VN_280	4033920	1016547840	2.72	0.9853	0.9565	GBVN012587	Blast_Resistant	Northwest	Blao co coam	Japonica	J1	Indica	NA	Jap-sbtrp	Jap-sbtrp	Jap-sbtrp	Jap-sbtrp	Jap-sbtrp	Jap-sbtrp	Jap-sbtrp	NA
LIB24451	VN_282	4434015	1117371780	2.99	0.9883	0.9595	GBVN012592	Blast_Resistant	Northwest	Khau cam pi hay	Japonica	J1	Indica	NA	Jap-sbtrp	Jap-sbtrp	Jap-sbtrp	Jap-sbtrp	Jap-sbtrp	Jap-sbtrp	Jap-sbtrp	NA
LIB24452	VN_283	4421696	1114267392	2.99	0.9875	0.9575	GBVN012595	Blast_Resistant	Northwest	Khau van hut	Japonica	J1	Indica	NA	Jap-sbtrp	Jap-sbtrp	Jap-sbtrp	Jap-sbtrp	Jap-sbtrp	Jap-sbtrp	Jap-sbtrp	NA
LIB24453	VN_284	3410354	859409208	2.3	0.9804	0.9111	GBVN012666	Blast_Resistant	NA	Tieu rau	Indica	I2	Japonica	NA	Ind-3	Ind-3	Ind-3.2	Ind-3.2	Ind-3.2	Ind-3.2	Ind-3.2	NA
LIB24454	VN_285	3776559	951692868	2.55	0.9792	0.9071	GBVN012667	Blast_Resistant	NA	Tam sac	Indica	I2	NA	NA	NA	NA	NA	NA	NA	NA	NA	NA
LIB24455	VN_286	3748228	944553456	2.53	0.922	0.8548	GBVN012673	Blast_Resistant	NA	Nang thom chum	Indica	I2	Japonica	NA	Ind-3	Ind-3	Ind-3.2	Ind-3.2	Ind-3.2	Ind-3.2	Ind-3.2	NA
LIB24456	VN_287	4066041	1024642332	2.75	0.9794	0.9051	GBVN012676	Blast_Resistant	NA	Bang sau	Indica	I2	Japonica	NA	Ind-3	Ind-3	Ind-3.2	Ind-3.2	Ind-3.2	Ind-3.2	Ind-3.2	NA
LIB24457	VN_288	3868201	974786652	2.61	0.9791	0.9056	GBVN012682	Blast_Resistant	NA	Ba len	Indica	I2	Japonica	NA	Ind-3	Ind-3	Ind-3.2	Ind-3.2	Ind-3.2	Ind-3.2	Ind-3.2	NA
LIB24458	VN_289	4321756	1089082512	2.92	0.9779	0.9054	GBVN012695	Blast_Resistant	NA	Doc phung	Indica	I2	Indica	NA	Ind-3	Ind-3	Ind-3.2	Ind-3.2	Ind-3.2	Ind-3.2	Ind-3.2	NA
LIB24459	VN_290	4410786	1111518072	2.98	0.9498	0.8758	GBVN012699	Blast_Resistant	NA	Lua tieu	Indica	Im	Indica	NA	Ind-3	Ind-adm	Ind-adm	Ind-adm	Ind-adm	Ind-adm	Ind-adm	NA
LIB24460	VN_291	4604033	1160216316	3.11	0.9776	0.9039	GBVN012705	Blast_Resistant	NA	La mo	Indica	I2	Japonica	NA	Ind-3	Ind-3	Ind-3.2	Ind-3.2	Ind-3.2	Ind-3.2	Ind-3.2	NA
LIB24461	VN_292	4758438	1199126376	3.21	0.9795	0.9082	GBVN012710	Blast_Resistant	NA	Nang keo xiem	Indica	I2	Japonica	NA	Ind-3	Ind-3	Ind-3.2	Ind-3.2	Ind-3.2	Ind-3.2	Ind-3.2	NA
LIB24462	VN_293	4427820	1115810640	2.99	0.9782	0.9053	GBVN012725	Blast_Resistant	NA	Nang ra	Indica	I2	Japonica	NA	Ind-3	Ind-3	Ind-3.2	Ind-3.2	Ind-3.2	Ind-3.2	Ind-3.2	NA
LIB24463	VN_294	4748592	1196645184	3.21	0.9788	0.9084	GBVN012744	Blast_Resistant	NA	Nang sau do ben Loi	Indica	I2	Indica	NA	Ind-3	Ind-3	Ind-3.2	Ind-3.2	Ind-3.2	Ind-3.2	Ind-3.2	NA
LIB24464	VN_295	4485715	1130400180	3.03	0.9882	0.9601	GBVN012969	Blast_Resistant	Northwest	Ble sua chu ha	Japonica	J1	Japonica	NA	Jap-sbtrp	Jap-sbtrp	Jap-sbtrp	Jap-sbtrp	Jap-sbtrp	Jap-sbtrp	Jap-sbtrp	NA
LIB24465	VN_296	4994799	1258689348	3.37	0.9879	0.9571	GBVN012973	Blast_Resistant	Northwest	Lo vang	Japonica	J1	Japonica	NA	Jap-sbtrp	Jap-sbtrp	Jap-sbtrp	Jap-sbtrp	Jap-sbtrp	Jap-sbtrp	Jap-sbtrp	NA
LIB24466	VN_297	4572240	1152204480	3.09	0.9814	0.9124	GBVN012984	Blast_Resistant	Northwest	Khau nieu Vinh Phuc	Indica	I1	Japonica	NA	Ind-adm	Ind-adm	Ind-adm	Ind-adm	Ind-adm	Ind-adm	Ind-adm	NA
LIB24467	VN_298	4362450	1099337400	2.95	0.9884	0.9565	GBVN012999	Blast_Resistant	Northwest	Plau ca dung	Japonica	J1	Japonica	NA	Jap-sbtrp	Jap-sbtrp	Jap-sbtrp	Jap-sbtrp	Jap-sbtrp	Jap-sbtrp	Jap-sbtrp	NA
LIB24468	VN_299	4065884	1024602768	2.75	0.9866	0.9533	GBVN013001	Blast_Resistant	Northwest	Ble chong la	Japonica	J1	Japonica	NA	Jap-sbtrp	Jap-sbtrp	Jap-sbtrp	Jap-sbtrp	Jap-sbtrp	Jap-sbtrp	Jap-sbtrp	NA
LIB24469	VN_300	4040022	1018085544	2.73	0.9798	0.9091	GBVN013009	Blast_Resistant	Northwest	Te ruong	Indica	Im	Japonica	NA	Ind-adm	Ind-adm	Ind-adm	Ind-adm	Ind-adm	Ind-adm	Ind-adm	NA
LIB24470	VN_301	3809931	960102612	2.57	0.9884	0.9588	GBVN013012	Blast_Resistant	Northwest	Lo nga	Japonica	J1	Japonica	NA	Jap-sbtrp	Jap-sbtrp	Jap-sbtrp	Jap-sbtrp	Jap-sbtrp	Jap-sbtrp	Jap-sbtrp	NA
LIB24471	VN_302	4666836	1176042672	3.15	0.9822	0.9183	GBVN001017	Bacterial_Blight_Resistant	NA	Te tep	Indica	I5	Indica	NA	Ind-adm	Ind-3.4	Ind-3.4	Ind-3.4	Ind-3.4	Ind-3.4	Ind-3.4	NA
LIB24472	VN_303	4505326	1135342152	3.04	0.98	0.9123	GBVN001272	Bacterial_Blight_Resistant	North Central Coast	Ven thuong Nghe An	Indica	I5	Indica	NA	Ind-adm	Ind-3.4	Ind-3.4	Ind-3.4	Ind-3.4	Ind-3.4	Ind-3.4	NA
LIB24473	VN_304	4263072	1074294144	2.88	0.9794	0.91	GBVN001273	Bacterial_Blight_Resistant	North Central Coast	Ven Nghe An	Indica	I5	Indica	NA	Ind-adm	Ind-3.4	Ind-3.4	Ind-3.4	Ind-3.4	Ind-3.4	Ind-3.4	NA
LIB24474	VN_305	3187059	803138868	2.15	0.988	0.9575	GBVN001970	Bacterial_Blight_Resistant	Northeast	Nep nuong	Japonica	J1	Japonica	NA	Jap-sbtrp	Jap-sbtrp	Jap-sbtrp	Jap-sbtrp	Jap-sbtrp	Jap-sbtrp	Jap-sbtrp	NA
LIB24475	VN_306	4278409	1078159068	2.89	0.9901	0.9667	GBVN002038	Bacterial_Blight_Resistant	Northeast	Nep Lai Chau	Japonica	J2	Japonica	NA	Jap-tmp	Jap-tmp	Jap-tmp	Jap-tmp	Jap-tmp.2	Jap-tmp.2	Jap-tmp.2	NA
LIB24476	VN_307	3759240	947328480	2.54	0.9889	0.9659	GBVN002049	Bacterial_Blight_Resistant	Northeast	Nep rau	Japonica	J2	Japonica	NA	Jap-tmp	Jap-tmp	Jap-tmp	Jap-tmp	Jap-tmp.2	Jap-tmp.2	Jap-tmp.2	NA
LIB24477	VN_308	3499843	881960436	2.36	0.9875	0.9601	GBVN002056	Bacterial_Blight_Resistant	Northeast	Nep cam den	Japonica	J1	Japonica	NA	Jap-sbtrp	Jap-sbtrp	Jap-sbtrp	Jap-sbtrp	Jap-sbtrp	Jap-sbtrp	Jap-sbtrp	NA
LIB24478	VN_309	4656377	1173407004	3.14	0.9433	0.9145	GBVN002067	Bacterial_Blight_Resistant	Northeast	Plau vang	Japonica	J1	Japonica	NA	Jap-sbtrp	Jap-sbtrp	Jap-sbtrp	Jap-sbtrp	Jap-sbtrp	Jap-sbtrp	Jap-sbtrp	NA
LIB24479	VN_310	4215726	1062362952	2.85	0.9895	0.9653	GBVN002104	Bacterial_Blight_Resistant	Northwest	Khau dang danh	Japonica	J2	Japonica	NA	Jap-tmp	Jap-tmp	Jap-tmp	Jap-tmp	Jap-tmp.2	Jap-tmp.2	Jap-tmp.2	NA
LIB24480	VN_311	3954788	996606576	2.67	0.9835	0.9326	GBVN002375	Bacterial_Blight_Resistant	Red River Delta	Tam thom ap be	admixed	admixed	Japonica	NA	cB (Bas)	cB (Bas)	cBas	cBas	cBas	cBas	cBas	NA
LIB24481	VN_312	4454743	1122595236	3.01	0.9901	0.9644	GBVN002499	Bacterial_Blight_Resistant	Northwest	Khau tan pom	Japonica	J2	Japonica	NA	Jap-tmp	Jap-tmp	Jap-tmp	Jap-tmp	Jap-tmp.2	Jap-tmp.2	Jap-tmp.2	NA
LIB24482	VN_313	3668452	924449904	2.48	0.9903	0.9637	GBVN003922	Bacterial_Blight_Resistant	Northwest	Tan noi	Japonica	J2	Japonica	NA	Jap-tmp	Jap-tmp	Jap-tmp	Jap-tmp	Jap-tmp.2	Jap-tmp.2	Jap-tmp.2	NA
LIB24483	VN_314	4145175	1044584100	2.8	0.9798	0.9111	NA	Bacterial_Blight_Resistant	NA	OM 1490	Indica	I1	Japonica	NA	Ind-1B	Ind-1B	Ind-1B	Ind-1B	Ind-1B	Ind-1B	Ind-1B.1	NA
LIB24484	VN_315	3817108	961911216	2.58	0.9876	0.9566	GBVN001784	Drought_Tolerance	Northeast	Lua rau den	Japonica	J1	Indica	NA	Jap-sbtrp	Jap-sbtrp	Jap-sbtrp	Jap-sbtrp	Jap-sbtrp	Jap-sbtrp	Jap-sbtrp	NA
LIB24485	VN_316	3563099	897900948	2.41	0.9877	0.9556	GBVN001785	Drought_Tolerance	Northeast	Lua lai	Japonica	J1	Japonica	NA	Jap-sbtrp	Jap-sbtrp	Jap-sbtrp	Jap-sbtrp	Jap-sbtrp	Jap-sbtrp	Jap-sbtrp	NA
LIB24486	VN_317	3728709	939634668	2.52	0.9878	0.9559	GBVN001787	Drought_Tolerance	Northeast	Lua sat	Japonica	J1	Japonica	NA	Jap-sbtrp	Jap-sbtrp	Jap-sbtrp	Jap-sbtrp	Jap-sbtrp	Jap-sbtrp	Jap-sbtrp	NA
LIB24487	VN_318	3269247	823850244	2.21	0.99	0.9661	GBVN001789	Drought_Tolerance	Northeast	Ken trang	Japonica	J2	Japonica	NA	Jap-tmp	Jap-tmp	Jap-tmp	Jap-tmp	Jap-tmp.2	Jap-tmp.2	Jap-tmp.2	NA
LIB24488	VN_319	4033287	1016388324	2.72	0.9811	0.9114	GBVN001790	Drought_Tolerance	Northeast	Nep thai	Indica	I3	Japonica	NA	Ind-3	Ind-adm	Ind-adm	Ind-adm	Ind-3.3	Ind-3.3	Ind-3.3	NA
LIB24489	VN_320	4049349	1020435948	2.73	0.9888	0.9626	GBVN001794	Drought_Tolerance	Northeast	Nep may	Japonica	J2	Japonica	NA	Jap-tmp	Jap-tmp	Jap-tmp	Jap-tmp	Jap-tmp.2	Jap-tmp.2	Jap-tmp.2	NA
LIB24490	VN_321	3699247	932210244	2.5	0.9875	0.9597	GBVN001807	Drought_Tolerance	Northeast	Nep mo	Japonica	J1	Japonica	NA	Jap-sbtrp	Jap-sbtrp	Jap-sbtrp	Jap-sbtrp	Jap-sbtrp	Jap-sbtrp	Jap-sbtrp	NA
LIB24491	VN_322	3811225	960428700	2.57	0.9886	0.9615	GBVN001808	Drought_Tolerance	Northeast	Nep cai	Japonica	J1	Japonica	NA	Jap-sbtrp	Jap-sbtrp	Jap-sbtrp	Jap-sbtrp	Jap-sbtrp	Jap-sbtrp	Jap-sbtrp	NA
LIB24492	VN_323	3679491	927231732	2.48	0.9794	0.9089	GBVN001811	Drought_Tolerance	Northeast	Lua loc te	Indica	I3	Japonica	NA	Ind-adm	Ind-3.4	Ind-3.4	Ind-3.4	Ind-3.4	Ind-3.4	Ind-3.4	NA
LIB24493	VN_324	4237980	1067970960	2.86	0.8448	0.7752	GBVN001829	Drought_Tolerance	Northeast	Mo te	Indica	I3	Japonica	NA	Ind-3	Ind-3.4	Ind-3.4	Ind-3.4	Ind-3.4	Ind-3.4	Ind-3.4	NA
LIB24494	VN_325	4576825	1153359900	3.09	0.9861	0.9573	GBVN001832	Drought_Tolerance	Northeast	Khau nuot cung	Japonica	J1	Japonica	NA	Jap-sbtrp	Jap-sbtrp	Jap-sbtrp	Jap-sbtrp	Jap-sbtrp	Jap-sbtrp	Jap-sbtrp	NA
LIB24495	VN_326	4027921	1015036092	2.72	0.9869	0.9591	GBVN001836	Drought_Tolerance	Northeast	Lua lai rai	Japonica	J1	Japonica	NA	Jap-sbtrp	Jap-sbtrp	Jap-sbtrp	Jap-sbtrp	Jap-sbtrp	Jap-sbtrp	Jap-sbtrp	NA
LIB24496	VN_327	4226376	1065046752	2.85	0.9878	0.9579	GBVN001843	Drought_Tolerance	Northeast	Khau cha ray dang 1	Japonica	J1	Japonica	NA	Jap-sbtrp	Jap-sbtrp	Jap-sbtrp	Jap-sbtrp	Jap-sbtrp	Jap-sbtrp	Jap-sbtrp	NA
LIB24497	VN_328	4198551	1058034852	2.83	0.9789	0.9076	GBVN001846	Drought_Tolerance	Northeast	Lua mo do	Indica	I3	Indica	NA	Ind-adm	Ind-3.4	Ind-3.4	Ind-3.4	Ind-adm	Ind-adm	Ind-adm	NA
LIB24498	VN_329	4323621	1089552492	2.92	0.9793	0.9098	GBVN003478	Drought_Tolerance	South Central Coast	Tri tri do	Indica	Im	Indica	NA	Ind-3	Ind-adm	Ind-adm	Ind-adm	Ind-adm	Ind-adm	Ind-adm	NA
LIB24499	VN_330	3482073	877482396	2.35	0.9807	0.9104	GBVN003482	Drought_Tolerance	South Central Coast	Nep duoi nai	Indica	I3	Indica	NA	Ind-3	Ind-3.4	Ind-3.4	Ind-3.4	Ind-3.4	Ind-3.4	Ind-3.4	NA
LIB24500	VN_331	4162872	1049043744	2.81	0.9797	0.9071	GBVN003485	Drought_Tolerance	South Central Coast	Lua tri do dang 2	Indica	I2	Indica	NA	Ind-3	Ind-adm	Ind-adm	Ind-adm	Ind-3.2	Ind-3.2	Ind-3.2	NA
LIB24501	VN_332	3818387	962233524	2.58	0.9806	0.9096	GBVN003496	Drought_Tolerance	South Central Coast	Nep qua co rau dang 1	Indica	Im	Indica	NA	Ind-adm	Ind-adm	Ind-adm	Ind-adm	Ind-adm	Ind-adm	Ind-adm	NA
LIB24502	VN_333	3985624	1004377248	2.69	0.9882	0.9586	GBVN005011	Drought_Tolerance	North Central Coast	Khau moong mo	Japonica	J1	Japonica	NA	Jap-sbtrp	Jap-sbtrp	Jap-sbtrp	Jap-sbtrp	Jap-sbtrp	Jap-sbtrp	Jap-sbtrp	NA
LIB24503	VN_334	4590779	1156876308	3.1	0.9208	0.8894	GBVN007295	Drought_Tolerance	Central Highlands	Dieo kbin	Japonica	Jm	Japonica	NA	Jap-sbtrp	Jap-sbtrp	Jap-sbtrp	Jap-sbtrp	Jap-sbtrp	Jap-sbtrp	Jap-sbtrp	NA
LIB24504	VN_335	4432830	1117073160	2.99	0.9884	0.9601	GBVN009981	Drought_Tolerance	North Central Coast	Lo trong ech	Japonica	J1	Japonica	NA	Jap-sbtrp	Jap-sbtrp	Jap-sbtrp	Jap-sbtrp	Jap-sbtrp	Jap-sbtrp	Jap-sbtrp	NA
LIB24505	VN_336	4645103	1170565956	3.14	0.9805	0.9134	GBVN003416	Salt_Tolerance	North Central Coast	Su dang 1	Indica	I5	Indica	NA	Ind-adm	Ind-3.4	Ind-3.4	Ind-3.4	Ind-3.4	Ind-3.4	Ind-3.4	NA
LIB24506	VN_337	4212107	1061450964	2.84	0.9802	0.9103	GBVN003477	Salt_Tolerance	South Central Coast	Lua nuoc man	Indica	I5	Indica	NA	Ind-adm	Ind-3.4	Ind-3.4	Ind-3.4	Ind-3.4	Ind-3.4	Ind-3.4	NA
LIB24507	VN_338	4062609	1023777468	2.74	0.9792	0.9043	GBVN005792	Salt_Tolerance	Mekong River Delta	Lua bong dua	Indica	I2	Javanica	NA	Ind-3	Ind-3	Ind-3.2	Ind-3.2	Ind-3.2	Ind-3.2	Ind-3.2	NA
LIB24508	VN_339	3999420	1007853840	2.7	0.9747	0.9037	GBVN005793	Salt_Tolerance	Mekong River Delta	Lum can	Indica	I2	Japonica	NA	Ind-3	Ind-adm	Ind-3.2	Ind-3.2	Ind-3.2	Ind-3.2	Ind-3.2	NA
LIB24509	VN_340	4560136	1149154272	3.08	0.9789	0.9068	GBVN005834	Salt_Tolerance	Mekong River Delta	Trang chum	Indica	I2	Indica	NA	Ind-3	Ind-3	Ind-3.2	Ind-3.2	Ind-3.2	Ind-3.2	Ind-3.2	NA
LIB24510	VN_341	4245103	1069765956	2.87	0.9796	0.9062	GBVN006234	Salt_Tolerance	Red River Delta	Lua cham bien	Indica	I4	Indica	NA	Ind-adm	Ind-3.4	Ind-3.4	Ind-3.4	Ind-3.4	Ind-3.4	Ind-3.4	NA
LIB24511	VN_342	4494911	1132717572	3.03	0.9903	0.9677	GBVN007278	Salt_Tolerance	Northeast	Beo khau pai	Japonica	J2	Japonica	NA	Jap-tmp	Jap-tmp	Jap-tmp	Jap-tmp	Jap-tmp.2	Jap-tmp.2	Jap-tmp.2	NA
LIB24512	VN_343	3817618	962039736	2.58	0.9884	0.9587	GBVN007316	Salt_Tolerance	Red River Delta	Nep Hai Hau	Japonica	J2	Japonica	NA	Jap-tmp	Jap-tmp	Jap-tmp	Jap-tmp	Jap-tmp.2	Jap-tmp.2	Jap-tmp.2	NA
LIB24513	VN_344	4145362	1044631224	2.8	0.99	0.9628	GBVN007317	Salt_Tolerance	Red River Delta	Nep Thai Binh lun	Japonica	J2	Japonica	NA	Jap-tmp	Jap-tmp	Jap-tmp	Jap-tmp	Jap-tmp.2	Jap-tmp.2	Jap-tmp.2	NA
LIB24514	VN_345	3774956	951288912	2.55	0.9788	0.9031	GBVN007349	Salt_Tolerance	North Central Coast	Manh gie	Indica	I4	Japonica	NA	Ind-adm	Ind-3.4	Ind-3.4	Ind-3.4	Ind-3.4	Ind-3.4	Ind-3.4	NA
LIB24515	VN_346	4000552	1008139104	2.7	0.9801	0.9092	GBVN007350	Salt_Tolerance	North Central Coast	Chiem cu	Indica	I5	Indica	NA	Ind-adm	Ind-3.4	Ind-3.4	Ind-3.4	Ind-3.4	Ind-3.4	Ind-3.4	NA
LIB24516	VN_347	4075141	1026935532	2.75	0.9901	0.9654	GBVN007819	Salt_Tolerance	North Central Coast	Nep bung nhu dang 2	Japonica	J2	Japonica	NA	Jap-tmp	Jap-tmp	Jap-tmp	Jap-tmp	Jap-tmp.2	Jap-tmp.2	Jap-tmp.2	NA
LIB24517	VN_348	3857047	971975844	2.6	0.9801	0.9078	GBVN009209	Salt_Tolerance	Mekong River Delta	Bat tam bang	Indica	I2	Japonica	NA	Ind-3	Ind-3	Ind-3.2	Ind-3.2	Ind-3.2	Ind-3.2	Ind-3.2	NA
LIB24518	VN_349	3979792	1002907584	2.69	0.9889	0.9602	GBVN009921	Salt_Tolerance	Northwest	Ple dang	Japonica	J1	Japonica	NA	Jap-sbtrp	Jap-sbtrp	Jap-sbtrp	Jap-sbtrp	Jap-sbtrp	Jap-sbtrp	Jap-sbtrp	NA
LIB24519	VN_350	4351487	1096574724	2.94	0.9752	0.9042	GBVN012314	Salt_Tolerance	Northwest	Khau boong cut	Indica	Im	Indica	NA	Ind-adm	Ind-adm	Ind-adm	Ind-adm	Ind-adm	Ind-adm	Ind-adm	NA
LIB24520	VN_351	4257394	1072863288	2.87	0.9787	0.9052	GBVN012635	Salt_Tolerance	NA	Bang tay	Indica	I2	Indica	NA	Ind-3	Ind-3	Ind-3.2	Ind-3.2	Ind-3.2	Ind-3.2	Ind-3.2	NA
LIB24521	VN_352	4591429	1157040108	3.1	0.979	0.9059	GBVN012636	Salt_Tolerance	NA	Ba mé¢…uoi thiet	Indica	I2	Japonica	NA	Ind-3	Ind-3	Ind-3.2	Ind-3.2	Ind-3.2	Ind-3.2	Ind-3.2	NA
LIB24522	VN_353	3023132	761829264	2.04	0.9779	0.9008	GBVN012640	Salt_Tolerance	NA	Ca dung chum	Indica	I2	Japonica	NA	Ind-3	Ind-3	Ind-3.2	Ind-3.2	Ind-3.2	Ind-3.2	Ind-3.2	NA
LIB24523	VN_354	4120633	1038399516	2.78	0.9794	0.9043	GBVN012644	Salt_Tolerance	NA	Giong do	Indica	I2	Japonica	NA	Ind-3	Ind-3	Ind-3.2	Ind-3.2	Ind-3.2	Ind-3.2	Ind-3.2	NA
LIB24524	VN_355	4805911	1211089572	3.24	0.9309	0.8621	GBVN012648	Salt_Tolerance	NA	Me den	Indica	I2	Japonica	NA	Ind-3	Ind-3	Ind-3.2	Ind-3.2	Ind-3.2	Ind-3.2	Ind-3.2	NA
LIB24525	VN_356	4389405	1106130060	2.96	0.9781	0.9037	GBVN012653	Salt_Tolerance	NA	Nang nhuan	Indica	I2	Japonica	NA	Ind-3	Ind-3	Ind-3.2	Ind-3.2	Ind-3.2	Ind-3.2	Ind-3.2	NA
LIB24526	VN_357	4237535	1067858820	2.86	0.8951	0.8219	GBVN012657	Salt_Tolerance	NA	Thom rau	Indica	I2	Japonica	NA	Ind-3	Ind-3	Ind-3.2	Ind-3.2	Ind-3.2	Ind-3.2	Ind-3.2	NA
LIB24527	VN_358	4965969	1251424188	3.35	0.9782	0.9075	GBVN012658	Salt_Tolerance	NA	Nang coc	Indica	I2	Indica	NA	Ind-3	Ind-3	Ind-3.2	Ind-3.2	Ind-3.2	Ind-3.2	Ind-3.2	NA
LIB24528	VN_359	4022184	1013590368	2.72	0.9745	0.903	GBVN012662	Salt_Tolerance	NA	Tieu phung	Indica	I2	Japonica	NA	Ind-3	Ind-3	Ind-3.2	Ind-3.2	Ind-3.2	Ind-3.2	Ind-3.2	NA
LIB24529	VN_360	3635324	916101648	2.45	0.9785	0.9051	GBVN012709	Salt_Tolerance	NA	Nang thom do	Indica	I2	Japonica	NA	Ind-3	Ind-3	Ind-3.2	Ind-3.2	Ind-3.2	Ind-3.2	Ind-3.2	NA
LIB24530	VN_361	4105719	1034641188	2.77	0.9898	0.9645	NA	Elite	NA	TK1-06	Japonica	J2	NA	NA	Jap-tmp	Jap-tmp	Jap-tmp	Jap-tmp	Jap-tmp.2	Jap-tmp.2	Jap-tmp.2	NA
LIB24531	VN_362	4662880	1175045760	3.15	0.9898	0.9647	GBVN001036	Elite	NA	Lang lieu	Japonica	J2	Japonica	NA	Jap-tmp	Jap-tmp	Jap-tmp	Jap-tmp	Jap-tmp.2	Jap-tmp.2	Jap-tmp.2	NA
LIB24532	VN_363	3883886	978739272	2.62	0.9801	0.9087	NA	Elite	NA	HV7-5	Indica	I1	NA	NA	Ind-1B	Ind-adm	Ind-adm	Ind-adm	Ind-adm	Ind-adm	Ind-adm	NA
LIB24533	VN_364	3714209	935980668	2.51	0.9805	0.9099	NA	Elite	NA	N87	Indica	I1	NA	NA	Ind-1B	Ind-adm	Ind-adm	Ind-adm	Ind-adm	Ind-adm	Ind-adm	NA
LIB24534	VN_365	4416556	1112972112	2.98	0.9898	0.9651	NA	Elite	NA	Nep cai hoa trang	Japonica	J2	NA	NA	Jap-tmp	Jap-tmp	Jap-tmp	Jap-tmp	Jap-tmp.2	Jap-tmp.2	Jap-tmp.2	NA
LIB24535	VN_366	4758152	1199054304	3.21	0.9888	0.9639	NA	Elite	NA	Nep Trieu Tien	Japonica	J2	NA	NA	Jap-tmp	Jap-tmp	Jap-tmp	Jap-tmp	Jap-tmp.2	Jap-tmp.2	Jap-tmp.2	NA
LIB24536	VN_367	4459939	1123904628	3.01	0.9911	0.9684	NA	Elite	NA	Nep Phu Qui	Japonica	J2	Indica	NA	Jap-tmp	Jap-tmp	Jap-tmp	Jap-tmp	Jap-tmp.2	Jap-tmp.2	Jap-tmp.2	NA
LIB24537	VN_368	4199481	1058269212	2.84	0.9795	0.9055	GBVN000077	Flood_Tolerance	Red River Delta	Hom Thai Binh	Indica	I4	NA	NA	Ind-adm	Ind-3.4	Ind-3.4	Ind-3.4	Ind-3.4	Ind-3.4	Ind-3.4	NA
LIB24538	VN_369	4351997	1096703244	2.94	0.9786	0.9046	GBVN000124	Flood_Tolerance	Red River Delta	Du thom Hai Duong	Indica	I4	NA	NA	Ind-adm	Ind-3.4	Ind-3.4	Ind-3.4	Ind-3.4	Ind-3.4	Ind-3.4	NA
LIB24539	VN_370	3762042	948034584	2.54	0.9785	0.9053	GBVN000215	Flood_Tolerance	Red River Delta	Tam den Hai Phong	Indica	I4	NA	NA	Ind-adm	Ind-3.4	Ind-3.4	Ind-3.4	Ind-3.4	Ind-3.4	Ind-3.4	NA
LIB24540	VN_371	3780399	952660548	2.55	0.9796	0.9052	GBVN000216	Flood_Tolerance	Red River Delta	Tam son Nam Dinh	Indica	I4	NA	NA	Ind-adm	Ind-3.4	Ind-3.4	Ind-3.4	Ind-3.4	Ind-3.4	Ind-3.4	NA
LIB24541	VN_372	3825491	964023732	2.58	0.9788	0.9041	GBVN000236	Flood_Tolerance	Red River Delta	Tam te Vinh Phuc	Indica	I4	NA	NA	Ind-adm	Ind-3.4	Ind-3.4	Ind-3.4	Ind-3.4	Ind-3.4	Ind-3.4	NA
LIB24755	VN_373	4223211	1064249172	2.85	0.9825	0.9299	GBVN000290	Flood_Tolerance	Red River Delta	Tam thom Thai Binh	admixed	admixed	NA	NA	cB (Bas)	cB (Bas)	cBas	cBas	cBas	cBas	cBas	NA
LIB24756	VN_374	4706044	1185923088	3.18	0.9821	0.928	GBVN000303	Flood_Tolerance	Red River Delta	Tam thom Hai Duong	admixed	admixed	NA	NA	cB (Bas)	cB (Bas)	cBas	cBas	cBas	cBas	cBas	NA
LIB24757	VN_375	4123195	1039045140	2.78	0.9768	0.9018	GBVN000542	Flood_Tolerance	Red River Delta	Du den Thai Binh	Indica	I4	NA	NA	Ind-adm	Ind-3.4	Ind-3.4	Ind-3.4	Ind-3.4	Ind-3.4	Ind-3.4	NA
LIB24758	VN_376	4674377	1177943004	3.16	0.9772	0.9059	GBVN000545	Flood_Tolerance	Red River Delta	Du thom den Thai Binh	Indica	I4	NA	NA	Ind-adm	Ind-3.4	Ind-3.4	Ind-3.4	Ind-3.4	Ind-3.4	Ind-3.4	NA
LIB24759	VN_377	5072967	1278387684	3.43	0.9798	0.9088	GBVN000546	Flood_Tolerance	Red River Delta	Du huong Hai Phong	Indica	I4	NA	NA	Ind-adm	Ind-3.4	Ind-3.4	Ind-3.4	Ind-3.4	Ind-3.4	Ind-3.4	NA
LIB24760	VN_378	4150534	1045934568	2.8	0.979	0.9062	GBVN000595	Flood_Tolerance	Red River Delta	Gie nuoc Vinh Phuc	Indica	I4	NA	NA	Ind-adm	Ind-3.4	Ind-3.4	Ind-3.4	Ind-3.4	Ind-3.4	Ind-3.4	NA
LIB24761	VN_379	4698229	1183953708	3.17	0.9789	0.908	GBVN000607	Flood_Tolerance	North Central Coast	Re hoa Ha Tinh	Indica	I4	NA	NA	Ind-adm	Ind-3.4	Ind-3.4	Ind-3.4	Ind-3.4	Ind-3.4	Ind-3.4	NA
LIB24762	VN_380	4266825	1075239900	2.88	0.9775	0.9061	GBVN000657	Flood_Tolerance	North Central Coast	Re thom Thanh Hoa	Indica	I4	NA	NA	Ind-adm	Ind-3.4	Ind-3.4	Ind-3.4	Ind-3.4	Ind-3.4	Ind-3.4	NA
LIB24763	VN_381	4628689	1166429628	3.13	0.9805	0.9108	GBVN000706	Flood_Tolerance	Red River Delta	Du thom Thai Binh	Indica	I4	NA	NA	Ind-adm	Ind-3.4	Ind-3.4	Ind-3.4	Ind-3.4	Ind-3.4	Ind-3.4	NA
LIB24764	VN_382	4614605	1162880460	3.12	0.9791	0.9076	GBVN000725	Flood_Tolerance	Red River Delta	Du thom Ninh Binh	Indica	I4	NA	NA	Ind-adm	Ind-3.4	Ind-3.4	Ind-3.4	Ind-3.4	Ind-3.4	Ind-3.4	NA
LIB24765	VN_383	4191505	1056259260	2.83	0.9738	0.8973	GBVN000748	Flood_Tolerance	Red River Delta	Du som Nam Dinh	Indica	I4	NA	NA	Ind-adm	Ind-3.4	Ind-3.4	Ind-3.4	Ind-3.4	Ind-3.4	Ind-3.4	NA
LIB24766	VN_384	4734234	1193026968	3.2	0.9811	0.922	GBVN000750	Flood_Tolerance	Red River Delta	Du thom Hai Phong	admixed	admixed	NA	NA	admix	admix	admix	admix	admix	admix	admix	NA
LIB24767	VN_385	4610139	1161755028	3.11	0.9777	0.9051	GBVN000799	Flood_Tolerance	Red River Delta	Du trang Nam Dinh	Indica	I4	NA	NA	Ind-adm	Ind-3.4	Ind-3.4	Ind-3.4	Ind-3.4	Ind-3.4	Ind-3.4	NA
LIB24768	VN_386	4556537	1148247324	3.08	0.9772	0.9015	GBVN000842	Flood_Tolerance	Red River Delta	Nhong Hai Duong	Indica	I4	NA	NA	Ind-adm	Ind-3.4	Ind-3.4	Ind-3.4	Ind-3.4	Ind-3.4	Ind-3.4	NA
LIB24769	VN_387	3950014	995403528	2.67	0.9773	0.9033	GBVN000865	Flood_Tolerance	Red River Delta	Du huong Nam Dinh	Indica	I4	NA	NA	Ind-adm	Ind-3.4	Ind-3.4	Ind-3.4	Ind-3.4	Ind-3.4	Ind-3.4	NA
LIB24770	VN_388	4767025	1201290300	3.22	0.9782	0.9096	GBVN000867	Flood_Tolerance	Red River Delta	Lua di Hai Phong	Indica	I4	NA	NA	Ind-adm	Ind-3.4	Ind-3.4	Ind-3.4	Ind-3.4	Ind-3.4	Ind-3.4	NA
LIB24771	VN_389	4371466	1101609432	2.95	0.9788	0.9085	GBVN000868	Flood_Tolerance	Red River Delta	Lua di Son Tay	Indica	I4	NA	NA	Ind-adm	Ind-3.4	Ind-3.4	Ind-3.4	Ind-3.4	Ind-3.4	Ind-3.4	NA
LIB24772	VN_390	4423760	1114787520	2.99	0.9789	0.9044	GBVN000880	Flood_Tolerance	Red River Delta	Hom rau Hai Duong	Indica	I4	NA	NA	Ind-adm	Ind-3.4	Ind-3.4	Ind-3.4	Ind-3.4	Ind-3.4	Ind-3.4	NA
LIB24773	VN_391	4679956	1179348912	3.16	0.9859	0.9498	GBVN000882	Flood_Tolerance	North Central Coast	Bang muon Nghe An	Japonica	Jm	NA	NA	Jap-adm	Jap-adm	Jap-adm	Jap-adm	Jap-adm	Jap-tmp.2	Jap-tmp.2	NA
LIB24774	VN_392	4319034	1088396568	2.92	0.9788	0.9045	GBVN000888	Flood_Tolerance	Northwest	Te loc Hoa Binh	Indica	I4	NA	NA	Ind-adm	Ind-3.4	Ind-3.4	Ind-3.4	Ind-3.4	Ind-3.4	Ind-3.4	NA
LIB24775	VN_393	4492447	1132096644	3.03	0.9784	0.9055	GBVN001008	Flood_Tolerance	NA	Te trang	Indica	I4	NA	NA	Ind-adm	Ind-3.4	Ind-3.4	Ind-3.4	Ind-3.4	Ind-3.4	Ind-3.4	NA
LIB24776	VN_394	3521815	887497380	2.38	0.9788	0.9088	GBVN001108	Flood_Tolerance	North Central Coast	Ba la Nghe An	Indica	I5	NA	NA	Ind-adm	Ind-3.4	Ind-3.4	Ind-3.4	Ind-3.4	Ind-3.4	Ind-3.4	NA
LIB24777	VN_395	3969997	1000439244	2.68	0.9806	0.9116	GBVN001126	Flood_Tolerance	Northeast	Canh nong Nghe An	Indica	I5	NA	NA	Ind-adm	Ind-3.4	Ind-3.4	Ind-3.4	Ind-3.4	Ind-3.4	Ind-3.4	NA
LIB24778	VN_396	4547521	1145975292	3.07	0.9809	0.9123	GBVN001146	Flood_Tolerance	NA	Cut huong	Indica	I5	NA	NA	Ind-adm	Ind-3.4	Ind-3.4	Ind-3.4	Ind-3.4	Ind-3.4	Ind-3.4	NA
LIB24779	VN_397	4419508	1113716016	2.98	0.9792	0.9096	GBVN001159	Flood_Tolerance	North Central Coast	Chiem so 1 Thanh Hoa	Indica	I5	NA	NA	Ind-adm	Ind-3.4	Ind-3.4	Ind-3.4	Ind-3.4	Ind-3.4	Ind-3.4	NA
LIB24780	VN_398	4108384	1035312768	2.77	0.9785	0.9105	GBVN001251	Flood_Tolerance	Red River Delta	Sai Nam Dinh	Indica	I5	NA	NA	Ind-adm	Ind-3.4	Ind-3.4	Ind-3.4	Ind-3.4	Ind-3.4	Ind-3.4	NA
LIB24781	VN_399	3837953	967164156	2.59	0.9768	0.9097	GBVN001266	Flood_Tolerance	North Central Coast	Tep Nghe An	Indica	I5	NA	NA	Ind-adm	Ind-3.4	Ind-3.4	Ind-3.4	Ind-3.4	Ind-3.4	Ind-3.4	NA
LIB24782	VN_400	4535640	1142981280	3.06	0.9788	0.9094	GBVN001274	Flood_Tolerance	North Central Coast	Ven lua Nghe An	Indica	I5	NA	NA	Ind-adm	Ind-3.4	Ind-3.4	Ind-3.4	Ind-3.4	Ind-3.4	Ind-3.4	NA
LIB24783	VN_401	4659264	1174134528	3.15	0.9882	0.9621	GBVN001289	Flood_Tolerance	North Central Coast	Nep dau Thua Thien Hue	Japonica	J4	NA	NA	Jap-adm	Jap-adm	Jap-adm	Jap-adm	Jap-adm	Jap-adm	Jap-adm	NA
LIB24784	VN_402	3946847	994605444	2.66	0.9801	0.91	GBVN001290	Flood_Tolerance	Red River Delta	Bau Hai Duong	Indica	I5	NA	NA	Ind-adm	Ind-3.4	Ind-3.4	Ind-3.4	Ind-3.4	Ind-3.4	Ind-3.4	NA
LIB24785	VN_403	4841194	1219980888	3.27	0.9786	0.9057	GBVN001662	Flood_Tolerance	Mekong River Delta	Nang thom Can Giuoc	Indica	I2	NA	NA	Ind-3	Ind-3	Ind-3.2	Ind-3.2	Ind-3.2	Ind-3.2	Ind-3.2	NA
LIB24786	VN_404	4406497	1110437244	2.98	0.9801	0.9139	GBVN002419	Flood_Tolerance	NA	Bau Thai Binh	Indica	I5	NA	NA	Ind-adm	Ind-3.4	Ind-3.4	Ind-3.4	Ind-3.4	Ind-3.4	Ind-3.4	NA
LIB24787	VN_405	4421521	1114223292	2.99	0.9785	0.9098	GBVN002420	Flood_Tolerance	NA	Bau Thanh Hoa	Indica	I5	NA	NA	Ind-adm	Ind-3.4	Ind-3.4	Ind-3.4	Ind-3.4	Ind-3.4	Ind-3.4	NA
LIB24788	VN_406	3995350	1006828200	2.7	0.9796	0.9108	GBVN002422	Flood_Tolerance	NA	Canh nong My Tho	Indica	I5	NA	NA	Ind-adm	Ind-3.4	Ind-3.4	Ind-3.4	Ind-3.4	Ind-3.4	Ind-3.4	NA
LIB24789	VN_407	4220698	1063615896	2.85	0.9774	0.9046	GBVN002456	Flood_Tolerance	North Central Coast	Ba thang nuoc Nghe An	Indica	I4	NA	NA	Ind-adm	Ind-3.4	Ind-3.4	Ind-3.4	Ind-3.4	Ind-3.4	Ind-3.4	NA
LIB24790	VN_408	4673190	1177643880	3.16	0.9751	0.903	GBVN002463	Flood_Tolerance	Red River Delta	Tep Hai Phong	Indica	I4	NA	NA	Ind-adm	Ind-3.4	Ind-3.4	Ind-3.4	Ind-3.4	Ind-3.4	Ind-3.4	NA
LIB24791	VN_409	3943722	993817944	2.66	0.9773	0.9004	GBVN003362	Flood_Tolerance	South Central Coast	Lua heo (Quang Nam)	Indica	I4	NA	NA	Ind-adm	Ind-3.4	Ind-3.4	Ind-3.4	Ind-3.4	Ind-3.4	Ind-3.4	NA
LIB24792	VN_410	4223424	1064302848	2.85	0.9902	0.9657	GBVN003550	Flood_Tolerance	North Central Coast	Chanh trui	Japonica	J4	NA	NA	Jap-adm	Jap-adm	Jap-adm	Jap-adm	Jap-adm	Jap-adm	Jap-adm	NA
LIB24793	VN_411	4189861	1055844972	2.83	0.9799	0.9065	GBVN004707	Flood_Tolerance	Northeast	Chiem den	Indica	Im	NA	NA	Ind-3	Ind-adm	Ind-adm	Ind-adm	Ind-adm	Ind-adm	Ind-adm	NA
LIB24794	VN_412	4116166	1037273832	2.78	0.9753	0.9016	GBVN005127	Flood_Tolerance	Red River Delta	Lua cham	Indica	I4	NA	NA	Ind-adm	Ind-3.4	Ind-3.4	Ind-3.4	Ind-3.4	Ind-3.4	Ind-3.4	NA
LIB24795	VN_413	4671316	1177171632	3.15	0.9797	0.9072	GBVN005843	Flood_Tolerance	Mekong River Delta	Xuong ga den	Indica	I2	NA	NA	Ind-3	Ind-3	Ind-3.2	Ind-3.2	Ind-3.2	Ind-3.2	Ind-3.2	NA
LIB24796	VN_414	3620556	912380112	2.44	0.9813	0.916	GBVN006188	Flood_Tolerance	Red River Delta	Cuom dang 1	Indica	I5	NA	NA	Ind-adm	Ind-3.4	Ind-3.4	Ind-3.4	Ind-3.4	Ind-3.4	Ind-3.4	NA
LIB24797	VN_415	4174100	1051873200	2.82	0.9784	0.9084	GBVN006191	Flood_Tolerance	Red River Delta	Chiem rong	Indica	I5	NA	NA	Ind-adm	Ind-3.4	Ind-3.4	Ind-3.4	Ind-3.4	Ind-3.4	Ind-3.4	NA
LIB24798	VN_416	4410856	1111535712	2.98	0.9799	0.9108	GBVN006192	Flood_Tolerance	Red River Delta	Nep oc	Indica	I5	NA	NA	Ind-adm	Ind-3.4	Ind-3.4	Ind-3.4	Ind-3.4	Ind-3.4	Ind-3.4	NA
LIB24799	VN_417	4631194	1167060888	3.13	0.977	0.9085	GBVN006196	Flood_Tolerance	Red River Delta	Nep non tre	Indica	I5	NA	NA	Ind-adm	Ind-3.4	Ind-3.4	Ind-3.4	Ind-3.4	Ind-3.4	Ind-3.4	NA
LIB24800	VN_418	4481891	1129436532	3.03	0.9796	0.909	GBVN007324	Flood_Tolerance	North Central Coast	Lua di	Indica	I4	NA	NA	Ind-adm	Ind-3.4	Ind-3.4	Ind-3.4	Ind-3.4	Ind-3.4	Ind-3.4	NA
LIB24801	VN_419	4570457	1151755164	3.09	0.989	0.9641	GBVN006206	Flood_Tolerance	Red River Delta	Gie nuoc	Japonica	J4	NA	NA	Jap-adm	Jap-adm	Jap-adm	Jap-adm	Jap-adm	Jap-adm	Jap-adm	NA
LIB24802	VN_420	4494306	1132565112	3.03	0.9799	0.9122	GBVN002442	Flood_Tolerance	Red River Delta	Hom Binh Luc	Indica	I5	NA	NA	Ind-adm	Ind-3.4	Ind-3.4	Ind-3.4	Ind-3.4	Ind-3.4	Ind-3.4	NA
LIB24803	VN_421	4543931	1145070612	3.07	0.9791	0.9095	GBVN002405	Flood_Tolerance	NA	Cau Phu Xuyen	Indica	Im	NA	NA	Ind-adm	Ind-adm	Ind-adm	Ind-adm	Ind-adm	admix	Ind-adm	NA
LIB24804	VN_422	4110047	1035731844	2.77	0.9797	0.9118	GBVN001127	Flood_Tolerance	Red River Delta	Canh nong Bac Giang	Indica	I5	NA	NA	Ind-adm	Ind-3.4	Ind-3.4	Ind-3.4	Ind-3.4	Ind-3.4	Ind-3.4	NA
LIB24805	VN_423	4591982	1157179464	3.1	0.9789	0.9106	GBVN001218	Flood_Tolerance	Red River Delta	Hom Nam Dinh	Indica	I5	NA	NA	Ind-adm	Ind-3.4	Ind-3.4	Ind-3.4	Ind-3.4	Ind-3.4	Ind-3.4	NA
LIB24806	VN_424	5052384	1273200768	3.41	0.9804	0.911	GBVN000011	Drought_Tolerance	Red River Delta	Tep Hai Phong	Indica	Im	Indica	NA	Ind-1A	Ind-1A	Ind-1A	Ind-1a	Ind-1A	Ind-1A	Ind-1A	NA
LIB24807	VN_425	4765229	1200837708	3.22	0.9806	0.9058	GBVN000058	Drought_Tolerance	Northeast	Ta co Lao Cai	Indica	I1	Indica	NA	Ind-adm	Ind-adm	Ind-adm	Ind-adm	Ind-adm	Ind-adm	Ind-adm	NA
LIB24808	VN_426	4438060	1118391120	3	0.9772	0.9031	GBVN000085	Drought_Tolerance	Red River Delta	An tu do vo	Indica	I4	Indica	NA	Ind-adm	Ind-3.4	Ind-3.4	Ind-3.4	Ind-3.4	Ind-3.4	Ind-3.4	NA
LIB24809	VN_427	4781433	1204921116	3.23	0.9796	0.9064	GBVN000135	Drought_Tolerance	Red River Delta	Nhong do Hai Duong	Indica	I4	Indica	NA	Ind-adm	Ind-3.4	Ind-3.4	Ind-3.4	Ind-3.4	Ind-3.4	Ind-3.4	NA
LIB24810	VN_428	5024513	1266177276	3.39	0.9805	0.9168	GBVN000149	Drought_Tolerance	Red River Delta	Nhong trang Hai Phong	Indica	I4	Indica	NA	Ind-adm	Ind-3.4	Ind-3.4	Ind-3.4	Ind-3.4	Ind-3.4	Ind-3.4	NA
LIB24811	VN_429	4111883	1036194516	2.78	0.9789	0.8994	GBVN000170	Drought_Tolerance	Red River Delta	Som giai Hung Yen	Indica	I4	Indica	NA	Ind-adm	Ind-3.4	Ind-3.4	Ind-3.4	Ind-3.4	Ind-3.4	Ind-3.4	NA
LIB24812	VN_430	4488965	1131219180	3.03	0.9762	0.9056	GBVN000172	Drought_Tolerance	Northwest	Te trang Hoa Binh	Indica	I4	Indica	NA	Ind-adm	Ind-3.4	Ind-3.4	Ind-3.4	Ind-3.4	Ind-3.4	Ind-3.4	NA
LIB24813	VN_431	4908672	1236985344	3.31	0.9803	0.9062	GBVN000175	Drought_Tolerance	NA	Chon tu 502 hoc vien	Indica	I4	Indica	NA	Ind-adm	Ind-3.4	Ind-3.4	Ind-3.4	Ind-3.4	Ind-3.4	Ind-3.4	NA
LIB24814	VN_432	4802674	1210273848	3.24	0.9796	0.9081	GBVN000200	Drought_Tolerance	NA	Loc trang som plei cau	Indica	I4	Indica	NA	Ind-adm	Ind-3.4	Ind-3.4	Ind-3.4	Ind-3.4	Ind-3.4	Ind-3.4	NA
LIB24815	VN_433	4812426	1212731352	3.25	0.9799	0.9122	GBVN000216	Drought_Tolerance	Red River Delta	Tam son Nam Dinh	Indica	I4	Indica	NA	Ind-adm	Ind-3.4	Ind-3.4	Ind-3.4	Ind-3.4	Ind-3.4	Ind-3.4	NA
LIB24816	VN_434	4506730	1135695960	3.04	0.98	0.9125	GBVN000219	Drought_Tolerance	Red River Delta	Tam tron Hai Duong	Indica	Im	Indica	NA	Ind-adm	Ind-adm	Ind-adm	Ind-adm	Ind-adm	Ind-adm	Ind-adm	NA
LIB24818	VN_436	4805796	1211060592	3.24	0.9799	0.9096	GBVN000318	Drought_Tolerance	Red River Delta	Tam nho Bac Ninh	Indica	I4	Indica	NA	Ind-adm	Ind-3.4	Ind-3.4	Ind-3.4	Ind-3.4	Ind-3.4	Ind-3.4	NA
LIB24820	VN_438	4467325	1125765900	3.02	0.9781	0.9084	GBVN000394	Drought_Tolerance	Red River Delta	Nep ga gay Hai Duong	Indica	I4	Indica	NA	Ind-adm	Ind-3.4	Ind-3.4	Ind-3.4	Ind-3.4	Ind-3.4	Ind-3.4	NA
LIB24821	VN_439	4986555	1256611860	3.37	0.9801	0.9109	GBVN000407	Drought_Tolerance	Red River Delta	Nep quyt Hai duong	Indica	I4	Indica	NA	Ind-adm	Ind-3.4	Ind-3.4	Ind-3.4	Ind-3.4	Ind-3.4	Ind-3.4	NA
LIB24822	VN_440	5258183	1325062116	3.55	0.9803	0.9034	GBVN000509	Drought_Tolerance	Red River Delta	On	Indica	Im	Indica	NA	Ind-adm	Ind-adm	Ind-adm	Ind-adm	Ind-adm	Ind-adm	Ind-adm	NA
LIB24823	VN_441	4724469	1190566188	3.19	0.9797	0.9068	GBVN000553	Drought_Tolerance	Northwest	Te le Hoa Binh	Indica	I4	Indica	NA	Ind-adm	Ind-3.4	Ind-3.4	Ind-3.4	Ind-3.4	Ind-3.4	Ind-3.4	NA
LIB24824	VN_442	5598920	1410927840	3.78	0.9807	0.9115	GBVN000614	Drought_Tolerance	Northwest	Gie trang Hoa Binh	Indica	I4	Indica	NA	Ind-adm	Ind-3.4	Ind-3.4	Ind-3.4	Ind-3.4	Ind-3.4	Ind-3.4	NA
LIB24825	VN_443	5115602	1289131704	3.45	0.9819	0.9173	GBVN000760	Drought_Tolerance	Northeast	Trung trang Tuyen Quang	Indica	I4	Indica	NA	Ind-adm	Ind-3.4	Ind-3.4	Ind-3.4	Ind-3.4	Ind-3.4	Ind-3.4	NA
LIB24826	VN_444	5063920	1276107840	3.42	0.9893	0.9607	GBVN001058	Drought_Tolerance	Northwest	Nep vang ong Lac Son HB	Japonica	J2	Japonica	NA	Jap-tmp	Jap-tmp	Jap-tmp	Jap-tmp	Jap-tmp.2	Jap-tmp.2	Jap-tmp.2	NA
LIB24827	VN_445	4978309	1254533868	3.36	0.984	0.9381	GBVN001325	Drought_Tolerance	Northwest	Khau cai noi	admixed	admixed	Japonica	NA	admix	admix	admix	admix	admix	Ind-adm	admix	NA
LIB24828	VN_446	4921126	1240123752	3.32	0.976	0.9032	GBVN001625	Drought_Tolerance	Mekong River Delta	Tieu chet 5	Indica	I2	Indica	NA	Ind-3	Ind-3	Ind-3.2	Ind-3.2	Ind-3.2	Ind-3.2	Ind-3.2	NA
LIB24829	VN_447	4238357	1068065964	2.86	0.9778	0.9025	GBVN001629	Drought_Tolerance	Mekong River Delta	Nang chi	Indica	I2	Indica	NA	Ind-3	Ind-3	Ind-3.2	Ind-3.2	Ind-3.2	Ind-3.2	Ind-3.2	NA
LIB24830	VN_448	4860566	1224862632	3.28	0.9775	0.8964	GBVN001633	Drought_Tolerance	Mekong River Delta	Nang dum	Indica	Im	Indica	NA	Ind-3	Ind-adm	Ind-adm	Ind-adm	Ind-adm	Ind-adm	Ind-adm	NA
LIB24831	VN_449	5061622	1275528744	3.42	0.9768	0.9049	GBVN001638	Drought_Tolerance	Mekong River Delta	Sanaki	Indica	I2	Indica	NA	Ind-3	Ind-3	Ind-3.2	Ind-3.2	Ind-3.2	Ind-3.2	Ind-3.2	NA
LIB24832	VN_450	4575578	1153045656	3.09	0.9775	0.9006	GBVN001643	Drought_Tolerance	Mekong River Delta	Nang tay	Indica	I2	Indica	NA	Ind-3	Ind-3	Ind-adm	Ind-adm	Ind-3.2	Ind-3.2	Ind-3.2	NA
LIB24833	VN_451	4843427	1220543604	3.27	0.9787	0.9087	GBVN001845	Drought_Tolerance	Northeast	Nep cam	Indica	Im	Indica	NA	Ind-adm	Ind-adm	Ind-adm	Ind-adm	Ind-adm	Ind-adm	Ind-adm	NA
LIB24834	VN_452	4607390	1161062280	3.11	0.9872	0.9542	GBVN001849	Drought_Tolerance	Northeast	Nep nuong	Japonica	J1	NA	NA	NA	NA	NA	NA	NA	NA	NA	NA
LIB24835	VN_453	4729260	1191773520	3.19	0.9899	0.9625	GBVN001851	Drought_Tolerance	Northeast	Nep cam	Japonica	J2	Indica	NA	Jap-tmp	Jap-tmp	Jap-tmp	Jap-tmp	Jap-tmp.2	Jap-tmp.2	Jap-tmp.2	NA
LIB24836	VN_454	4424937	1115084124	2.99	0.9788	0.9043	GBVN002307	Drought_Tolerance	Mekong River Delta	Nep do	Indica	I2	Indica	NA	Ind-3	Ind-3	Ind-3.2	Ind-3.2	Ind-3.2	Ind-3.2	Ind-3.2	NA
LIB24837	VN_455	4509908	1136496816	3.04	0.9787	0.9001	GBVN002310	Drought_Tolerance	Mekong River Delta	Lua do	Indica	I2	Indica	NA	Ind-3	Ind-3	Ind-3.2	Ind-3.2	Ind-3.2	Ind-3.2	Ind-3.2	NA
LIB24838	VN_456	3900645	982962540	2.63	0.9771	0.9081	GBVN002313	Drought_Tolerance	Mekong River Delta	Lua hon coi	Indica	I2	Indica	NA	Ind-3	Ind-3	Ind-3.2	Ind-3.2	Ind-3.2	Ind-3.2	Ind-3.2	NA
LIB24839	VN_457	4663263	1175142276	3.15	0.9792	0.9022	GBVN002315	Drought_Tolerance	Mekong River Delta	Thanh tua	Indica	I2	Indica	NA	Ind-3	Ind-3	Ind-3.2	Ind-3.2	Ind-3.2	Ind-3.2	Ind-3.2	NA
LIB24840	VN_458	3169474	798707448	2.14	0.9897	0.9665	GBVN002367	Drought_Tolerance	Red River Delta	Nep cuc	Japonica	J4	Japonica	NA	Jap-adm	Jap-adm	Jap-adm	Jap-adm	Jap-adm	Jap-adm	Jap-adm	NA
LIB24841	VN_459	5085571	1281563892	3.43	0.9888	0.9597	GBVN002368	Drought_Tolerance	Red River Delta	Nep ba lao	Japonica	J4	Japonica	NA	Jap-adm	Jap-adm	Jap-adm	Jap-adm	Jap-adm	Jap-adm	Jap-adm	NA
LIB24842	VN_460	5297163	1334885076	3.58	0.9883	0.9638	GBVN002371	Drought_Tolerance	Red River Delta	Lua ngoi	Japonica	J4	Japonica	NA	Jap-adm	Jap-adm	Jap-adm	Jap-adm	Jap-adm	Jap-adm	Jap-adm	NA
LIB24843	VN_461	4330822	1091367144	2.92	0.9811	0.9117	GBVN002395	Drought_Tolerance	Red River Delta	DT10	Indica	I1	Indica	NA	Ind-adm	Ind-adm	Ind-adm	Ind-adm	Ind-adm	Ind-adm	Ind-adm	NA
LIB24844	VN_462	3382429	852372108	2.28	0.9894	0.9577	GBVN003323	Drought_Tolerance	South Central Coast	Lua nep 3 thang dang 1	Japonica	J2	Japonica	NA	Jap-tmp	Jap-tmp	Jap-tmp	Jap-tmp	Jap-tmp.2	Jap-tmp.2	Jap-tmp.2	NA
LIB24845	VN_463	4749960	1196989920	3.21	0.9793	0.9105	GBVN003332	Drought_Tolerance	South Central Coast	Ba trang huong	Indica	I5	Indica	NA	Ind-adm	Ind-3.4	Ind-3.4	Ind-3.4	Ind-3.4	Ind-3.4	Ind-3.4	NA
LIB24846	VN_464	4356835	1097922420	2.94	0.9769	0.9067	GBVN003334	Drought_Tolerance	South Central Coast	Ba trang	Indica	I5	Indica	NA	Ind-adm	Ind-3.4	Ind-3.4	Ind-3.4	Ind-3.4	Ind-3.4	Ind-3.4	NA
LIB24848	VN_466	4694106	1182914712	3.17	0.9834	0.9312	GBVN003360	Drought_Tolerance	South Central Coast	Lua loc do	admixed	admixed	Indica	NA	admix	admix	admix	admix	admix	admix	admix	NA
LIB25064	VN_467	5202043	1310914836	3.51	0.9682	0.8995	GBVN003363	Drought_Tolerance	South Central Coast	Lua man	Indica	I5	Indica	NA	Ind-adm	Ind-3.4	Ind-3.4	Ind-3.4	Ind-3.4	Ind-3.4	Ind-3.4	NA
LIB25065	VN_468	5930199	1494410148	4	0.9785	0.9085	GBVN003364	Drought_Tolerance	South Central Coast	Nep ghim huong	Indica	Im	Indica	NA	Ind-3	Ind-3.4	Ind-3.4	Ind-3.4	Ind-adm	Ind-adm	Ind-adm	NA
LIB25066	VN_469	5549183	1398394116	3.75	0.9773	0.9044	GBVN003368	Drought_Tolerance	South Central Coast	Nep huong lang	Indica	I3	Indica	NA	Ind-adm	Ind-3.4	Ind-3.4	Ind-3.4	Ind-adm	Ind-adm	Ind-adm	NA
LIB25067	VN_470	5082940	1280900880	3.43	0.9896	0.9622	GBVN003402	Drought_Tolerance	North Central Coast	Nep ran	Japonica	J2	Japonica	NA	Jap-tmp	Jap-tmp	Jap-tmp	Jap-tmp	Jap-tmp.2	Jap-tmp.2	Jap-tmp.2	NA
LIB25068	VN_471	4801792	1210051584	3.24	0.9803	0.9136	GBVN003426	Drought_Tolerance	North Central Coast	Quang trang	Indica	Im	Indica	NA	Ind-adm	Ind-3.4	Ind-3.4	Ind-3.4	Ind-3.4	Ind-3.4	Ind-3.4	NA
LIB25070	VN_473	5461018	1376176536	3.69	0.9794	0.906	GBVN003443	Drought_Tolerance	North Central Coast	Nuoc man dang 1	Indica	I5	Indica	NA	Ind-adm	Ind-3.4	Ind-3.4	Ind-3.4	Ind-3.4	Ind-3.4	Ind-3.4	NA
LIB25071	VN_474	4950540	1247536080	3.34	0.9891	0.9633	NA	Drought_Tolerance	NA	Nep 3 thang	Japonica	J2	NA	NA	Jap-tmp	Jap-tmp	Jap-tmp	Jap-tmp	Jap-tmp.2	Jap-tmp.2	Jap-tmp.2	NA
LIB25072	VN_475	5654783	1425005316	3.82	0.9801	0.9125	GBVN003488	Drought_Tolerance	South Central Coast	Coc moi dang 1	Indica	Im	Indica	NA	Ind-3	Ind-adm	Ind-adm	Ind-adm	Ind-adm	Ind-adm	Ind-adm	NA
LIB25073	VN_476	6340666	1597847832	4.28	0.9788	0.9038	GBVN003489	Drought_Tolerance	South Central Coast	Coc moi dang 2	Indica	Im	Indica	NA	Ind-adm	Ind-3.4	Ind-3.4	Ind-3.4	Ind-adm	Ind-adm	Ind-adm	NA
LIB25074	VN_477	5876680	1480923360	3.97	0.9801	0.9103	GBVN003494	Drought_Tolerance	South Central Coast	Lua cang dang 1	Indica	Im	Indica	NA	Ind-adm	Ind-3.4	Ind-3.4	Ind-3.4	Ind-3.4	Ind-3.4	Ind-3.4	NA
LIB25075	VN_478	5638888	1420999776	3.81	0.9789	0.9088	GBVN003495	Drought_Tolerance	South Central Coast	Lua cang dang 2	Indica	Im	Indica	NA	Ind-3	Ind-3.4	Ind-3.4	Ind-3.4	Ind-adm	Ind-adm	Ind-adm	NA
LIB25076	VN_479	5156489	1299435228	3.48	0.9804	0.9177	GBVN003497	Drought_Tolerance	South Central Coast	Nep qua co rau dang 2	Indica	Im	Indica	NA	Ind-adm	Ind-3.4	Ind-3.4	Ind-3.4	Ind-3.4	Ind-3.4	Ind-3.4	NA
LIB25077	VN_480	5107333	1287047916	3.45	0.9787	0.9087	GBVN003506	Drought_Tolerance	South Central Coast	Cang kien dang 1	Indica	Im	Indica	NA	Ind-adm	Ind-adm	Ind-adm	Ind-adm	Ind-adm	Ind-adm	Ind-adm	NA
LIB25078	VN_481	5279606	1330460712	3.56	0.9793	0.9057	GBVN003507	Drought_Tolerance	South Central Coast	Cang kien dang 2	Indica	I3	Indica	NA	Ind-adm	Ind-3.4	Ind-3.4	Ind-3.4	Ind-3.4	Ind-3.4	Ind-3.4	NA
LIB25079	VN_482	5479674	1380877848	3.7	0.9784	0.908	GBVN003508	Drought_Tolerance	South Central Coast	Lua da dang 2	Indica	I3	Indica	NA	Ind-3	Ind-adm	Ind-adm	Ind-adm	Ind-adm	Ind-adm	Ind-adm	NA
LIB25080	VN_483	6140482	1547401464	4.15	0.985	0.9506	GBVN003517	Drought_Tolerance	South Central Coast	Ba ktong	Japonica	J3	Japonica	NA	Jap-adm	Jap-adm	Jap-adm	Jap-adm	Jap-adm	Ind-adm	Jap-adm	NA
LIB25081	VN_484	6113737	1540661724	4.13	0.9794	0.9088	GBVN003519	Drought_Tolerance	South Central Coast	Bado dang 1	Indica	I4	NA	NA	Ind-adm	Ind-3.4	Ind-3.4	Ind-3.4	Ind-3.4	Ind-3.4	Ind-3.4	NA
LIB25082	VN_485	5508447	1388128644	3.72	0.9863	0.9493	GBVN003522	Drought_Tolerance	South Central Coast	Nep vang	Japonica	J3	Japonica	NA	Jap-sbtrp	Jap-sbtrp	Jap-sbtrp	Jap-sbtrp	Jap-sbtrp	Jap-sbtrp	Jap-sbtrp	NA
LIB25083	VN_486	5677559	1430744868	3.83	0.987	0.9547	GBVN003886	Drought_Tolerance	Northwest	Khau pan pua	Japonica	J1	Japonica	NA	Jap-sbtrp	Jap-sbtrp	Jap-sbtrp	Jap-sbtrp	Jap-sbtrp	Jap-sbtrp	Jap-sbtrp	NA
LIB25084	VN_487	6326324	1594233648	4.27	0.9869	0.9554	GBVN004812	Drought_Tolerance	Northwest	Blao clia	Japonica	J1	Japonica	NA	Jap-sbtrp	Jap-sbtrp	Jap-sbtrp	Jap-sbtrp	Jap-sbtrp	Jap-sbtrp	Jap-sbtrp	NA
LIB25085	VN_488	4435492	1117743984	2.99	0.9876	0.9568	GBVN004815	Drought_Tolerance	Northwest	Blao co ken	Japonica	J1	Japonica	NA	Jap-sbtrp	Jap-sbtrp	Jap-sbtrp	Jap-sbtrp	Jap-sbtrp	Jap-sbtrp	Jap-sbtrp	NA
LIB25086	VN_489	5238025	1319982300	3.54	0.9868	0.9534	GBVN004820	Drought_Tolerance	Northwest	Blao co cam	Japonica	J1	Japonica	NA	Jap-sbtrp	Jap-sbtrp	Jap-sbtrp	Jap-sbtrp	Jap-sbtrp	Jap-sbtrp	Jap-sbtrp	NA
LIB25087	VN_490	6199605	1562300460	4.19	0.9874	0.9555	GBVN005034	Drought_Tolerance	North Central Coast	Po le po lau xa	Japonica	J1	Indica	NA	Jap-sbtrp	Jap-sbtrp	Jap-sbtrp	Jap-sbtrp	Jap-sbtrp	Jap-sbtrp	Jap-sbtrp	NA
LIB25088	VN_491	5461234	1376230968	3.69	0.981	0.9181	GBVN005111	Drought_Tolerance	North Central Coast	Lua do	Indica	I5	Indica	NA	Ind-adm	Ind-3.4	Ind-3.4	Ind-3.4	Ind-3.4	Ind-3.4	Ind-3.4	NA
LIB25089	VN_492	6035427	1520927604	4.07	0.9789	0.9079	GBVN005127	Drought_Tolerance	Red River Delta	Lua cham	Indica	I4	Indica	NA	Ind-adm	Ind-3.4	Ind-3.4	Ind-3.4	Ind-3.4	Ind-3.4	Ind-3.4	NA
LIB25090	VN_493	4920692	1240014384	3.32	0.977	0.9104	GBVN006191	Drought_Tolerance	Red River Delta	Chiem rong	Indica	I5	Indica	NA	Ind-adm	Ind-3.4	Ind-3.4	Ind-3.4	Ind-3.4	Ind-3.4	Ind-3.4	NA
LIB25092	VN_495	6238118	1572005736	4.21	0.9792	0.9112	GBVN007303	Drought_Tolerance	North Central Coast	Tzo koh dang 2	Indica	I3	Indica	NA	Ind-3	Ind-adm	Ind-adm	Ind-adm	Ind-3.3	Ind-3.3	Ind-3.3	NA
LIB25093	VN_496	5288267	1332643284	3.57	0.9869	0.957	GBVN007304	Drought_Tolerance	North Central Coast	Cu pua dang 1	Japonica	J3	Japonica	NA	Jap-adm	Jap-adm	Jap-adm	Jap-adm	Jap-adm	Jap-adm	Jap-adm	NA
LIB25094	VN_497	6075106	1530926712	4.1	0.9799	0.9089	GBVN007305	Drought_Tolerance	North Central Coast	Cu pua dang 2	Indica	I3	Indica	NA	Ind-3	Ind-adm	Ind-adm	Ind-adm	Ind-3.3	Ind-3.3	Ind-3.3	NA
LIB25095	VN_498	6540979	1648326708	4.42	0.9798	0.9103	GBVN007312	Drought_Tolerance	Northeast	Nep Thai Lan	Indica	I3	Indica	NA	Ind-3	Ind-adm	Ind-adm	Ind-adm	Ind-3.3	Ind-3.3	Ind-3.3	NA
LIB25096	VN_499	5314818	1339334136	3.59	0.9827	0.9308	GBVN007318	Drought_Tolerance	Red River Delta	Tam ap be	admixed	admixed	NA	NA	cB (Bas)	cB (Bas)	cBas	cBas	cBas	cBas	cBas	NA
LIB25098	VN_501	6139537	1547163324	4.15	0.9785	0.9022	GBVN007824	Drought_Tolerance	Southeast	Nep ray	Indica	I3	Indica	NA	Ind-3	Ind-adm	Ind-adm	Ind-adm	Ind-adm	Ind-adm	Ind-3.3	NA
LIB25099	VN_502	6326232	1594210464	4.27	0.9761	0.9048	GBVN007910	Drought_Tolerance	Red River Delta	Koi loi	Indica	I1	Indica	NA	Ind-adm	Ind-adm	Ind-adm	Ind-adm	Ind-adm	Ind-adm	Ind-adm	NA
LIB25100	VN_503	5772915	1454774580	3.9	0.9845	0.9513	GBVN007930	Drought_Tolerance	North Central Coast	Khao sang	Japonica	Jm	Japonica	NA	Jap-sbtrp	Jap-sbtrp	Jap-sbtrp	Jap-sbtrp	Jap-sbtrp	Jap-sbtrp	Jap-sbtrp	NA
LIB25101	VN_504	5483946	1381954392	3.7	0.9801	0.9116	GBVN009198	Drought_Tolerance	Red River Delta	L26	Indica	I1	Indica	NA	Ind-adm	Ind-adm	Ind-adm	Ind-adm	Ind-adm	Ind-adm	Ind-adm	NA
LIB25102	VN_505	5866742	1478418984	3.96	0.9777	0.8992	GBVN009219	Drought_Tolerance	Mekong River Delta	Bay thanh	Indica	I2	Indica	NA	Ind-3	Ind-3	Ind-3.2	Ind-3.2	Ind-3.2	Ind-3.2	Ind-3.2	NA
LIB25103	VN_506	5642417	1421889084	3.81	0.9792	0.9073	GBVN009246	Drought_Tolerance	Southeast	Ca ro	Indica	I2	Indica	NA	Ind-3	Ind-3	Ind-3.2	Ind-3.2	Ind-3.2	Ind-3.2	Ind-3.2	NA
LIB25104	VN_507	5717427	1440791604	3.86	0.9893	0.9611	GBVN009355	Drought_Tolerance	Northeast	Nep den	Japonica	J2	Japonica	NA	Jap-tmp	Jap-tmp	Jap-tmp	Jap-tmp	Jap-tmp.2	Jap-tmp.2	Jap-tmp.2	NA
LIB25105	VN_508	4563798	1150077096	3.08	0.9809	0.9156	GBVN009356	Drought_Tolerance	Northeast	Nep nuong	Indica	Im	Indica	NA	Ind-1A	Ind-1A	Ind-1A	Ind-1a	Ind-1A	Ind-1A	Ind-1A	NA
LIB25106	VN_509	5775923	1455532596	3.9	0.9865	0.9555	GBVN009466	Drought_Tolerance	North Central Coast	Khau dam doi	Japonica	J1	Japonica	NA	Jap-sbtrp	Jap-sbtrp	Jap-sbtrp	Jap-sbtrp	Jap-sbtrp	Jap-sbtrp	Jap-sbtrp	NA
LIB25107	VN_510	5868404	1478837808	3.96	0.9861	0.9534	GBVN009476	Drought_Tolerance	North Central Coast	Khau dam	Japonica	J1	Japonica	NA	Jap-sbtrp	Jap-sbtrp	Jap-sbtrp	Jap-sbtrp	Jap-sbtrp	Jap-sbtrp	Jap-sbtrp	NA
LIB25108	VN_511	5921536	1492227072	4	0.9786	0.9067	GBVN009507	Drought_Tolerance	South Central Coast	Lc 93-2	Indica	Im	Indica	NA	Ind-adm	Ind-adm	Ind-adm	Ind-adm	Ind-adm	Ind-adm	Ind-adm	NA
LIB25109	VN_512	5876543	1480888836	3.97	0.9854	0.9461	GBVN009509	Drought_Tolerance	South Central Coast	Lua da bo	Japonica	J3	Japonica	NA	Jap-adm	Jap-adm	Jap-adm	Jap-adm	Jap-adm	Jap-adm	Jap-adm	NA
LIB25110	VN_513	6223271	1568264292	4.2	0.9859	0.9484	GBVN009517	Drought_Tolerance	South Central Coast	Padai long khanh	Japonica	J3	Japonica	NA	Jap-adm	Jap-adm	Jap-adm	Jap-adm	Jap-adm	Ind-adm	Jap-adm	NA
LIB25111	VN_514	5630635	1418920020	3.8	0.9786	0.9075	GBVN009520	Drought_Tolerance	South Central Coast	Padai tlig jug	Indica	I3	Indica	NA	Ind-3	Ind-adm	Ind-adm	Ind-adm	Ind-adm	Ind-adm	Ind-3.3	NA
LIB25112	VN_515	5817893	1466109036	3.93	0.9857	0.9505	GBVN009530	Drought_Tolerance	South Central Coast	Padai caloc	Japonica	J3	Japonica	NA	Jap-adm	Jap-adm	Jap-adm	Jap-adm	Jap-adm	Ind-adm	Jap-adm	NA
LIB25114	VN_517	4961768	1250365536	3.35	0.9771	0.9001	GBVN009568	Drought_Tolerance	Mekong River Delta	Lua nang den	Indica	I2	Indica	NA	Ind-3	Ind-3	Ind-3.2	Ind-3.2	Ind-3.2	Ind-3.2	Ind-3.2	NA
LIB25115	VN_518	6015625	1515937500	4.06	0.9782	0.9069	GBVN009570	Drought_Tolerance	Mekong River Delta	Lua bay danh	Indica	I2	Indica	NA	Ind-3	Ind-3	Ind-3.2	Ind-3.2	Ind-3.2	Ind-3.2	Ind-3.2	NA
LIB25116	VN_519	5498183	1385542116	3.71	0.9759	0.9008	GBVN009573	Drought_Tolerance	Mekong River Delta	Lua nang nieu chum	Indica	I2	Indica	NA	Ind-3	Ind-3	Ind-3.2	Ind-3.2	Ind-3.2	Ind-3.2	Ind-3.2	NA
LIB25118	VN_521	5436716	1370052432	3.67	0.9787	0.9038	GBVN009576	Drought_Tolerance	Mekong River Delta	Nep troi cho	Indica	I2	Indica	NA	Ind-3	Ind-3	Ind-3.2	Ind-3.2	Ind-3.2	Ind-3.2	Ind-3.2	NA
LIB25119	VN_522	6475620	1631856240	4.37	0.9774	0.903	GBVN009578	Drought_Tolerance	Mekong River Delta	Lua mua dia phuong	Indica	I2	Indica	NA	Ind-3	Ind-3	Ind-3.2	Ind-3.2	Ind-3.2	Ind-3.2	Ind-3.2	NA
LIB25120	VN_523	4990158	1257519816	3.37	0.9787	0.9041	GBVN009580	Drought_Tolerance	Mekong River Delta	Ba ria	Indica	I2	Japonica	NA	Ind-3	Ind-3	Ind-3.2	Ind-3.2	Ind-3.2	Ind-3.2	Ind-3.2	NA
LIB25121	VN_524	5854066	1475224632	3.95	0.9792	0.9099	GBVN009584	Drought_Tolerance	Mekong River Delta	Nang loan hat tron	Indica	I2	Indica	NA	Ind-3	Ind-adm	Ind-3.2	Ind-3.2	Ind-3.2	Ind-3.2	Ind-3.2	NA
LIB25123	VN_526	5567175	1402928100	3.76	0.9733	0.9026	GBVN009595	Drought_Tolerance	Mekong River Delta	Nep dia phuong	Indica	I2	Indica	NA	Ind-3	Ind-3	Ind-3.2	Ind-3.2	Ind-3.2	Ind-3.2	Ind-3.2	NA
LIB25124	VN_527	4345852	1095154704	2.93	0.9881	0.9626	GBVN009871	Drought_Tolerance	Northeast	Loc som	Japonica	J1	Japonica	NA	Jap-sbtrp	Jap-sbtrp	Jap-sbtrp	Jap-sbtrp	Jap-sbtrp	Jap-sbtrp	Jap-sbtrp	NA
LIB25125	VN_528	5796753	1460781756	3.91	0.9781	0.9053	GBVN009874	Drought_Tolerance	Northwest	Te nuong	Indica	I3	Indica	NA	Ind-3	Ind-adm	Ind-adm	Ind-adm	Ind-3.3	Ind-3.3	Ind-3.3	NA
LIB25126	VN_529	5771519	1454422788	3.9	0.9776	0.9038	GBVN009908	Drought_Tolerance	Northwest	Khau pe lanh	Indica	I3	Indica	NA	Ind-3	Ind-adm	Ind-adm	Ind-adm	Ind-3.3	Ind-3.3	Ind-3.3	NA
LIB25127	VN_530	5625028	1417507056	3.8	0.9785	0.9119	GBVN009967	Drought_Tolerance	NA	Lua k	Indica	Im	Indica	NA	Ind-adm	Ind-adm	Ind-adm	Ind-adm	Ind-adm	Ind-adm	Ind-adm	NA
LIB25128	VN_531	5483840	1381927680	3.7	0.9846	0.9536	GBVN009984	Drought_Tolerance	Central Highlands	So crioong	Japonica	Jm	Japonica	NA	Jap-sbtrp	Jap-sbtrp	Jap-sbtrp	Jap-sbtrp	Jap-sbtrp	Jap-sbtrp	Jap-sbtrp	NA
LIB25129	VN_532	5764770	1452722040	3.89	0.9797	0.9097	GBVN012059	Drought_Tolerance	Mekong River Delta	Jasmine	Indica	I1	Indica	NA	Ind-1B	Ind-1B	Ind-1B	Ind-1B	Ind-1B	Ind-1B	Ind-1B.1	NA
LIB25130	VN_533	5446375	1372486500	3.68	0.9786	0.9068	GBVN012066	Drought_Tolerance	Mekong River Delta	Bn 1	Indica	Im	Indica	NA	Ind-3	Ind-3	Ind-3.2	Ind-3.2	Ind-adm	Ind-adm	Ind-adm	NA
LIB25131	VN_534	6193507	1560763764	4.18	0.9772	0.9037	GBVN012068	Drought_Tolerance	Mekong River Delta	Neang con	Indica	I2	Indica	NA	Ind-3	Ind-3	Ind-3.2	Ind-3.2	Ind-3.2	Ind-3.2	Ind-3.2	NA
LIB25132	VN_535	5462061	1376439372	3.69	0.9767	0.899	GBVN012071	Drought_Tolerance	Mekong River Delta	Ca choch chap	Indica	I2	Indica	NA	Ind-3	Ind-3	Ind-3.2	Ind-3.2	Ind-3.2	Ind-3.2	Ind-3.2	NA
LIB25133	VN_536	5133316	1293595632	3.47	0.9789	0.9017	GBVN012083	Drought_Tolerance	Mekong River Delta	Giong 90 ngay	Indica	I2	Indica	NA	Ind-3	Ind-3	Ind-3.2	Ind-3.2	Ind-3.2	Ind-3.2	Ind-3.2	NA
LIB25134	VN_537	6255092	1576283184	4.22	0.9795	0.9096	GBVN012086	Drought_Tolerance	Mekong River Delta	Chin teo	Indica	I2	Indica	NA	Ind-3	Ind-3	Ind-3.2	Ind-3.2	Ind-3.2	Ind-3.2	Ind-3.2	NA
LIB25135	VN_538	5809720	1464049440	3.92	0.9783	0.907	GBVN012088	Drought_Tolerance	Mekong River Delta	Than nong mua	Indica	I2	Indica	NA	Ind-3	Ind-3	Ind-3.2	Ind-3.2	Ind-3.2	Ind-3.2	Ind-3.2	NA
LIB25136	VN_539	6622552	1668883104	4.47	0.9812	0.9168	GBVN012101	Drought_Tolerance	Mekong River Delta	OM 1490	Indica	I1	Indica	NA	Ind-1B	Ind-1B	Ind-1B	Ind-1B	Ind-1B	Ind-1B	Ind-1B.1	NA
LIB25137	VN_540	6478786	1632654072	4.37	0.9781	0.9057	GBVN012102	Drought_Tolerance	Mekong River Delta	Jasmine 95	Indica	I1	Indica	NA	Ind-1B	Ind-1B	Ind-adm	Ind-adm	Ind-1B	Ind-1B	Ind-adm	NA
LIB25138	VN_541	5379628	1355666256	3.63	0.9794	0.9102	GBVN012103	Drought_Tolerance	Mekong River Delta	Om 504 japan	Indica	I1	Indica	NA	Ind-1B	Ind-1B	Ind-1B	Ind-1B	Ind-1B	Ind-1B	Ind-1B.1	NA
LIB25139	VN_542	6037261	1521389772	4.08	0.9793	0.9038	GBVN012104	Drought_Tolerance	Mekong River Delta	Nep thai	Indica	I1	Indica	NA	Ind-1B	Ind-1B	Ind-1B	Ind-1B	Ind-1B	Ind-1B	Ind-adm	NA
LIB25140	VN_543	5942988	1497632976	4.01	0.9766	0.9048	GBVN012105	Drought_Tolerance	Mekong River Delta	Vnd 95-20	Indica	I1	Indica	NA	Ind-1B	Ind-1B	Ind-1B	Ind-1B	Ind-1B	Ind-1B	Ind-1B.1	NA
LIB25141	VN_544	6186684	1559044368	4.18	0.9793	0.9079	GBVN012107	Drought_Tolerance	Mekong River Delta	Tam thom Trung Quoc	Indica	I1	Indica	NA	Ind-adm	Ind-adm	Ind-adm	Ind-adm	Ind-adm	Ind-adm	Ind-adm	NA
LIB25142	VN_545	6460025	1627926300	4.36	0.9868	0.9557	GBVN012563	Drought_Tolerance	Northwest	Cham hom	Japonica	J1	Japonica	NA	Jap-sbtrp	Jap-sbtrp	Jap-sbtrp	Jap-sbtrp	Jap-sbtrp	Jap-sbtrp	Jap-sbtrp	NA
LIB25144	VN_547	6169652	1554752304	4.17	0.9777	0.9056	GBVN012637	Drought_Tolerance	Red River Delta	Ca dung hat	Indica	I2	Indica	NA	Ind-3	Ind-3	Ind-3.2	Ind-3.2	Ind-3.2	Ind-3.2	Ind-3.2	NA
LIB25146	VN_549	6101949	1537691148	4.12	0.9795	0.9092	GBVN013008	Drought_Tolerance	Northwest	Khau mo	Indica	I3	Indica	NA	Ind-adm	Ind-3.4	Ind-3.4	Ind-3.4	Ind-3.4	Ind-3.4	Ind-3.4	NA
LIB25147	VN_550	6632394	1671363288	4.48	0.9772	0.9024	GBVN013076	Drought_Tolerance	Northwest	Khau pe lanh	Indica	I3	Indica	NA	Ind-adm	Ind-adm	Ind-adm	Ind-adm	Ind-3.3	Ind-3.3	Ind-3.3	NA
LIB25148	VN_551	6084816	1533373632	4.11	0.9797	0.9114	GBVN013309	Drought_Tolerance	Northwest	Khau no	Indica	I3	Indica	NA	Ind-adm	Ind-3.4	Ind-3.4	Ind-3.4	Ind-adm	Ind-3.4	Ind-adm	NA
LIB25149	VN_552	6297801	1587045852	4.25	0.9879	0.9608	GBVN013320	Drought_Tolerance	Northwest	Khau duong phuong	Japonica	J1	Japonica	NA	Jap-sbtrp	Jap-sbtrp	Jap-sbtrp	Jap-sbtrp	Jap-sbtrp	Jap-sbtrp	Jap-sbtrp	NA
LIB25150	VN_553	6722363	1694035476	4.54	0.9782	0.9033	GBVN013362	Drought_Tolerance	Northwest	Khau nam rinh	Indica	I3	Indica	NA	Ind-3	Ind-adm	Ind-adm	Ind-adm	Ind-3.3	Ind-3.3	Ind-3.3	NA
LIB25152	VN_555	5245014	1321743528	3.54	0.9883	0.9615	GBVN013422	Drought_Tolerance	Northwest	Khau tan	Japonica	J2	Japonica	NA	Jap-tmp	Jap-tmp	Jap-tmp	Jap-tmp	Jap-tmp.2	Jap-tmp.2	Jap-tmp.2	NA
LIB25153	VN_556	5777201	1455854652	3.9	0.9666	0.896	GBVN013423	Drought_Tolerance	Northwest	Khau bao thai	Indica	I4	Indica	NA	Ind-adm	Ind-3.4	Ind-3.4	Ind-3.4	Ind-3.4	Ind-3.4	Ind-3.4	NA
LIB25154	VN_557	5593704	1409613408	3.78	0.987	0.956	GBVN013424	Drought_Tolerance	Northwest	Ble pe xa	Japonica	J1	Japonica	NA	Jap-sbtrp	Jap-sbtrp	Jap-sbtrp	Jap-sbtrp	Jap-sbtrp	Jap-sbtrp	Jap-sbtrp	NA
LIB25156	VN_559	5503748	1386944496	3.72	0.9885	0.9583	GBVN013426	Drought_Tolerance	Northwest	Ble bde	Japonica	J1	Japonica	NA	Jap-sbtrp	Jap-sbtrp	Jap-sbtrp	Jap-sbtrp	Jap-sbtrp	Jap-sbtrp	Jap-sbtrp	NA
LIB25157	VN_560	5514453	1389642156	3.72	0.9864	0.9543	GBVN013427	Drought_Tolerance	Northwest	Ble co pon	Japonica	J1	NA	NA	Jap-sbtrp	Jap-sbtrp	Jap-sbtrp	Jap-sbtrp	Jap-sbtrp	Jap-sbtrp	Jap-sbtrp	NA
LIB25824	VN_561	3856075	971730900	2.6	0.9805	0.913	GBVN013431	Drought_Tolerance	Northwest	Cha fu nu	Indica	I1	Japonica	NA	Ind-adm	Ind-adm	Ind-adm	Ind-adm	Ind-adm	Ind-adm	Ind-adm	NA
LIB25825	VN_562	4151492	1046175984	2.8	0.9796	0.909	GBVN013435	Drought_Tolerance	Northwest	Cha xu phu lu	Indica	Im	Indica	NA	Ind-adm	Ind-adm	Ind-adm	Ind-adm	Ind-adm	Ind-adm	Ind-adm	NA
LIB25826	VN_563	4011419	1010877588	2.71	0.9873	0.9562	GBVN013442	Drought_Tolerance	Northwest	Nong to	Japonica	J1	Japonica	NA	Jap-sbtrp	Jap-sbtrp	Jap-sbtrp	Jap-sbtrp	Jap-sbtrp	Jap-sbtrp	Jap-sbtrp	NA
LIB25827	VN_564	4271374	1076386248	2.88	0.9811	0.9114	GBVN014212	Drought_Tolerance	Northwest	Plau ca banh	Indica	I1	Japonica	NA	Ind-adm	Ind-adm	Ind-adm	Ind-adm	Ind-adm	Ind-adm	Ind-adm	NA
LIB25828	VN_565	4454501	1122534252	3.01	0.9898	0.9618	GBVN014215	Drought_Tolerance	Northwest	Ple do	Japonica	J1	Japonica	NA	Jap-sbtrp	Jap-sbtrp	Jap-sbtrp	Jap-sbtrp	Jap-sbtrp	Jap-sbtrp	Jap-sbtrp	NA
LIB25829	VN_566	3835899	966646548	2.59	0.9818	0.9124	GBVN014251	Drought_Tolerance	Northwest	Ble blau cho	Indica	I3	Indica	NA	Ind-3	Ind-adm	Ind-adm	Ind-adm	Ind-3.3	Ind-3.3	Ind-3.3	NA
LIB25830	VN_567	4057826	1022572152	2.74	0.9882	0.9569	GBVN014252	Drought_Tolerance	Northwest	Ble blau do	Japonica	J1	Japonica	NA	Jap-sbtrp	Jap-sbtrp	Jap-sbtrp	Jap-sbtrp	Jap-sbtrp	Jap-sbtrp	Jap-sbtrp	NA
LIB25831	VN_568	2945335	742224420	1.99	0.981	0.9134	GBVN014278	Drought_Tolerance	Northwest	Khau lua	admixed	admixed	Indica	NA	cA (Aus)	cA (Aus)	cAus	cAus	cAus	cAus	cAus	NA
LIB25832	VN_569	4242174	1069027848	2.86	0.9819	0.9149	GBVN014279	Drought_Tolerance	Northwest	Khau boong lam	Indica	Im	Indica	NA	Ind-adm	Ind-adm	Ind-adm	Ind-adm	Ind-adm	Ind-adm	Ind-3.3	NA
LIB25833	VN_570	4026659	1014718068	2.72	0.9791	0.9072	GBVN014386	Drought_Tolerance	Northwest	Ble cho	Indica	I3	Indica	NA	Ind-adm	Ind-3.4	Ind-3.4	Ind-3.4	Ind-3.4	Ind-3.4	Ind-3.4	NA
LIB25834	VN_571	3781800	953013600	2.55	0.9881	0.9532	GBVN014408	Drought_Tolerance	Northwest	Khau lech	Japonica	J1	Japonica	NA	Jap-sbtrp	Jap-sbtrp	Jap-sbtrp	Jap-sbtrp	Jap-sbtrp	Jap-sbtrp	Jap-sbtrp	NA
LIB25835	VN_572	4122283	1038815316	2.78	0.981	0.9123	GBVN014587	Drought_Tolerance	Northeast	Plau ngoang plac	Indica	I1	NA	NA	Ind-adm	Ind-adm	Ind-adm	Ind-adm	Ind-adm	Ind-adm	Ind-adm	NA
LIB25836	VN_573	4159126	1048099752	2.81	0.9828	0.9534	GBVN014589	Drought_Tolerance	Northeast	Plau bulat	Japonica	J1	Japonica	NA	Jap-sbtrp	Jap-sbtrp	Jap-sbtrp	Jap-sbtrp	Jap-sbtrp	Jap-sbtrp	Jap-sbtrp	NA
LIB25837	VN_574	4097427	1032551604	2.77	0.9894	0.9664	GBVN014596	Drought_Tolerance	Northeast	Ble blau do	Japonica	Jm	Japonica	NA	Jap-tmp	Jap-tmp	Jap-tmp	Jap-tmp	Jap-adm	Jap-adm	Jap-adm	NA
LIB25838	VN_575	4005642	1009421784	2.7	0.989	0.9601	GBVN014607	Drought_Tolerance	Northeast	Tom beo bua	Japonica	J1	Japonica	NA	Jap-sbtrp	Jap-sbtrp	Jap-sbtrp	Jap-sbtrp	Jap-sbtrp	Jap-sbtrp	Jap-sbtrp	NA
LIB25839	VN_576	4008303	1010092356	2.71	0.9837	0.9534	GBVN014615	Drought_Tolerance	Northeast	Ble blau soa	Japonica	J1	Japonica	NA	Jap-sbtrp	Jap-sbtrp	Jap-sbtrp	Jap-sbtrp	Jap-sbtrp	Jap-sbtrp	Jap-sbtrp	NA
LIB25842	VN_579	4154469	1046926188	2.8	0.9884	0.9576	TEMP005455	Drought_Tolerance	Northwest	Khau mac co	Japonica	J1	Japonica	NA	Jap-sbtrp	Jap-sbtrp	Jap-sbtrp	Jap-sbtrp	Jap-sbtrp	Jap-sbtrp	Jap-sbtrp	NA
LIB25843	VN_580	4162105	1048850460	2.81	0.9868	0.9564	NA	Drought_Tolerance	Northeast	Ple ma mu	Japonica	J1	Japonica	NA	Jap-sbtrp	Jap-sbtrp	Jap-sbtrp	Jap-sbtrp	Jap-sbtrp	Jap-sbtrp	Jap-sbtrp	NA
LIB25845	VN_582	3393285	855107820	2.29	0.9786	0.9071	NA	Drought_Tolerance	NA	Nang quot bien	Indica	I2	Indica	NA	Ind-3	Ind-3	Ind-3.2	Ind-3.2	Ind-3.2	Ind-3.2	Ind-3.2	NA
LIB25846	VN_583	3857877	972185004	2.6	0.9851	0.9475	NA	Drought_Tolerance	NA	AZUCENA	Japonica	J3	NA	NA	Jap-trp	Jap-trp	Jap-trp	Jap-trp.1	Jap-trp	Jap-trp.1	Jap-trp.1	NA
LIB25847	VN_584	4228410	1065559320	2.85	0.9801	0.9129	NA	Drought_Tolerance	NA	IR64	Indica	I1	NA	NA	Ind-1B	Ind-1B	Ind-1B	Ind-1B	Ind-1B	Ind-1B	Ind-1B.1	NA
LIB25848	VN_585	4016436	1012141872	2.71	0.9954	0.989	NA	Drought_Tolerance	NA	NIPPONBARE	Japonica	J4	NA	NA	Jap-tmp	Jap-tmp	Jap-tmp	Jap-tmp	Jap-tmp.1	Jap-tmp.1	Jap-tmp.1	NA
LIB25849	VN_586	4258742	1073202984	2.88	0.9815	0.9126	GBVN008275	Drought_Tolerance	Red River Delta	Khang Dan 18	Indica	I1	NA	NA	Ind-adm	Ind-adm	Ind-adm	Ind-adm	Ind-adm	Ind-adm	Ind-adm	NA
LIB25851	VN_588	3925637	989260524	2.65	0.981	0.9121	NA	Drought_Tolerance	NA	IR29	Indica	I1	NA	NA	Ind-1B	Ind-1B	Ind-1B	Ind-1B	Ind-1B	Ind-1B	Ind-adm	NA
LIB25852	VN_589	4227042	1065214584	2.85	0.9818	0.9147	NA	Elite	NA	LDA2	Indica	I1	NA	NA	Ind-adm	Ind-adm	Ind-adm	Ind-adm	Ind-adm	Ind-adm	Ind-adm	NA
LIB25853	VN_590	3147629	793202508	2.13	0.9865	0.9749	NA	Elite	NA	DS1	Japonica	J4	NA	NA	Jap-tmp	Jap-tmp	Jap-tmp	Jap-tmp	Jap-tmp.1	Jap-tmp.1	Jap-tmp.1	NA
LIB25854	VN_591	4375121	1102530492	2.95	0.9892	0.9752	NA	Elite	NA	J07	Japonica	J4	NA	NA	Jap-tmp	Jap-tmp	Jap-tmp	Jap-tmp	Jap-tmp.1	Jap-tmp.1	Jap-tmp.1	NA
LIB25855	VN_592	4662501	1174950252	3.15	0.9818	0.9157	NA	Elite	NA	LDA5.1	Indica	I1	NA	NA	Ind-adm	Ind-adm	Ind-adm	Ind-adm	Ind-adm	Ind-adm	Ind-adm	NA
LIB25856	VN_593	3684143	928404036	2.49	0.9927	0.9759	NA	Elite	NA	J05	Japonica	J4	NA	NA	Jap-tmp	Jap-tmp	Jap-tmp	Jap-tmp	Jap-tmp.1	Jap-tmp.1	Jap-tmp.1	NA
LIB25857	VN_594	4248767	1070689284	2.87	0.9822	0.9159	NA	Elite	NA	LDA1	Indica	I1	NA	NA	Ind-adm	Ind-adm	Ind-adm	Ind-adm	Ind-adm	Ind-adm	Ind-adm	NA
LIB25858	VN_595	3679190	927155880	2.48	0.9921	0.9792	NA	Elite	NA	J03	Japonica	J4	NA	NA	Jap-tmp	Jap-tmp	Jap-tmp	Jap-tmp	Jap-tmp.1	Jap-tmp.1	Jap-tmp.1	NA
LIB25859	VN_596	3893868	981254736	2.63	0.9811	0.9121	NA	Elite	NA	LDA5.2	Indica	I1	NA	NA	Ind-1B	Ind-adm	Ind-adm	Ind-adm	Ind-adm	Ind-adm	Ind-adm	NA
LIB25860	VN_597	3530427	889667604	2.38	0.9931	0.983	NA	Elite	NA	J04	Japonica	J4	NA	NA	Jap-tmp	Jap-tmp	Jap-tmp	Jap-tmp	Jap-tmp.1	Jap-tmp.1	Jap-tmp.1	NA
LIB25861	VN_598	4305518	1084990536	2.91	0.981	0.9117	GBVN018039	Elite	NA	QR14.1	Indica	I1	NA	NA	Ind-1B	Ind-adm	Ind-1B	Ind-1B	Ind-1B	Ind-1B	Ind-adm	NA
LIB25862	VN_599	4189240	1055688480	2.83	0.9941	0.982	NA	Elite	NA	J02	Japonica	J4	NA	NA	Jap-tmp	Jap-tmp	Jap-tmp	Jap-tmp	Jap-tmp.1	Jap-tmp.1	Jap-tmp.1	NA
LIB25863	VN_600	4083983	1029163716	2.76	0.9822	0.9161	GBVN018038	Elite	NA	QR14.2	Indica	I1	NA	NA	Ind-adm	Ind-adm	Ind-adm	Ind-adm	Ind-adm	Ind-adm	Ind-adm	NA
SAM467	VR_S1_O.sativa	95133379	19026675800	50.98	0.974	0.8968	GBVN001063	Salt_Tolerance	NA	Mot bui do	Indica	I2	NA	NA	Ind-3	Ind-3	Ind-3.2	Ind-3.2	Ind-3.2	Ind-3.2	Ind-3.2	NA
SAM468	VR_S2_O.sativa	55646979	11129395800	29.82	0.9724	0.8744	GBVN009247	Brown_Planthopper_Resistance	Southeast	Xuong ga	Indica	I2	NA	NA	Ind-3	Ind-3	Ind-3.2	Ind-3.2	Ind-3.2	Ind-3.2	Ind-3.2	NA
SAM469	VR_S3_O.sativa	56209487	11241897400	30.12	0.9737	0.8717	NA	Brown_Planthopper_Resistance	NA	OM5629	Indica	I1	NA	NA	Ind-1B	Ind-1B	Ind-1B	Ind-1B	Ind-1B	Ind-1B	Ind-1B.1	NA
SAM470	VR_S4_O.sativa	88238411	17647682200	47.28	0.9742	0.9069	GBVN000412	Drought_Tolerance	Red River Delta	Nep bo hong Hai Duong	Indica	I4	NA	NA	Ind-adm	Ind-3.4	Ind-3.4	Ind-3.4	Ind-3.4	Ind-3.4	Ind-3.4	NA
SAM795	VR_S10_O.indica	68148412	13629682400	36.52	0.9728	0.8634	GBVN003371	Salt_Tolerance	South Central Coast	Nep man	Indica	I3	Indica	NA	Ind-3	Ind-3.4	Ind-3.4	Ind-3.4	Ind-3.4	Ind-3.4	Ind-3.4	NA
SAM796	VR_S11_O.indica	74610530	14922106000	39.98	0.9719	0.8663	GBVN003429	Salt_Tolerance	North Central Coast	Chiem do	Indica	I4	Indica	NA	Ind-adm	Ind-3.4	Ind-3.4	Ind-3.4	Ind-3.4	Ind-3.4	Ind-3.4	NA
SAM797	VR_S12_O.japonica	29091174	5818234800	15.59	0.9717	0.8925	GBVN004705	Salt_Tolerance	Northeast	Lua ngoi	Japonica	J4	Japonica	NA	Jap-adm	Jap-adm	Jap-adm	Jap-adm	Jap-adm	Jap-adm	Jap-adm	NA
SAM798	VR_S13_O.indica	30410491	6082098200	16.3	0.9636	0.8539	GBVN001434	Salt_Tolerance	Northeast	Nang co do 2	Indica	I2	Indica	NA	Ind-3	Ind-adm	Ind-3.2	Ind-3.2	Ind-3.2	Ind-3.2	Ind-3.2	NA
SAM799	VR_S14_O.japonica	66801444	13360288800	35.79	0.9839	0.9141	GBVN002134	Blast_Resistant	Northwest	Ble te lo	Japonica	J1	Japonica	NA	Jap-sbtrp	Jap-sbtrp	Jap-sbtrp	Jap-sbtrp	Jap-sbtrp	Jap-sbtrp	Jap-sbtrp	NA
SAM800	VR_S15_O.indica	64625974	12925194800	34.63	0.9722	0.8589	GBVN002432	Blast_Resistant	NA	Chiem nho Bac Ninh 2	Indica	I5	Indica	NA	Ind-adm	Ind-3.4	Ind-3.4	Ind-3.4	Ind-3.4	Ind-3.4	Ind-3.4	NA
SAM801	VR_S16_O.indica	56433924	11286784800	30.24	0.9722	0.8582	GBVN007006	Blast_Resistant	Northeast	Nep lun	Indica	I1	Indica	NA	Ind-adm	Ind-adm	Ind-adm	Ind-adm	Ind-adm	Ind-adm	Ind-adm	NA
SAM802	VR_S17_O.japonica	80570753	16114150600	43.17	0.9838	0.889	GBVN008673	Blast_Resistant	North Central Coast	Khau mac Buoc	Japonica	J1	Japonica	NA	Jap-sbtrp	Jap-sbtrp	Jap-sbtrp	Jap-sbtrp	Jap-sbtrp	Jap-sbtrp	Jap-sbtrp	NA
SAM803	VR_S18_O.indica	75788475	15157695000	40.61	0.9706	0.848	NA	Brown_Planthopper_Resistance	NA	OM 6377	Indica	I1	Indica	NA	Ind-1B	Ind-1B	Ind-1B	Ind-1B	Ind-1B	Ind-1B	Ind-1B.1	NA
SAM804	VR_S19_O.japonica	62403569	12480713800	33.44	0.9812	0.8779	GBVN009884	Brown_Planthopper_Resistance	South Central Coast	Chan thom	Japonica	J3	Japonica	NA	Jap-trp	Jap-trp	Jap-trp	Jap-trp.1	Jap-trp	Jap-trp.1	Jap-adm	NA
SAM805	VR_S20_O.japonica	72492029	14498405800	38.84	0.9818	0.9118	GBVN009468	Brown_Planthopper_Resistance	North Central Coast	Khau giang	Japonica	J1	Japonica	NA	Jap-sbtrp	Jap-sbtrp	Jap-sbtrp	Jap-sbtrp	Jap-sbtrp	Jap-sbtrp	Jap-sbtrp	NA
SAM806	VR_S21_O.japonica	28859367	5771873400	15.46	0.9728	0.8917	GBVN009516	Brown_Planthopper_Resistance	South Central Coast	Coi ba dat	Japonica	J3	Japonica	NA	Jap-adm	Jap-adm	Jap-adm	Jap-adm	Jap-adm	Ind-adm	Jap-adm	NA
SAM807	VR_S22_O.japonica	62125589	12425117800	33.29	0.9869	0.9452	GBVN003588	Drought_Tolerance	Northeast	Tan ngan	Japonica	J2	Japonica	NA	Jap-tmp	Jap-tmp	Jap-tmp	Jap-tmp	Jap-tmp.2	Jap-tmp.2	Jap-tmp.2	NA
SAM808	VR_S23_O.japonica	43337951	8667590200	23.22	0.9708	0.9112	GBVN003525	Drought_Tolerance	South Central Coast	Ba cho K‚Äôte	Japonica	J3	Japonica	NA	Jap-adm	Jap-adm	Jap-adm	Jap-adm	Jap-adm	Ind-adm	Jap-adm	NA
SAM809	VR_S24_O.japonica	71513514	14302702800	38.32	0.9835	0.9116	GBVN004806	Drought_Tolerance	Northwest	Blao sinh sai	Japonica	J1	Japonica	NA	Jap-sbtrp	Jap-sbtrp	Jap-sbtrp	Jap-sbtrp	Jap-sbtrp	Jap-sbtrp	Jap-sbtrp	NA
SAM810	VR_S25_O.javanica	90575290	18115058000	48.53	0.973	0.8653	GBVN000988	Drought_Tolerance	NA	Nang quot bien	Indica	I2	Javanica	NA	Ind-3	Ind-3	Ind-3.2	Ind-3.2	Ind-3.2	Ind-3.2	Ind-3.2	NA
SAM811	VR_S26_O.indica	57444605	11488921000	30.78	0.9716	0.8809	GBVN001267	Bacterial_Blight_Resistant	Red River Delta	Tep Thai Binh	Indica	I5	Indica	NA	Ind-adm	Ind-3.4	Ind-3.4	Ind-3.4	Ind-3.4	Ind-3.4	Ind-3.4	NA
SAM812	VR_S27_O.japonica	73065806	14613161200	39.15	0.9842	0.9078	GBVN009963	Bacterial_Blight_Resistant	North Central Coast	Khau dien lu	Japonica	J2	Japonica	NA	Jap-tmp	Jap-tmp	Jap-tmp	Jap-tmp	Jap-tmp.2	Jap-tmp.2	Jap-tmp.2	NA
SAM813	VR_S28_O.japonica	64484391	12896878200	34.55	0.9854	0.913	GBVN002030	Bacterial_Blight_Resistant	Northeast	Nep meo nuong	Japonica	J1	Japonica	NA	Jap-sbtrp	Jap-sbtrp	Jap-sbtrp	Jap-sbtrp	Jap-sbtrp	Jap-sbtrp	Jap-sbtrp	NA
SAM814	VR_S29_O.indica	38605283	7721056600	20.69	0.96	0.868	GBVN002141	Bacterial_Blight_Resistant	North Central Coast	Toc lun	Indica	Im	Indica	NA	Ind-adm	Ind-adm	Ind-adm	Ind-adm	Ind-adm	Ind-adm	Ind-adm	NA
SAM815	VR_S30_O.japonica	78841921	15768384200	42.25	0.987	0.9138	GBVN002374	Bacterial_Blight_Resistant	Red River Delta	Hom rau	Japonica	J4	Japonica	NA	Jap-adm	Jap-adm	Jap-adm	Jap-adm	Jap-adm	Jap-adm	Jap-adm	NA
SAM816	VR_S31_O.japonica	53100436	10620087200	28.45	0.9746	0.8565	GBVN005927	Quality_Potential	Mekong River Delta	Nep ong tao	Indica	I2	Japonica	NA	Ind-3	Ind-3	Ind-3.2	Ind-3.2	Ind-3.2	Ind-3.2	Ind-3.2	NA
SAM817	VR_S32_O.indica	46589297	9317859400	24.96	0.9735	0.8574	NA	Quality_Potential	NA	OM 3536	Indica	I1	Indica	NA	Ind-1B	Ind-1B	Ind-1B	Ind-1B	Ind-1B	Ind-1B	Ind-adm	NA
SAM818	VR_S33_O.japonica	81694597	16338919400	43.78	0.9843	0.8901	GBVN006993	Brown_Planthopper_Resistance	Northeast	Khau lien	Japonica	J2	Japonica	NA	Jap-tmp	Jap-tmp	Jap-tmp	Jap-tmp	Jap-tmp.2	Jap-tmp.2	Jap-tmp.2	NA
SAM819	VR_S34_O.indica	75462036	15092407200	40.44	0.9752	0.913	GBVN003345	Drought_Tolerance	South Central Coast	Lua goc do	Indica	Im	Indica	NA	Ind-adm	Ind-adm	Ind-adm	Ind-adm	Ind-adm	Ind-adm	Ind-adm	NA
SAM820	VR_S35_O.indica	65615415	13123083000	35.16	0.9757	0.9235	GBVN007050	Salt_Tolerance	Northeast	Chiem da	Indica	I5	NA	NA	NA	NA	NA	NA	NA	NA	NA	NA
SAM821	VR_S36_O.indica	56159039	11231807800	30.09	0.9733	0.9092	NA	Brown_Planthopper_Resistance	NA	IS1.2	Indica	I1	Indica	NA	Ind-adm	Ind-adm	Ind-adm	Ind-adm	Ind-adm	Ind-adm	Ind-adm	NA
SAM822	VR_S5_O.japonica	66764181	13352836200	35.77	0.978	0.9031	GBVN000314	Quality_Potential	Red River Delta	Tam xoan Bac Ninh	admixed	admixed	Indica	NA	cB (Bas)	cB (Bas)	cBas	cBas	cBas	cBas	cBas	NA
SAM823	VR_S6_O.japonica	77282587	15456517400	41.41	0.9767	0.8656	GBVN001048	Quality_Potential	Red River Delta	Tam xoan Hai Hau	admixed	admixed	Japonica	NA	cB (Bas)	cB (Bas)	cBas	cBas	cBas	cBas	cBas	NA
SAM824	VR_S7_O.japonica	60665371	12133074200	32.51	0.9782	0.881	GBVN007186	Quality_Potential	North Central Coast	Te nuong	Japonica	J1	Japonica	NA	Jap-sbtrp	Jap-sbtrp	Jap-sbtrp	Jap-sbtrp	Jap-sbtrp	Jap-sbtrp	Jap-sbtrp	NA
SAM825	VR_S8_O.japonica	58565580	11713116000	31.38	0.9723	0.8798	GBVN005857	Quality_Potential	Mekong River Delta	Nang thom cho Dao	Indica	I2	Japonica	NA	Ind-3	Ind-3	Ind-3.2	Ind-3.2	Ind-3.2	Ind-3.2	Ind-3.2	NA
SAM826	VR_S9_O.indica	130034563	26006912600	69.68	0.9707	0.8719	GBVN000167	Quality_Potential	Northwest	Thom lai	Indica	Im	Indica	NA	Ind-3	Ind-3	Ind-3.2	Ind-3.2	Ind-adm	Ind-adm	Ind-adm	NA
B006	NA	85337127	14165963082	37.95	0.9724	0.8331	IRGC 136078	NA	Viet Nam	Yikong	XI	I4	NA	XI-adm	Ind-adm	Ind-3.4	Ind-3.4	Ind-3.4	Ind-3.4	Ind-3.4	Ind-3.4	XI-3B2
B007	NA	78214196	12983556536	34.79	0.9626	0.8233	IRGC 136055	NA	Viet Nam	Tianhandao	XI	I4	NA	XI-adm	Ind-adm	Ind-adm	Ind-adm	Ind-adm	Ind-adm	Ind-adm	Ind-adm	XI-3B2
B008	NA	74013411	12286226226	32.92	0.9922	0.919	NA	NA	Viet Nam	Baxiang	GJ	J4	NA	GJ-tmp	Jap-tmp	Jap-tmp	Jap-tmp	Jap-tmp	Jap-tmp.1	Jap-tmp.1	Jap-tmp.1	GJ-tmp
B009	NA	79536485	13203056510	35.37	0.97	0.842	IRGC 136065	NA	Viet Nam	Vietnam Zaodao	XI	Im	NA	XI-1A	Ind-1A	Ind-1A	Ind-1A	Ind-1a	Ind-1A	Ind-1A	Ind-1A	XI-1A
B184	NA	40637893	6745890238	18.07	0.9726	0.842	IRGC 135862	NA	Viet Nam	CHANH 148	XI	I5	NA	XI-adm	Ind-adm	Ind-3.4	Ind-3.4	Ind-3.4	Ind-3.4	Ind-3.4	Ind-3.4	XI-adm
CX106	NA	106492330	17677726780	47.36	0.9838	0.8533	IRGC 136040	NA	Viet Nam	SAL BUI BAO	GJ	J3	NA	GJ-trp	Jap-trp	Jap-trp	Jap-trp	Jap-trp.1	Jap-trp	Jap-trp.1	Jap-trp.1	GJ-trp1
CX107	NA	94233272	15642723152	41.91	0.9731	0.8517	IRGC 136060	NA	Viet Nam	Tun Sart	XI	I2	NA	XI-3	Ind-3	Ind-3	Ind-3.2	Ind-3.2	Ind-adm	Ind-adm	Ind-adm	XI-3B1
CX353	NA	104641540	17370495640	46.54	0.9865	0.7915	IRGC 135860	NA	Viet Nam	CAU 1	GJ	Jm	NA	GJ-adm	Jap-adm	Jap-adm	Jap-adm	Jap-adm	Jap-adm	Jap-adm	Jap-adm	GJ-adm
CX354	NA	79591283	13212152978	35.4	0.9879	0.7802	IRGC 135861	NA	Viet Nam	CAU 2	GJ	Jm	NA	GJ-adm	Jap-adm	Jap-adm	Jap-adm	Jap-adm	Jap-adm	Jap-adm	Jap-adm	GJ-adm
CX37	NA	49766016	8261158656	22.13	0.976	0.8072	IRGC 136015	NA	Viet Nam	OM 997	XI	I1	NA	XI-1B	Ind-1B	Ind-1B	Ind-1B	Ind-1B	Ind-1B	Ind-1B	Ind-1B.1	XI-1B1
CX79	NA	87324621	14495887086	38.84	0.9752	0.8897	IRGC 135873	NA	Viet Nam	Cs 94	XI	I1	NA	XI-1B	Ind-1B	Ind-1B	Ind-1B	Ind-1B	Ind-1B	Ind-1B	Ind-adm	XI-adm
CX80	NA	83612661	13879701726	37.19	0.9761	0.8922	IRGC 136014	NA	Viet Nam	OM 1706	XI	I1	NA	XI-1B	Ind-1B	Ind-1B	Ind-1B	Ind-1B	Ind-1B	Ind-1B	Ind-adm	XI-adm
CX82	NA	101964770	16926151820	45.35	0.975	0.8731	IRGC 136073	NA	Viet Nam	X 21	XI	I1	NA	XI-1B	Ind-1B	Ind-1B	Ind-1B	Ind-1B	Ind-1B	Ind-1B	Ind-adm	XI-adm
CX83	NA	73129915	12139565890	32.52	0.975	0.8714	IRGC 136074	NA	Viet Nam	X 22	XI	I1	NA	XI-1B	Ind-1B	Ind-1B	Ind-1B	Ind-1B	Ind-1B	Ind-1B	Ind-1B.1	XI-1B1
CX84	NA	79612026	13215596316	35.41	0.9748	0.8287	IRGC 136075	NA	Viet Nam	X 23	XI	I1	NA	XI-adm	Ind-1B	Ind-adm	Ind-adm	Ind-adm	Ind-adm	Ind-adm	Ind-adm	XI-adm
CX85	NA	86573564	14371211624	38.5	0.9771	0.8921	IRGC 135857	NA	Viet Nam	C 71	XI	I1	NA	XI-adm	Ind-adm	Ind-adm	Ind-adm	Ind-adm	Ind-adm	Ind-adm	Ind-adm	XI-adm
CX86	NA	39242581	6514268446	17.45	0.9774	0.8936	IRGC 135856	NA	Viet Nam	C 70	XI	I1	NA	XI-adm	Ind-adm	Ind-adm	Ind-adm	Ind-adm	Ind-adm	Ind-adm	Ind-adm	XI-adm
CX87	NA	45722087	7589866442	20.33	0.977	0.8869	IRGC 136027	NA	Viet Nam	Q 5	XI	I1	NA	XI-adm	Ind-adm	Ind-adm	Ind-adm	Ind-adm	Ind-adm	Ind-adm	Ind-adm	XI-adm
IRIS 313-10554	NA	52393007	8697239162	23.3	0.9727	0.8648	IRGC 127235	NA	Viet Nam	BONG SEN::IRGC 7011-1	XI	Im	NA	XI-3	Ind-3	Ind-adm	Ind-adm	Ind-adm	Ind-adm	Ind-adm	Ind-adm	XI-adm
IRIS 313-10555	NA	49166690	8161670540	21.87	0.9705	0.8492	IRGC 128098	NA	Viet Nam	LUA HUONG T 1::IRGC 7082-2	XI	I2	NA	XI-3	Ind-3	Ind-3	Ind-3.2	Ind-3.2	Ind-3.2	Ind-3.2	Ind-3.2	XI-3B1
IRIS 313-10556	NA	56646992	9403400672	25.19	0.9665	0.8491	IRGC 135770	NA	Viet Nam	LUA DEN MUA::IRGC 7185-3	XI	I2	NA	XI-3	Ind-3	Ind-3	Ind-3.2	Ind-3.2	Ind-3.2	Ind-3.2	Ind-3.2	XI-3B1
IRIS 313-10748	NA	89177147	14803406402	39.66	0.9532	0.858	IRGC 127578	NA	Viet Nam	LUA DUC::IRGC 16718-1	XI	I4	NA	XI-adm	Ind-adm	Ind-3.4	Ind-3.4	Ind-3.4	Ind-3.4	Ind-3.4	Ind-3.4	XI-3B2
IRIS 313-10749	NA	56119685	9315867710	24.96	0.9399	0.8354	NA	NA	Viet Nam	MINH SOC (CAMBODIA)::IRGC 16731-2	XI	I2	NA	XI-3	Ind-3	Ind-3	Ind-3.2	Ind-3.2	Ind-3.2	Ind-3.2	Ind-3.2	XI-3B1
IRIS 313-10750	NA	44506988	7388160008	19.79	0.9701	0.8039	IRGC 135804	NA	Viet Nam	TRANG LUA::IRGC 16781-3	XI	I2	NA	XI-3	Ind-3	Ind-3	Ind-3.2	Ind-3.2	Ind-3.2	Ind-3.2	Ind-3.2	XI-3B1
IRIS 313-10751	NA	63065615	10468892090	28.05	0.9709	0.8649	IRGC 127577	NA	Viet Nam	LUA CHUM::IRGC 16840-1	XI	I5	NA	XI-adm	Ind-adm	Ind-3.4	Ind-3.4	Ind-3.4	Ind-adm	Ind-adm	Ind-3.4	XI-adm
IRIS 313-10755	NA	63742893	10581320238	28.35	0.9645	0.8658	IRGC 128116	NA	Viet Nam	NEP BA BONG TO::IRGC 17005-2	XI	I2	NA	XI-3	Ind-3	Ind-3	Ind-3.2	Ind-3.2	Ind-3.2	Ind-3.2	Ind-3.2	XI-3B1
IRIS 313-10970	NA	66207523	10990448818	29.45	0.9622	0.8582	IRGC 138574	NA	Viet Nam	NANG SAU DO::IRGC 26243-3	XI	I2	NA	XI-3	Ind-3	Ind-3	Ind-3.2	Ind-3.2	Ind-3.2	Ind-3.2	Ind-3.2	XI-3B1
IRIS 313-11096	NA	43983013	7301180158	19.56	0.9687	0.8867	IRGC 135743	NA	Viet Nam	CADUNG SO BLOC 1::IRGC 30231-3	XI	I2	NA	XI-3	Ind-3	Ind-3	Ind-3.2	Ind-3.2	Ind-3.2	Ind-3.2	Ind-3.2	XI-3B1
IRIS 313-11118	NA	128544293	21338352638	57.17	0.9734	0.8659	IRGC 135797	NA	Viet Nam	SOC NAU (BIEN THE)::IRGC 32074-3	XI	I2	NA	XI-3	Ind-3	Ind-3	Ind-3.2	Ind-3.2	Ind-3.2	Ind-3.2	Ind-3.2	XI-3B1
IRIS 313-11119	NA	31666040	5256562640	14.08	0.9271	0.8284	IRGC 137886	NA	Viet Nam	NEP BUNG::IRGC 32207-3	XI	Im	NA	XI-adm	Ind-adm	Ind-adm	Ind-adm	Ind-adm	Ind-adm	Ind-adm	Ind-adm	XI-adm
IRIS 313-11254	NA	50735159	8422036394	22.56	0.9657	0.8722	IRGC 128186	NA	Viet Nam	TIEN SOM::IRGC 40759-2	XI	I2	NA	XI-3	Ind-3	Ind-3	Ind-3.2	Ind-3.2	Ind-3.2	Ind-3.2	Ind-3.2	XI-3B1
IRIS 313-11383	NA	61668020	10236891320	27.43	0.973	0.8855	IRGC 127274	NA	Viet Nam	CHIEM NGAN::IRGC 47488-1	XI	I5	NA	XI-adm	Ind-adm	Ind-3.4	Ind-3.4	Ind-3.4	Ind-3.4	Ind-3.4	Ind-3.4	XI-adm
IRIS 313-11384	NA	45461998	7546691668	20.22	0.9759	0.8818	IRGC 127275	NA	Viet Nam	CHIEM TONG NHAT 1::IRGC 47496-1	XI	I5	NA	XI-adm	Ind-adm	Ind-3.4	Ind-3.4	Ind-3.4	Ind-3.4	Ind-3.4	Ind-3.4	XI-adm
IRIS 313-11507	NA	51035857	8471952262	22.7	0.9758	0.8976	IRGC 127870	NA	Viet Nam	TV 30::IRGC 55221-1	XI	I1	NA	XI-1B	Ind-1B	Ind-1B	Ind-adm	Ind-adm	Ind-adm	Ind-adm	Ind-adm	XI-adm
IRIS 313-11521	NA	69396995	11519901170	30.86	0.9751	0.898	IRGC 127847	NA	Viet Nam	TAN NONG::IRGC 56126-1	XI	Im	NA	XI-adm	Ind-adm	Ind-adm	Ind-adm	Ind-adm	Ind-adm	Ind-adm	Ind-3.3	XI-adm
IRIS 313-11594	NA	50401100	8366582600	22.42	0.973	0.8835	IRGC 127259	NA	Viet Nam	CHAN THANH HOA::IRGC 60647-1	XI	I4	NA	XI-adm	Ind-adm	Ind-3.4	Ind-3.4	Ind-3.4	Ind-3.4	Ind-3.4	Ind-3.4	XI-3B2
IRIS 313-11893	NA	53998487	8963748842	24.02	0.9722	0.8926	IRGC 127519	NA	Viet Nam	KHAU DANH::IRGC 73201-1	XI	I5	NA	XI-adm	Ind-adm	Ind-3.4	Ind-3.4	Ind-3.4	Ind-adm	Ind-adm	Ind-3.4	XI-adm
IRIS 313-11894	NA	56774199	9424517034	25.25	0.9685	0.8961	IRGC 128368	NA	Viet Nam	LOC TRANG MUON::IRGC 73216-1	XI	Im	NA	XI-adm	Ind-adm	Ind-3.4	Ind-3.4	Ind-3.4	Ind-3.4	Ind-3.4	Ind-3.4	XI-3B2
IRIS 313-11895	NA	67608254	11222970164	30.07	0.9712	0.895	IRGC 132391	NA	Viet Nam	BA TUC RAN::IRGC 73239-1	XI	I2	NA	XI-3	Ind-3	Ind-3	Ind-3.2	Ind-3.2	Ind-3.2	Ind-3.2	Ind-3.2	XI-3B1
IRIS 313-11896	NA	53498539	8880757474	23.79	0.9685	0.8911	IRGC 132394	NA	Viet Nam	CA HIM::IRGC 73246-1	XI	I2	NA	XI-3	Ind-3	Ind-3	Ind-3.2	Ind-3.2	Ind-3.2	Ind-3.2	Ind-3.2	XI-3B1
IRIS 313-11984	NA	54908773	9114856318	24.42	0.9796	0.9118	IRGC 137957	NA	Viet Nam	BLAU BLA::IRGC 78460-1	GJ	J2	NA	GJ-tmp	Jap-tmp	Jap-tmp	Jap-tmp	Jap-tmp	Jap-tmp.2	Jap-tmp.2	Jap-tmp.2	GJ-tmp
IRIS 313-12078	NA	46402888	7702879408	20.64	0.9717	0.8928	IRGC 127301	NA	Viet Nam	DAU NGHA THAI BINH::IRGC 82891-1	XI	I4	NA	XI-adm	Ind-adm	Ind-3.4	Ind-3.4	Ind-3.4	Ind-3.4	Ind-3.4	Ind-3.4	XI-3B2
IRIS 313-12210	NA	47035726	7807930516	20.92	0.9101	0.8329	IRGC 127257	NA	Viet Nam	CHAM TON::IRGC 90600-1	XI	I3	NA	XI-adm	Ind-adm	Ind-3.4	Ind-3.4	Ind-3.4	Ind-adm	Ind-adm	Ind-adm	XI-3B2
IRIS 313-7778	NA	55443801	9203670966	24.66	0.9757	0.8811	IRGC 122254	NA	Viet Nam	SOM CAU 70 A::IRGC 8227-C1	XI	I4	NA	XI-adm	Ind-adm	Ind-3.4	Ind-3.4	Ind-3.4	Ind-3.4	Ind-3.4	Ind-3.4	XI-3B2
IRIS 313-8011	NA	54853088	9105612608	24.4	0.9859	0.91	IRGC 122281	NA	Viet Nam	VIETNAM 1::C1	GJ	J1	NA	GJ-sbtrp	Jap-sbtrp	Jap-sbtrp	Jap-sbtrp	Jap-sbtrp	Jap-sbtrp	Jap-sbtrp	Jap-sbtrp	GJ-sbtrp
IRIS 313-8341	NA	102660567	17041654122	45.66	0.8591	0.7584	IRGC 121599	NA	Viet Nam	BAT DO::IRGC 7014-1	XI	I4	NA	XI-adm	Ind-adm	Ind-3.4	Ind-3.4	Ind-3.4	Ind-3.4	Ind-3.4	Ind-3.4	XI-3B2
IRIS 313-8409	NA	40481812	6719980792	18	0.9609	0.877	IRGC 126007	NA	Viet Nam	SOM NGHE AN::IRGC 60751-1	XI	I4	NA	XI-adm	Ind-adm	Ind-3.4	Ind-3.4	Ind-3.4	Ind-3.4	Ind-3.4	Ind-3.4	XI-3B2
IRIS 313-8578	NA	57673409	9573785894	25.65	0.9562	0.9054	IRGC 125992	NA	Viet Nam	KHAU TRA BONG::IRGC 78342-1	GJ	J1	NA	GJ-sbtrp	Jap-sbtrp	Jap-sbtrp	Jap-sbtrp	Jap-sbtrp	Jap-sbtrp	Jap-sbtrp	Jap-sbtrp	GJ-sbtrp
IRIS 313-8690	NA	71790991	11917304506	31.93	0.9874	0.9383	IRGC 117537	NA	Viet Nam	NEP HOA VANG::IRGC 40748-2	GJ	J2	NA	GJ-adm	Jap-tmp	Jap-tmp	Jap-tmp	Jap-tmp	Jap-tmp.2	Jap-tmp.2	Jap-tmp.2	GJ-tmp
IRIS 313-8735	NA	52684369	8745605254	23.43	0.9835	0.9502	IRGC 126074	NA	Viet Nam	NEP NGAU::IRGC 78369-1	GJ	J2	NA	GJ-adm	Jap-tmp	Jap-tmp	Jap-tmp	Jap-tmp	Jap-tmp.2	Jap-tmp.2	Jap-tmp.2	GJ-tmp
IRIS 313-8996	NA	51512950	8551149700	22.91	0.959	0.8659	IRGC 126169	NA	Viet Nam	SRAU SENG::IRGC 30290-1	XI	Im	NA	XI-3	Ind-3	Ind-3	Ind-3.2	Ind-3.2	Ind-adm	Ind-adm	Ind-adm	XI-3B1
IRIS 313-9131	NA	70715142	11738713572	31.45	0.9752	0.8929	IRGC 135749	NA	Viet Nam	DOC PHUNG D 12::IRGC 10234-2	XI	I2	NA	XI-3	Ind-3	Ind-3	Ind-3.2	Ind-3.2	Ind-3.2	Ind-3.2	Ind-3.2	XI-3B1
IRIS 313-9317	NA	49832388	8272176408	22.16	0.9739	0.8892	IRGC 125933	NA	Viet Nam	VEN THAP::IRGC 56138-1	XI	I4	NA	XI-adm	Ind-adm	Ind-3.4	Ind-3.4	Ind-3.4	Ind-3.4	Ind-3.4	Ind-3.4	XI-3B2
IRIS 313-9342	NA	49228785	8171978310	21.89	0.9717	0.8892	IRGC 126236	NA	Viet Nam	LUA CHAN HUONG::IRGC 16800-1	XI	I2	NA	XI-3	Ind-3	Ind-3	Ind-3.2	Ind-3.2	Ind-3.2	Ind-3.2	Ind-3.2	XI-3B1
IRIS 313-9429	NA	60583380	10056841080	26.94	0.9733	0.885	IRGC 126309	NA	Viet Nam	RTS 16::IRGC 8235-1	XI	I4	NA	XI-adm	Ind-adm	Ind-3.4	Ind-3.4	Ind-3.4	Ind-3.4	Ind-3.4	Ind-3.4	XI-3B2
IRIS 313-9637	NA	61130818	10147715788	27.19	0.9709	0.8646	IRGC 125689	NA	Viet Nam	BONG BOI::IRGC 32094-1	XI	Im	NA	XI-3	Ind-3	Ind-adm	Ind-adm	Ind-adm	Ind-adm	Ind-adm	Ind-adm	XI-adm
1 The estimated genome size is 373,245,519 bp
2 Plant Resource Centre (PRC, Hanoi, Vietnam, http://csdl.prc.org.vn)

## Sheet: Table S2
Table S2. Name and details of 3,635 rice varieties
study	our_study	shape	label	subtype	Subpopulation	Genetic_Stock_Accession	Genetic_Stock_varname	Genetic_Stock_varname_Synonym	IRGC_gid	IRGC_VARNAME_source	IRGC_Accno_source	Other_Collection_Name	Other_Accno_source	Country_Origin_supplied	Country_Origin_updated	Status_with_Pedigree-plus-knowledge	Region_of_Origin	collection_loc	type_resource	characteristic	variety	K9_3KRGP	K9_new	K10_new	K11_new	K12_new	K13_new	K14_new	K15_new	K15_3KRGP	label	V1	V2	V3	V4	V5	V6	V7	V8	V9	V10
IRRI	IRRI	tetrahedron	B001	Japonica	NA	IRGC 135900	Heibiao	Hei Biao	4609994	NA	NA	MC	I1A12996	China	China	NA	EAS	NA	NA	NA	NA	GJ-tmp	Jap-tmp	Jap-tmp	Jap-tmp	Jap-tmp	Jap-tmp.1	Jap-tmp.1	Jap-tmp.1	GJ-tmp	B001	-228.377	-39.0016	-151.443	-16.7524	46.1066	-18.7179	0.436693	-6.43989	6.95167	-11.3517
IRRI	IRRI	tetrahedron	B002	Japonica	NA	IRGC 136041	Sansuijin	San Sui Jin	4609995	NA	NA	MC	I1A28066	China	China	NA	EAS	NA	NA	NA	NA	GJ-tmp	Jap-tmp	Jap-tmp	Jap-tmp	Jap-tmp	Jap-tmp.1	Jap-tmp.1	Jap-tmp.1	GJ-tmp	B002	-244.592	-38.5201	-164.277	-18.24	54.4871	-21.445	0.946506	-10.5652	8.76411	-13.8549
IRRI	IRRI	tetrahedron	B003	Japonica	NA	IRGC 136088	Zaoshengbai	Zaoshengbai Hao	4609996	NA	NA	MC	I1A28115	China	China	NA	EAS	NA	NA	NA	NA	GJ-adm	Jap-adm	Jap-adm	Jap-adm	Jap-adm	Jap-adm	Jap-adm	Jap-adm	GJ-adm	B003	-239.197	-29.4606	-37.1697	-12.0769	32.7904	-6.17581	3.65031	-6.7232	0.878981	-8.63796
IRRI	IRRI	tetrahedron	B004	Japonica	NA	IRGC 136031	Qiuguangtengxi 104	Akimitsu Fujikei 104	4609997	NA	NA	MC	I1A04930	Japan	Japan	NA	EAR	NA	NA	NA	NA	GJ-tmp	Jap-tmp	Jap-tmp	Jap-tmp	Jap-tmp	Jap-tmp.1	Jap-tmp.1	Jap-tmp.1	GJ-tmp	B004	-262.612	-39.0973	-171.549	-22.0434	57.1019	-16.2791	1.85303	-8.1632	4.82351	-11.6665
IRRI	IRRI	tetrahedron	B005	Japonica	NA	IRGC 136067	Wanshi	Banjitsu	4609998	NA	NA	MC	I1A41677	Japan	Japan	NA	EAR	NA	NA	NA	NA	GJ-tmp	Jap-tmp	Jap-tmp	Jap-tmp	Jap-tmp	Jap-tmp.1	Jap-tmp.1	Jap-tmp.1	GJ-tmp	B005	-262.262	-38.9239	-169.757	-22.4779	53.2634	-15.5281	1.26243	-7.64213	5.43174	-9.7453
IRRI	added	cube	B006	Indica	I4	IRGC 136078	Yikong	I Khong	4609999	NA	NA	MC	I1A27501	Vietnam	Viet Nam	NA	SEA	NA	NA	NA	NA	XI-adm	Ind-adm	Ind-3.4	Ind-3.4	Ind-3.4	Ind-3.4	Ind-3.4	Ind-3.4	XI-3B2	B006	133.522	-23.2807	2.14507	-14.6122	-22.4734	-65.796	2.82114	8.47711	-40.4793	72.0018
IRRI	added	cube	B007	Indica	I4	IRGC 136055	Tianhandao	Lua Vung Cao	4610000	NA	NA	MC	I1A27517	Vietnam	Viet Nam	NA	SEA	NA	NA	NA	NA	XI-adm	Ind-adm	Ind-adm	Ind-adm	Ind-adm	Ind-adm	Ind-adm	Ind-adm	XI-3B2	B007	132.417	-20.1796	1.27666	-42.4605	-12.994	-50.0469	2.55376	-1.9206	-29.9875	46.0512
IRRI	added	cube	B008	Japonica	J4	NA	Baxiang	Tam Huong	4610001	NA	NA	MC	I1A27586	Vietnam	Viet Nam	T	SEA	NA	NA	NA	NA	GJ-tmp	Jap-tmp	Jap-tmp	Jap-tmp	Jap-tmp	Jap-tmp.1	Jap-tmp.1	Jap-tmp.1	GJ-tmp	B008	-262.313	-37.3873	-164.236	-21.1318	49.3329	-14.4897	1.72533	-8.50632	4.77504	-10.4031
IRRI	added	cube	B009	Indica	Im	IRGC 136065	Vietnam Zaodao	Lua Som	4610002	NA	NA	MC	I1A41640	Vietnam	Viet Nam	NA	SEA	NA	NA	NA	NA	XI-1A	Ind-1A	Ind-1A	Ind-1A	Ind-1a	Ind-1A	Ind-1A	Ind-1A	XI-1A	B009	129.007	-23.4033	-11.021	80.4083	-28.9478	-108.894	25.8922	17.4501	40.3189	-26.4637
IRRI	added	tetrahedron	B010	Indica	NA	NA	Malaihong	Merah	NA	NA	NA	MC	I1A46668	Malaysia	Malaysia	T	SER	NA	NA	NA	NA	XI-1A	Ind-1A	Ind-1A	Ind-1A	Ind-1a	Ind-1A	Ind-1A	Ind-1A	XI-1A	B010	124.496	-20.5074	-15.6575	95.0195	-30.9261	-113.548	32.8177	23.0738	45.9287	-35.3753
IRRI	IRRI	tetrahedron	B011	Indica	NA	IRGC 135870	CO 22	NA	4610003	NA	NA	MC	I1A41692	India	India	P	SAC	NA	NA	NA	NA	XI-adm	Ind-adm	Ind-adm	Ind-adm	Ind-adm	Ind-adm	admix	Ind-adm	XI-adm	B011	122.55	13.6008	-14.8995	60.4128	-12.9239	-53.3615	-59.5876	-41.5161	3.71013	6.33811
IRRI	IRRI	tetrahedron	B012	Indica	NA	IRGC 135815	2037 (Rajahamsal)	NA	4610004	NA	NA	MC	I1A27755	India	India	NA	SAC	NA	NA	NA	NA	XI-2	Ind-2	Ind-2	Ind-2	Ind-2	Ind-2	Ind-2	Ind-2	XI-2B	B012	99.0446	12.7177	-3.12052	21.9566	-6.76285	-33.7625	-64.7397	-40.4252	8.84447	17.0464
IRRI	IRRI	tetrahedron	B013	Indica	NA	IRGC 136049	Sri Lanka 1	NA	4610005	NA	NA	MC	I1A28296	Sri_lanka	Sri Lanka	NA	IOC	NA	NA	NA	NA	XI-adm	Ind-adm	Ind-adm	Ind-adm	Ind-adm	Ind-adm	Ind-adm	Ind-adm	XI-adm	B013	64.3566	-29.8779	-28.1624	27.3438	9.67644	21.354	-1.36755	-1.36817	17.2379	9.86357
IRRI	IRRI	tetrahedron	B014	Japonica	NA	IRGC 136072	Wuziluosi 215	Uz-rosz 215	4610006	NA	NA	MC	I1A05065	Soviet_Union	Uzbekistan	NA	WAS	NA	NA	NA	NA	GJ-tmp	Jap-tmp	Jap-tmp	Jap-tmp	Jap-tmp	Jap-tmp.1	Jap-tmp.1	Jap-tmp.1	GJ-tmp	B014	-197.767	-40.7424	-117.493	-20.9831	56.8943	-28.9869	7.39604	-6.90077	2.92664	-3.89215
IRRI	IRRI	tetrahedron	B015	Indica	NA	IRGC 135963	Kahamu	Kaha Mu	4610007	NA	NA	MC	I1A46860	Romania	Romania	NA	EUR	NA	NA	NA	NA	XI-1A	Ind-1A	Ind-1A	Ind-1A	Ind-1a	Ind-1A	Ind-1A	Ind-1A	XI-1A	B015	132.365	-24.5102	-15.6297	131.178	-38.8397	-134.034	55.7892	39.9746	48.8116	-46.4905
IRRI	IRRI	tetrahedron	B016	Japonica	NA	IRGC 135829	Aomierte 168	Omirt 168	4610008	NA	NA	MC	I1A05091	Hungary_	Hungary	I	EUR	NA	NA	NA	NA	GJ-tmp	Jap-tmp	Jap-tmp	Jap-tmp	Jap-tmp	Jap-tmp.1	Jap-tmp.1	Jap-tmp.1	GJ-tmp	B016	-254.082	-25.598	-95.2003	-13.6599	10.3362	-6.44838	-5.10057	3.18412	1.07985	2.25738
IRRI	IRRI	tetrahedron	B017	Japonica	NA	IRGC 135822	Aerjituo	Arditsone	4610009	NA	NA	MC	I1A05096	Bulgaria_	Bulgaria	NA	EUR	NA	NA	NA	NA	GJ-tmp	Jap-tmp	Jap-tmp	Jap-tmp	Jap-tmp	Jap-tmp.1	Jap-tmp.1	Jap-tmp.1	GJ-tmp	B017	-245.944	-26.9441	-120.354	-17.7657	20.2079	-8.69783	-6.56609	1.62411	3.58349	0.260895
IRRI	IRRI	tetrahedron	B018	Japonica	NA	IRGC 135827	American Huangkedao	Yellow Hull	4610010	NA	NA	MC	I1A55239	United_States	United States of America	I	NAM	NA	NA	NA	NA	GJ-trp	Jap-trp	Jap-trp	Jap-trp	Jap-trp.1	Jap-trp	Jap-trp.1	Jap-adm	GJ-trp1	B018	-227.032	-17.3158	124.475	20.5052	93.9346	-15.8865	9.73327	-15.2533	-9.40533	-0.404704
IRRI	IRRI	tetrahedron	B019	Indica	NA	IRGC 135852	Buleida A-75	Breda A-75	4610011	NA	NA	MC	I1A28381	Mexico	Mexico	NA	CAM	NA	NA	NA	NA	XI-adm	Ind-adm	Ind-adm	Ind-adm	Ind-adm	Ind-adm	Ind-adm	Ind-adm	XI-adm	B019	124.903	-28.8646	1.58919	11.5899	19.1594	70.5198	2.12142	-10.0759	21.1853	-25.6133
IRRI	IRRI	tetrahedron	B020	admix	NA	IRGC 135958	Jineiyadao	Guinea rice	4610012	NA	NA	MC	WD-12858	Guinea	Guinea	NA	WAF	NA	NA	NA	NA	admix	admix	admix	admix	admix	admix	admix	admix	admix	B020	-16.21	-28.3101	46.1372	75.0803	41.4075	46.4443	-6.06815	-7.81889	-17.8677	-0.647684
IRRI	IRRI	tetrahedron	B021	Indica	NA	IRGC 136044	Seln 244A6-20	NA	4610013	NA	NA	MC	I1A27776	Australia_	Australia	I	OCE	NA	NA	NA	NA	XI-adm	Ind-adm	Ind-3.4	Ind-3.4	Ind-3.4	Ind-3.4	Ind-3.4	Ind-3.4	XI-3B2	B021	110.606	-21.4234	-3.87521	-25.1243	-21.7029	-57.3431	-1.32311	8.40222	-56.9102	83.2831
IRRI	IRRI	tetrahedron	B023	Japonica	NA	IRGC 135891	Gaoliqiu	Ga-eul Hangug	4610014	NA	NA	MC	I1A41434	North_Korea	Democratic People's Republic of Korea	NA	EAR	NA	NA	NA	NA	GJ-tmp	Jap-tmp	Jap-tmp	Jap-tmp	Jap-tmp	Jap-tmp.1	Jap-tmp.1	Jap-tmp.1	GJ-tmp	B023	-199.545	-36.7294	-124.324	-0.0670978	24.2549	-26.8365	1.86139	3.56922	12.1367	-8.27798
IRRI	added	tetrahedron	B024	Indica	NA	IRGC 136076	Xianluosichi	Kularb Deang	4610015	NA	NA	MC	I1A41974	Thailand	Thailand	NA	SEA	NA	NA	NA	NA	XI-1A	Ind-1A	Ind-1A	Ind-1A	Ind-1a	Ind-1A	Ind-1A	Ind-1A	XI-1A	B024	121.445	-20.4489	-10.7231	68.3073	-24.8188	-89.7195	30.2857	20.851	24.7189	-2.37492
IRRI	IRRI	tetrahedron	B025	Japonica	NA	IRGC 135881	Djanda Mandja	NA	4610016	NA	NA	MC	I1A42916	Indonesia	Indonesia	P	SER	NA	NA	NA	NA	GJ-trp	Jap-trp	Jap-trp	Jap-trp	Jap-trp.1	Jap-trp	Jap-trp.1	Jap-trp.1	GJ-trp1	B025	-220.644	-19.0772	102.346	9.83533	31.9558	-12.4663	4.99024	-5.24504	0.475477	-6.26798
IRRI	IRRI	tetrahedron	B026	Indica	NA	IRGC 136017	Padi Ladang Ase Polo Komek	NA	4610017	NA	NA	MC	I1A42965	Indonesia	Indonesia	NA	SER	NA	NA	NA	NA	XI-adm	Ind-adm	Ind-adm	Ind-adm	Ind-adm	Ind-adm	admix	Ind-adm	XI-adm	B026	121.573	13.5488	-15.0942	60.1775	-13.2115	-53.6059	-59.3026	-41.2561	3.4843	6.48148
IRRI	IRRI	tetrahedron	B027	Indica	NA	IRGC 135858	C 894-21	NA	4610018	NA	NA	MC	I1A42016	Philippines	Philippines	P	SER-IRRI	NA	NA	NA	NA	XI-3	Ind-adm	Ind-3	Ind-3.1	Ind-3.1	Ind-3.1	Ind-3.1	Ind-3.1	XI-3A	B027	125.537	-33.0654	16.9255	-57.1512	25.7277	85.5025	16.6939	1.839	96.4085	21.0141
IRRI	IRRI	tetrahedron	B028	Indica	NA	IRGC 135917	IR 10179-23-1-3	NA	4610019	NA	NA	MC	I1A42280	Philippines	Philippines	I	SER-IRRI	NA	NA	NA	NA	XI-adm	Ind-adm	Ind-adm	Ind-adm	Ind-adm	Ind-adm	Ind-adm	Ind-adm	XI-adm	B028	117.532	-24.4955	-20.2149	80.9803	-12.0844	-45.8539	-16.0614	-10.5616	-0.980525	-21.9715
IRRI	IRRI	tetrahedron	B029	Indica	NA	IRGC 135885	Dumai	NA	4610020	NA	NA	MC	I1A28981	India	India	T	SAC	NA	NA	NA	NA	XI-1B	Ind-1B	Ind-1B	Ind-adm	Ind-adm	Ind-adm	Ind-adm	Ind-adm	XI-1B1	B029	89.2114	-33.0401	-29.0536	82.6895	9.69807	29.3548	-10.2459	-1.98524	-25.1026	-17.8461
IRRI	IRRI	tetrahedron	B030	Indica	NA	IRGC 135950	Jaibattey	NA	4610021	NA	NA	MC	I1A43112	India	India	T	SAC	NA	NA	NA	NA	XI-adm	Ind-2	Ind-2	Ind-2	Ind-2	Ind-2	Ind-2	Ind-2	XI-2A	B030	122.269	-17.4103	-2.20413	-29.4895	2.14923	-3.38115	-61.2747	-36.1201	0.606537	-3.63838
IRRI	IRRI	tetrahedron	B031	Indica	NA	IRGC 136007	Ngatsin	NA	4610022	NA	NA	MC	I1A46617	India	India	NA	SAC	NA	NA	NA	NA	XI-2	Ind-2	Ind-2	Ind-2	Ind-2	Ind-2	Ind-2	Ind-2	XI-adm	B031	134.138	8.67517	-2.91411	-3.78503	-3.84929	-40.0038	-92.438	-64.8062	10.5032	17.2111
IRRI	IRRI	tetrahedron	B032	Indica	NA	IRGC 136034	Rohini	NA	4610023	NA	NA	MC	I1A42472	India	India	P	SAC	NA	NA	NA	NA	XI-1B	Ind-adm	Ind-adm	Ind-adm	Ind-adm	Ind-adm	Ind-adm	Ind-adm	XI-adm	B032	129.227	-28.8226	-17.7902	94.546	9.07475	47.1044	-15.877	-16.9063	11.6687	11.9287
IRRI	IRRI	tetrahedron	B033	Indica	NA	IRGC 135853	BW 293-2	BW293-2	4610024	NA	NA	MC	I1A42503	Sri_lanka	Sri Lanka	P	IOC	NA	NA	NA	NA	XI-1B	Ind-1B	Ind-1B	Ind-1B	Ind-1B	Ind-1B	Ind-1B	Ind-adm	XI-adm	B033	134.278	-38.7079	-6.43372	76.3264	13.0792	53.0451	-13.5234	-2.99979	-44.6246	-9.39134
IRRI	IRRI	tetrahedron	B034	Japonica	NA	IRGC 135825	Albania Rice	NA	4610025	NA	NA	MC	I1A46282	Albania_	Albania	NA	EUR	NA	NA	NA	NA	GJ-tmp	Jap-tmp	Jap-tmp	Jap-tmp	Jap-tmp	Jap-tmp.1	Jap-tmp.1	Jap-tmp.1	GJ-tmp	B034	-261.512	-35.6144	-150.5	-19.7162	50.7338	-14.6955	-1.30197	-5.17213	4.56204	-8.77988
IRRI	IRRI	tetrahedron	B035	Indica	NA	IRGC 135828	American Rice	NA	4610026	NA	NA	MC	I1A28378	United_States	United States of America	I	NAM	NA	NA	NA	NA	XI-adm	Ind-adm	Ind-adm	Ind-adm	Ind-adm	Ind-adm	Ind-adm	Ind-adm	XI-adm	B035	95.7682	-35.088	-2.92426	55.1553	18.2983	44.8454	2.93309	14.1957	-25.112	15.3867
IRRI	IRRI	tetrahedron	B036	Japonica	NA	IRGC 135955	Jijucas Claro	NA	4610027	NA	NA	MC	I1A42751	Brazil	Brazil	NA	SAM	NA	NA	NA	NA	GJ-adm	Jap-adm	Jap-adm	Jap-adm	Jap-adm	Jap-adm	Jap-adm	Jap-adm	GJ-adm	B036	-239.109	-26.2646	-3.6288	-8.91153	25.9661	-4.35355	2.27253	-6.59687	1.25519	-8.98722
IRRI	IRRI	tetrahedron	B037	Japonica	NA	IRGC 135999	Nanoay P.A	NA	4610028	NA	NA	MC	I1A42759	Argentina_	Argentina	NA	SAM	NA	NA	NA	NA	GJ-trp	Jap-trp	Jap-trp	Jap-trp	Jap-trp.1	Jap-trp	Jap-adm	Jap-adm	GJ-trp1	B037	-186.626	-26.2883	42.0179	12.2284	69.0322	-26.0758	8.18108	-20.7402	-1.30473	-5.79291
IRRI	IRRI	tetrahedron	B038	Japonica	NA	IRGC 135997	Nabated A Smar	NA	4610029	NA	NA	MC	I1A41795	Egypt_	Egypt	NA	NAF	NA	NA	NA	NA	GJ-tmp	Jap-tmp	Jap-tmp	Jap-tmp	Jap-tmp	Jap-tmp.1	Jap-tmp.1	Jap-tmp.1	GJ-tmp	B038	-252.261	-34.4573	-96.8729	-11.5687	46.5768	-12.7647	-2.59641	-4.88495	4.45873	-4.99423
IRRI	IRRI	tetrahedron	B039	Indica	NA	IRGC 135940	IRAT 10	NA	4610030	NA	NA	MC	I1A48886	Ivory_Coast	Cote d'Ivoire	I	WAF	NA	NA	NA	NA	XI-adm	Ind-adm	Ind-adm	Ind-adm	Ind-adm	Ind-adm	admix	Ind-adm	XI-adm	B039	11.361	-33.9072	-62.1498	47.3052	15.017	-4.48608	-3.39946	-5.23732	-15.8023	-9.35707
IRRI	IRRI	tetrahedron	B040	Indica	NA	IRGC 135962	K 24	NA	4610031	NA	NA	MC	I1A41816	Uganda	India	T	SAC	NA	NA	NA	NA	XI-adm	Ind-adm	Ind-adm	Ind-adm	Ind-adm	Ind-adm	Ind-adm	Ind-adm	XI-adm	B040	137.807	-28.6528	-15.7275	113.993	-10.9507	-26.7834	3.56072	8.1662	10.9056	-26.0339
IRRI	IRRI	tetrahedron	B043	Japonica	NA	IRGC 136081	YR 83-23-11	NA	4610032	NA	NA	MC	I1A42809	Australia_	Australia	I	OCE	NA	NA	NA	NA	GJ-trp	Jap-trp	Jap-trp	Jap-trp	Jap-trp.1	Jap-trp	Jap-trp.1	Jap-trp.1	GJ-trp1	B043	-240.331	-17.4025	92.6048	15.2989	74.103	-19.5861	8.70216	-17.7347	-4.8275	0.0465896
IRRI	IRRI	tetrahedron	B044	Indica	NA	IRGC 136042	Santiannuo	Sandamochi	4610033	NA	NA	MC	I1A57313	Japan	Japan	NA	EAR	NA	NA	NA	NA	XI-adm	Ind-adm	Ind-adm	Ind-adm	Ind-adm	Ind-adm	Ind-adm	Ind-adm	XI-3B2	B044	51.4268	-0.967066	-1.07252	-1.6754	-29.3317	-40.7537	-20.8721	58.1765	-23.4307	52.6244
IRRI	IRRI	tetrahedron	B045	Japonica	NA	IRGC 135896	Gongchengxiang	Miyagika	4610034	NA	NA	MC	I1A54970	Japan	Japan	NA	EAR	NA	NA	NA	NA	GJ-tmp	Jap-tmp	Jap-tmp	Jap-tmp	Jap-tmp	Jap-tmp.1	Jap-tmp.1	Jap-tmp.1	GJ-tmp	B045	-260.604	-36.8187	-163.356	-22.6497	48.0935	-14.0232	2.33329	-9.90973	4.45453	-8.55522
IRRI	IRRI	tetrahedron	B046	Japonica	NA	IRGC 136032	Qiutianxiaoting	Akita Komachi	4610035	NA	NA	MC	I1A50737	Japan	Japan	NA	EAR	NA	NA	NA	NA	GJ-tmp	Jap-tmp	Jap-tmp	Jap-tmp	Jap-tmp	Jap-tmp.1	Jap-tmp.1	Jap-tmp.1	GJ-tmp	B046	-262.919	-39.565	-168.151	-21.6763	52.9616	-15.1504	2.26015	-9.21794	4.82813	-10.8642
IRRI	IRRI	tetrahedron	B047	Japonica	NA	IRGC 136092	Zhenfu 8	Jinbu 8 (Jinbubyeo 8)	4610036	NA	NA	MC	I1A55148	Japan	Korea, Republic of	NA	EAR	NA	NA	NA	NA	GJ-tmp	Jap-tmp	Jap-tmp	Jap-tmp	Jap-tmp	Jap-tmp.1	Jap-tmp.1	Jap-tmp.1	GJ-tmp	B047	-124.254	-45.1766	-120.27	16.7089	43.1688	4.20474	-14.7083	-14.7489	1.75737	-12.8686
IRRI	IRRI	tetrahedron	B048	Indica	NA	IRGC 135868	CISOKAN	NA	4610037	NA	NA	MC	I1A54812	Indonesia	Indonesia	I	SER	NA	NA	NA	NA	XI-1B	Ind-adm	Ind-adm	Ind-adm	Ind-adm	Ind-adm	Ind-adm	Ind-adm	XI-adm	B048	121.843	-11.6515	-6.63706	11.8821	24.7268	87.4046	-16.9852	-16.3255	24.9936	8.63668
IRRI	IRRI	tetrahedron	B049	cA-1	NA	IRGC 136086	Zacaodao 13	Jhar Dhan 13	4610038	NA	NA	MC	I1A55059	Nepal	Nepal	NA	SAC	NA	NA	NA	NA	cA (Aus)	cA (Aus)	cA (Aus)	cAus	cAus	cAus	cAus	cAus	cA-1	B049	-2.8604	208.578	-18.1224	14.7601	10.3557	6.97403	45.6267	-1.67641	3.00823	-9.17796
IRRI	IRRI	tetrahedron	B051	Indica	NA	IRGC 135899	GZ 1368-5-4	NA	4610039	NA	NA	MC	I1A54288	Egypt_	Egypt	NA	NAF	NA	NA	NA	NA	XI-adm	Ind-adm	Ind-adm	Ind-adm	Ind-adm	Ind-adm	Ind-adm	Ind-adm	XI-adm	B051	122.565	-29.9704	-4.02777	72.2791	9.18763	24.6025	-5.48021	-9.09434	13.1362	-7.13449
IRRI	IRRI	tetrahedron	B052	Indica	NA	IRGC 135949	J 34	NA	4610040	NA	NA	MC	I1A54035	Madagascar_	Madagascar	NA	IOC	NA	NA	NA	NA	XI-2	Ind-2	Ind-2	Ind-2	Ind-2	Ind-2	Ind-2	Ind-2	XI-2B	B052	89.5839	95.3069	-2.75974	6.32482	1.73005	-33.7872	-92.8535	-87.7693	16.7091	22.889
IRRI	IRRI	tetrahedron	B053	Japonica	NA	IRGC 135819	80 A 97 YR 303-304-1-3	NA	4610041	NA	NA	MC	I1A55181	Australia_	Australia	I	OCE	NA	NA	NA	NA	GJ-trp	Jap-trp	Jap-trp	Jap-trp	Jap-adm	Jap-trp	Jap-adm	Jap-adm	GJ-trp1	B053	-196.571	-24.1694	42.354	20.3377	71.6214	-31.3651	8.80827	-11.6857	1.57549	-5.89626
IRRI	IRRI	tetrahedron	B054	Japonica	NA	IRGC 135817	80050 YR 72136-43	NA	4610042	NA	NA	MC	I1A55182	Australia_	Australia	I	OCE	NA	NA	NA	NA	GJ-trp	Jap-trp	Jap-trp	Jap-trp	Jap-trp.1	Jap-trp	Jap-adm	Jap-adm	GJ-trp1	B054	-232.077	-19.2966	79.6002	15.0901	86.813	-18.1596	7.07905	-13.8898	-6.02284	-0.229174
IRRI	IRRI	tetrahedron	B055	Japonica	NA	IRGC 136080	YR 196	NA	4610043	NA	NA	MC	I1A57442	Australia_	Australia	I	OCE	NA	NA	NA	NA	GJ-tmp	Jap-tmp	Jap-tmp	Jap-tmp	Jap-tmp	Jap-tmp.1	Jap-tmp.1	Jap-tmp.1	GJ-tmp	B055	-190.523	-36.2733	-96.6711	17.0211	59.3192	-32.8648	0.500285	3.09488	0.465763	-15.641
IRRI	IRRI	tetrahedron	B056	Japonica	NA	NA	Tieganwu	Tie Gan Wu	NA	NA	NA	MC	10-00463	China	China	NA	EAS	NA	NA	NA	NA	GJ-tmp	Jap-tmp	Jap-tmp	Jap-tmp	Jap-tmp	Jap-tmp.1	Jap-tmp.1	Jap-tmp.1	GJ-tmp	B056	-237.751	-31.2892	-137.174	-21.7223	26.0924	-13.3739	0.223281	10.2483	-1.83033	3.01405
IRRI	IRRI	tetrahedron	B057	Japonica	NA	NA	Xiushui 115	NA	NA	NA	NA	MC	ZD-01559	China	China	NA	EAS	NA	NA	NA	NA	GJ-tmp	Jap-tmp	Jap-tmp	Jap-tmp	Jap-tmp	Jap-tmp.1	Jap-tmp.1	Jap-tmp.1	GJ-tmp	B057	-241.308	-38.7714	-157.766	-21.1939	36.0154	-15.6913	0.970131	-0.422161	3.64542	-1.74173
IRRI	IRRI	tetrahedron	B058	Indica	NA	NA	Erjiunan 1	Erjiu Nan 1	NA	NA	NA	MC	ZD-00474	China	China	I	EAS	NA	NA	NA	NA	XI-1B	Ind-1B	Ind-1B	Ind-1B	Ind-1B	Ind-1B	Ind-1B	Ind-adm	XI-adm	B058	130.232	-39.412	-8.331	75.9266	13.5242	52.541	-13.5041	-3.44493	-44.2229	-9.77846
IRRI	IRRI	tetrahedron	B059	Indica	NA	NA	Nanjing 11	NA	NA	NA	NA	MC	ZD-00560	China	China	NA	EAS	NA	NA	NA	NA	XI-1A	Ind-1A	Ind-1A	Ind-1A	Ind-1a	Ind-1A	Ind-1A	Ind-1A	XI-1A	B059	128.625	-24.3768	-15.5561	116.548	-33.9113	-122.621	49.452	33.259	56.1991	-33.2084
IRRI	IRRI	tetrahedron	B060	Indica	NA	NA	Aijiaonante	Ai Jiao Nan Te	NA	NA	NA	MC	15-02070	China	China	NA	EAS	NA	NA	NA	NA	XI-1A	Ind-1A	Ind-1A	Ind-1A	Ind-1a	Ind-1A	Ind-1A	Ind-1A	XI-1A	B060	131.013	-36.4914	-19.8581	136.204	-34.9561	-121.549	58.6612	44.0762	51.8896	-45.5899
IRRI	IRRI	tetrahedron	B061	Indica	NA	NA	Guangluai 4	Guang Lu Ai	NA	NA	NA	MC	I1A49051	China	China	NA	EAS	NA	NA	NA	NA	XI-1A	Ind-1A	Ind-1A	Ind-1A	Ind-1a	Ind-1A	Ind-1A	Ind-1A	XI-1A	B061	132.805	-33.299	-17.928	130.805	-34.3212	-124.655	53.9181	42.0807	54.3681	-53.1295
IRRI	IRRI	tetrahedron	B062	Indica	NA	NA	Nantehao	Nan Te Hao	NA	NA	NA	MC	I1A43957	China	China	NA	EAS	NA	NA	NA	NA	XI-1A	Ind-1A	Ind-1A	Ind-1A	Ind-1a	Ind-1A	Ind-1A	Ind-1A	XI-1A	B062	124.391	-29.2595	-15.6973	98.1399	-25.7788	-100.928	44.5065	29.4538	45.1943	-5.28428
IRRI	IRRI	tetrahedron	B063	Indica	NA	NA	Guizhao 2	Guichao 2	NA	NA	NA	MC	I1A49054	China	China	NA	EAS	NA	NA	NA	NA	XI-1A	Ind-1A	Ind-1A	Ind-1A	Ind-1a	Ind-adm	Ind-adm	Ind-adm	XI-adm	B063	120.108	-36.3819	-18.684	112.277	-15.3977	-36.8469	35.8839	32.7036	-1.82873	9.86825
IRRI	IRRI	tetrahedron	B064	Indica	NA	NA	Xiangzaoxian 7	Xiang Zao Xian 7	NA	NA	NA	MC	ZD-02715	China	China	NA	EAS	NA	NA	NA	NA	XI-adm	Ind-adm	Ind-adm	Ind-adm	Ind-adm	Ind-adm	Ind-adm	Ind-adm	XI-adm	B064	129.266	-26.592	-14.7107	85.7802	-11.4474	-38.5857	-15.4546	-4.56665	6.43365	-4.44753
IRRI	IRRI	tetrahedron	B065	Indica	NA	NA	Huangsiguizhan	Huang Si Gui Zhan	NA	NA	NA	MC	ZD-02431	China	China	NA	EAS	NA	NA	NA	NA	XI-adm	Ind-adm	Ind-adm	Ind-adm	Ind-adm	Ind-adm	Ind-adm	Ind-adm	XI-adm	B065	130.079	-33.2999	-13.0819	86.8441	0.110292	13.262	22.4786	15.1131	5.21918	-1.84654
IRRI	IRRI	tetrahedron	B066	Japonica	NA	NA	Guangkexiangnuo	Guang Ke Xiang Nuo	NA	NA	NA	MC	16-09350	China	China	NA	EAS	NA	NA	NA	NA	GJ-tmp	Jap-tmp	Jap-tmp	Jap-tmp	Jap-tmp	Jap-adm	Jap-tmp.2	Jap-tmp.2	GJ-tmp	B066	-252.26	-28.8888	-107.655	-16.9699	-18.8395	1.50844	-1.80901	3.11007	-2.73315	18.389
IRRI	IRRI	tetrahedron	B067	Indica	NA	NA	Funingzipigengzi	Fu Ning Zi Pi Geng Zi	NA	NA	NA	MC	02-00058	China	China	NA	EAS	NA	NA	NA	NA	XI-1A	Ind-1A	Ind-1A	Ind-1A	Ind-1a	Ind-1A	Ind-1A	Ind-1A	XI-1A	B067	131.293	-31.8162	-14.9722	95.5563	-28.1253	-98.9971	43.5562	31.0195	29.9005	-45.2655
IRRI	IRRI	tetrahedron	B068	Japonica	NA	NA	Gaoyangdiandao dahongmang	Gaoyang Dian Dao Dahong Mang	NA	NA	NA	MC	02-00210	China	China	NA	EAS	NA	NA	NA	NA	GJ-tmp	Jap-tmp	Jap-tmp	Jap-tmp	Jap-tmp	Jap-tmp.1	Jap-tmp.1	Jap-tmp.1	GJ-tmp	B068	-253.325	-29.0873	-131.606	-19.1	16.4786	-6.21777	-3.9847	3.95917	0.940306	2.69544
IRRI	IRRI	tetrahedron	B069	Japonica	NA	NA	Dandongludao	Dandong Lu Dao	NA	NA	NA	MC	05-00052	China	China	NA	EAS	NA	NA	NA	NA	GJ-adm	Jap-adm	Jap-adm	Jap-adm	Jap-adm	Jap-adm	Jap-adm	Jap-adm	GJ-adm	B069	-223.961	-30.047	-41.3422	-8.69386	18.9151	-4.11533	3.47238	-6.98665	4.0173	-10.2909
IRRI	IRRI	tetrahedron	B070	Japonica	NA	NA	Laoguangtou 83	Lao Guangtou 83	NA	NA	NA	MC	07-00010	China	China	NA	EAS	NA	NA	NA	NA	GJ-adm	Jap-adm	Jap-adm	Jap-adm	Jap-adm	Jap-adm	Jap-adm	Jap-adm	GJ-adm	B070	-240.93	-27.7147	-42.9705	-12.8387	18.184	-4.66266	3.95879	-6.18846	0.67961	-8.6607
IRRI	IRRI	tetrahedron	B071	Japonica	NA	NA	Muxiqiu	Muxi Qiu	NA	NA	NA	MC	I1A38083	China	China	NA	EAS	NA	NA	NA	NA	GJ-tmp	Jap-tmp	Jap-tmp	Jap-tmp	Jap-tmp	Jap-tmp.1	Jap-tmp.1	Jap-tmp.1	GJ-tmp	B071	-240.531	-35.2878	-130.065	-16.4591	26.7116	-9.35575	-0.231298	3.02743	-0.403287	-1.51188
IRRI	IRRI	tetrahedron	B072	Indica	NA	NA	Qiuqianbai	Qiu Qian Bai	NA	NA	NA	MC	11-00389	China	China	NA	EAS	NA	NA	NA	NA	XI-1A	Ind-1A	Ind-1A	Ind-1A	Ind-1a	Ind-1A	Ind-1A	Ind-1A	XI-1A	B072	65.9406	-23.3939	-32.7461	58.5091	-18.5916	-82.7294	18.168	11.429	22.9759	1.05564
IRRI	IRRI	tetrahedron	B073	Indica	NA	NA	Jinxibai2	Jin Xi Bai	NA	NA	NA	MC	12-00589	China	China	NA	EAS	NA	NA	NA	NA	XI-adm	Ind-adm	Ind-3.4	Ind-3.4	Ind-3.4	Ind-3.4	Ind-3.4	Ind-3.4	XI-3B2	B073	115.115	-22.7545	-3.34435	-10.0636	-20.7466	-63.9712	14.4947	14.6161	-36.6139	52.6665
IRRI	IRRI	tetrahedron	B074	Indica	NA	NA	Taishannuo	Tai Shan Nuo	NA	NA	NA	MC	I1A04613	China	China	NA	EAS	NA	NA	NA	NA	XI-1A	Ind-1A	Ind-1A	Ind-1A	Ind-1a	Ind-1A	Ind-1A	Ind-1A	XI-1A	B074	127.823	-32.6329	-20.1331	114.974	-34.2406	-110.556	51.357	36.1056	39.36	-35.1468
IRRI	IRRI	tetrahedron	B075	Indica	NA	NA	Jinbaoyin	Jin Baoyin	NA	NA	NA	MC	I1A04260	China	China	NA	EAS	NA	NA	NA	NA	XI-adm	Ind-adm	Ind-adm	Ind-adm	Ind-adm	Ind-adm	Ind-adm	Ind-adm	XI-3B2	B075	113.226	-26.6233	-9.72493	27.1931	-13.4171	-59.0506	15.322	12.3038	-9.90139	23.2594
IRRI	IRRI	tetrahedron	B076	Indica	NA	NA	Minbeiwanxian	Min Bei Wan Xian	NA	NA	NA	MC	I1A19605	China	China	NA	EAS	NA	NA	NA	NA	XI-adm	Ind-adm	Ind-adm	Ind-adm	Ind-adm	Ind-adm	Ind-adm	Ind-adm	XI-3B2	B076	125.322	-27.761	-4.22676	3.43786	-16.9236	-63.711	22.1048	16.6308	-14.4116	37.1534
IRRI	IRRI	tetrahedron	B077	Japonica	NA	NA	Yizhixiang	Yi Zhi Xiang	NA	NA	NA	MC	I1A04432	China	China	NA	EAS	NA	NA	NA	NA	GJ-tmp	Jap-tmp	Jap-tmp	Jap-tmp	Jap-tmp	Jap-tmp.1	Jap-tmp.1	Jap-tmp.1	GJ-tmp	B077	-233.812	-33.9343	-135.6	-20.4199	20.956	-12.7375	0.608	3.52337	-3.58047	5.62683
IRRI	IRRI	tetrahedron	B079	Indica	NA	IRGC 135887	Esiniu	E Si Niu	4610044	NA	NA	MC	15-01740	China	China	NA	EAS	NA	NA	NA	NA	XI-1A	Ind-1A	Ind-1A	Ind-1A	Ind-1a	Ind-1A	Ind-1A	Ind-1A	XI-1A	B079	131.488	-19.0367	-7.18454	61.3606	-27.5096	-93.2536	26.5836	16.027	3.75241	9.79063
IRRI	IRRI	tetrahedron	B081	Indica	NA	IRGC 135901	Heidu 4	Hei Du 4	4610045	NA	NA	MC	I1A44713	China	China	NA	EAS	NA	NA	NA	NA	XI-1A	Ind-1A	Ind-adm	Ind-adm	Ind-adm	Ind-adm	Ind-adm	Ind-adm	XI-adm	B081	123.449	-25.9795	-6.2176	65.5925	-12.3868	-46.337	20.5215	19.2332	5.71601	18.3705
IRRI	IRRI	tetrahedron	B082	Indica	NA	NA	Qiyuexian	Qi Yue Xian	NA	NA	NA	MC	16-06887	China	China	NA	EAS	NA	NA	NA	NA	XI-adm	Ind-adm	Ind-3.4	Ind-3.4	Ind-3.4	Ind-3.4	Ind-3.4	Ind-3.4	XI-3B2	B082	105.63	-28.4874	-9.10222	-11.8647	-17.874	-56.82	21.5811	12.2764	-20.249	50.7818
IRRI	IRRI	tetrahedron	B083	Indica	NA	NA	Dongtingwanxian	Dongting Wan Xian	NA	NA	NA	MC	17-00435	China	China	NA	EAS	NA	NA	NA	NA	XI-1A	Ind-1A	Ind-1A	Ind-1A	Ind-1a	Ind-1A	Ind-1A	Ind-1A	XI-1A	B083	133.542	-34.0982	-13.1876	88.9779	-31.9454	-95.7954	33.0124	21.8579	18.6515	-20.312
IRRI	IRRI	tetrahedron	B084	admix	NA	NA	Bawangbian 1	Ba Wang Bian 1	NA	NA	NA	MC	17-01470	China	China	NA	EAS	NA	NA	NA	NA	admix	admix	admix	admix	admix	admix	admix	admix	admix	B084	-97.7336	-46.2883	-117.335	41.2526	45.8108	36.0756	8.29053	4.63856	0.449053	-18.8409
IRRI	IRRI	tetrahedron	B085	Indica	NA	NA	Xugunuo	Xu Gu Nuo	NA	NA	NA	MC	18-01903	China	China	NA	EAS	NA	NA	NA	NA	XI-1A	Ind-1A	Ind-1A	Ind-1A	Ind-1a	Ind-1A	Ind-1A	Ind-1A	XI-1A	B085	122.748	-38.8525	-17.4622	115.534	-20.0958	-56.1562	43.2913	33.4051	18.5662	-4.91336
IRRI	IRRI	tetrahedron	B086	admix	NA	NA	Muguanuo	Mugua Nuo	NA	NA	NA	MC	I1A48457	China	China	NA	EAS	NA	NA	NA	NA	admix	admix	admix	admix	admix	admix	admix	admix	admix	B086	-65.5434	-23.66	-57.8038	13.8653	-25.6716	-51.9067	-0.561808	-2.62338	23.751	6.93578
IRRI	IRRI	tetrahedron	B087	Indica	NA	NA	Zhongnong 4	NA	NA	NA	NA	MC	I1A35718	China	China	NA	EAS	NA	NA	NA	NA	XI-2	Ind-2	Ind-2	Ind-2	Ind-2	Ind-2	Ind-2	Ind-2	XI-2A	B087	106.28	-6.98325	-10.4208	-22.6919	4.31408	-21.0607	-74.8264	-50.7722	0.943075	5.60742
IRRI	IRRI	tetrahedron	B088	Indica	NA	NA	San**Qishiluo	San Qishi Luo	NA	NA	NA	MC	21-00529	China	China	NA	EAS	NA	NA	NA	NA	XI-adm	Ind-adm	Ind-adm	Ind-adm	Ind-adm	Ind-adm	Ind-adm	Ind-adm	XI-adm	B088	97.2415	-34.8559	-2.48789	55.2106	18.3182	44.8412	3.19265	14.0626	-24.716	15.0136
IRRI	IRRI	tetrahedron	B089	Indica	NA	NA	Qitoubaigu3	Qi Tou Baigu 3	NA	NA	NA	MC	21-00694	China	China	NA	EAS	NA	NA	NA	NA	XI-adm	Ind-adm	Ind-adm	Ind-adm	Ind-adm	Ind-adm	Ind-adm	Ind-adm	XI-adm	B089	113.188	-14.7812	-2.4142	31.9129	-14.6157	-56.2249	-0.339133	-6.39613	31.9791	-25.8227
IRRI	IRRI	tetrahedron	B090	Indica	NA	NA	Zimi	Zi Mi	NA	NA	NA	MC	21-01106	China	China	NA	EAS	NA	NA	NA	NA	XI-adm	Ind-adm	Ind-adm	Ind-adm	Ind-adm	Ind-adm	Ind-adm	Ind-adm	XI-adm	B090	108.106	-2.34297	-3.24161	26.0997	-17.0323	-63.8698	8.26289	-5.3783	28.3961	-43.1062
IRRI	IRRI	tetrahedron	B091	Indica	NA	NA	Xiaohonggu	Xiao Hong Gu	NA	NA	NA	MC	I1A58829	China	China	NA	EAS	NA	NA	NA	NA	XI-adm	Ind-adm	Ind-adm	Ind-adm	Ind-adm	Ind-adm	Ind-adm	Ind-adm	XI-adm	B091	115.193	17.1178	-1.16907	24.8033	-16.9183	-69.3266	7.37824	-6.63247	39.6711	-27.2963
IRRI	IRRI	tetrahedron	B092	Indica	NA	NA	Gongju 73	Gong Ju 73	NA	NA	NA	MC	21-01899	China	China	NA	EAS	NA	NA	NA	NA	XI-1A	Ind-1A	Ind-1A	Ind-1A	Ind-1a	Ind-1A	Ind-1A	Ind-1A	XI-1A	B092	120.312	-37.5217	-18.655	142.792	-33.4976	-122.337	64.0428	47.3196	43.3634	-38.9492
IRRI	IRRI	tetrahedron	B093	Indica	NA	NA	Qitougu	Qi Tou Gu	NA	NA	NA	MC	21-02171	China	China	T	EAS	NA	NA	NA	NA	XI-1A	Ind-adm	Ind-adm	Ind-adm	Ind-adm	Ind-adm	Ind-adm	Ind-adm	XI-adm	B093	98.4937	-4.65464	-4.62777	39.4405	-16.4376	-81.7012	0.35967	-6.35251	48.0103	-29.5839
IRRI	IRRI	tetrahedron	B094	Indica	NA	NA	Zinuo	Zi Nuo	NA	NA	NA	MC	21-02224	China	China	NA	EAS	NA	NA	NA	NA	XI-1A	Ind-1A	Ind-1A	Ind-1A	Ind-1a	Ind-1A	Ind-1A	Ind-1A	XI-1A	B094	123.487	-12.3402	-7.04825	61.041	-25.3114	-93.2035	16.8743	7.8796	41.3727	-20.3996
IRRI	IRRI	tetrahedron	B095	Indica	NA	NA	Mowangguneiza	Mowang Gunei Za	NA	NA	NA	MC	21-02769	China	China	NA	EAS	NA	NA	NA	NA	XI-adm	Ind-adm	Ind-3.4	Ind-3.4	Ind-3.4	Ind-3.4	Ind-3.4	Ind-adm	XI-3B2	B095	132.656	-19.6881	6.59444	-19.5766	-16.1365	-42.1953	20.5174	-0.0983898	-24.3912	36.4288
IRRI	IRRI	tetrahedron	B096	Indica	NA	NA	Jinzhinuo4	Jinzhi Nuo 4	NA	NA	NA	MC	21-03433	China	China	NA	EAS	NA	NA	NA	NA	XI-adm	Ind-adm	Ind-adm	Ind-adm	Ind-adm	Ind-adm	Ind-adm	Ind-adm	XI-adm	B096	123.844	-17.2334	4.36102	17.6518	-12.3603	-47.5898	6.44858	-12.1145	26.4539	-28.9605
IRRI	IRRI	tetrahedron	B097	Indica	NA	NA	Jiienuo	Ji Xie Nuo	NA	NA	NA	MC	21-03781	China	China	NA	EAS	NA	NA	NA	NA	XI-adm	Ind-adm	Ind-adm	Ind-adm	Ind-adm	Ind-adm	Ind-adm	Ind-adm	XI-adm	B097	127.873	-8.04443	-0.60845	8.25644	-17.0947	-61.1707	1.40379	-9.61456	22.5987	-35.9293
IRRI	IRRI	tetrahedron	B100	Japonica	NA	NA	Hongkezhenuo	Hong Ke Zhe Nuo	NA	NA	NA	MC	22-01843	China	China	NA	EAS	NA	NA	NA	NA	GJ-tmp	Jap-tmp	Jap-tmp	Jap-tmp	Jap-tmp	Jap-adm	Jap-adm	Jap-adm	GJ-tmp	B100	-254.996	-28.4194	-88.809	-13.2989	-21.8405	3.53565	0.856222	-7.01213	1.24158	8.68443
IRRI	IRRI	tetrahedron	B101	Japonica	NA	NA	Yangkenuo	Yang Ke Nuo	NA	NA	NA	MC	22-04053	China	China	NA	EAS	NA	NA	NA	NA	GJ-tmp	Jap-tmp	Jap-tmp	Jap-tmp	Jap-tmp	Jap-tmp.1	Jap-adm	Jap-adm	GJ-tmp	B101	-182.688	-37.5509	-117.487	8.166	20.1065	-7.08035	3.70411	7.25904	1.91148	8.4288
IRRI	IRRI	tetrahedron	B102	Japonica	NA	NA	Maguzi	Ma Gu Zi	NA	NA	NA	MC	I1A06732	China	China	NA	EAS	NA	NA	NA	NA	GJ-tmp	Jap-tmp	Jap-tmp	Jap-tmp	Jap-tmp	Jap-adm	Jap-adm	Jap-adm	GJ-tmp	B102	-253.68	-27.5944	-82.756	-12.7766	-10.5352	-2.43694	-0.761019	-4.666	2.89195	-2.29073
IRRI	IRRI	tetrahedron	B103	Japonica	NA	NA	Laohongdao	Lao Hong Dao	NA	NA	NA	MC	24-00215	China	China	NA	EAS	NA	NA	NA	NA	GJ-tmp	Jap-tmp	Jap-tmp	Jap-tmp	Jap-tmp	Jap-adm	Jap-adm	Jap-adm	GJ-tmp	B103	-228.563	-30.8943	-102.357	-7.9839	-9.18001	-9.27558	-0.926556	3.83269	-0.296789	13.3482
IRRI	added	tetrahedron	B104	Indica	NA	NA	Jiabala	Jabra	NA	NA	NA	MC	26-00008	India	Bangladesh	T	SAE	NA	NA	NA	NA	XI-1A	Ind-1A	Ind-1A	Ind-1A	Ind-1a	Ind-1A	Ind-1A	Ind-1A	XI-1A	B104	132.846	-38.2361	-17.2397	131.024	-15.9958	-47.0904	44.1689	29.9643	26.5439	-29.8165
IRRI	IRRI	tetrahedron	B105	Indica	NA	NA	Baoxuan 21	Bao Xuan 21	NA	NA	NA	MC	ZD-01195	China	China	NA	EAS	NA	NA	NA	NA	XI-adm	Ind-adm	Ind-3.4	Ind-3.4	Ind-3.4	Ind-3.4	Ind-3.4	Ind-3.4	XI-3B2	B105	114.408	-29.5919	-3.13916	-8.02332	-16.407	-44.6711	32.2609	22.7728	-21.7578	56.3313
IRRI	IRRI	tetrahedron	B106	Indica	NA	NA	Wenxiangnuo	Wenxiang Nuo	NA	NA	NA	MC	21-00272	China	China	NA	EAS	NA	NA	NA	NA	XI-adm	Ind-adm	Ind-adm	Ind-adm	Ind-adm	Ind-adm	Ind-adm	Ind-adm	XI-adm	B106	125.683	-8.72615	0.805716	1.54232	-13.1371	-54.5694	-12.6713	-13.9277	12.8218	-27.0851
IRRI	IRRI	tetrahedron	B107	Indica	NA	NA	Dawannuo	Da Wan Nuo	NA	NA	NA	MC	21-01082	China	China	NA	EAS	NA	NA	NA	NA	XI-adm	Ind-adm	Ind-adm	Ind-adm	Ind-adm	Ind-adm	Ind-adm	Ind-adm	XI-adm	B107	130.872	-15.1606	-0.355789	1.56674	-15.6427	-51.5828	-3.36315	-7.35319	11.3253	-21.6547
IRRI	IRRI	tetrahedron	B108	Indica	NA	NA	Xianggu	Xiang Gu	NA	NA	NA	MC	I1A21188	China	China	NA	EAS	NA	NA	NA	NA	XI-adm	Ind-adm	Ind-adm	Ind-adm	Ind-adm	Ind-adm	Ind-adm	Ind-adm	XI-adm	B108	118.289	1.24984	-6.73806	48.148	-17.8237	-61.4024	2.35883	-6.58022	26.048	-19.1977
IRRI	IRRI	tetrahedron	B109	Japonica	NA	NA	Lengshuigu 2	Leng Shuigu 2	NA	NA	NA	MC	21-01970	China	China	NA	EAS	NA	NA	NA	NA	GJ-adm	Jap-adm	Jap-adm	Jap-adm	Jap-adm	Jap-adm	Jap-adm	Jap-adm	GJ-adm	B109	-215.678	-13.8858	-49.9134	-9.59947	-19.5017	3.54226	-4.71636	-6.48569	4.03663	4.6308
IRRI	IRRI	tetrahedron	B110	Japonica	NA	NA	Huangpinuo	Huang Pi Nuo	NA	NA	NA	MC	21-02619	China	China	NA	EAS	NA	NA	NA	NA	GJ-tmp	Jap-tmp	Jap-tmp	Jap-tmp	Jap-tmp	Jap-adm	Jap-adm	Jap-adm	GJ-tmp	B110	-239.47	-29.7709	-92.3081	-10.9201	-14.9764	-4.37385	-1.33564	0.0733183	1.12602	9.82272
IRRI	IRRI	tetrahedron	B111	Japonica	NA	NA	Zimangfeie	Zi Mang Fei E	NA	NA	NA	MC	22-02423	China	China	NA	EAS	NA	NA	NA	NA	GJ-tmp	Jap-tmp	Jap-tmp	Jap-tmp	Jap-tmp	Jap-adm	Jap-adm	Jap-adm	GJ-tmp	B111	-241.174	-28.9114	-91.9221	-11.5563	-14.906	-2.9594	-1.97029	-0.810069	-0.977876	11.8778
IRRI	IRRI	tetrahedron	B112	Indica	NA	NA	Liusha 1	Liu Sha 1	NA	NA	NA	MC	I1A16254	China	China	NA	EAS	NA	NA	NA	NA	XI-1A	Ind-1A	Ind-1A	Ind-1A	Ind-1a	Ind-1A	Ind-1A	Ind-1A	XI-1A	B112	125.425	-35.0931	-18.276	145.981	-35.8487	-118.485	62.9621	44.8108	38.4322	-37.7082
IRRI	IRRI	tetrahedron	B113	Indica	NA	NA	Chenwan 3	Chen Wan 3	NA	NA	NA	MC	ZD-00358	China	China	NA	EAS	NA	NA	NA	NA	XI-adm	Ind-1A	Ind-adm	Ind-adm	Ind-adm	Ind-adm	Ind-adm	Ind-adm	XI-3B2	B113	126.505	-31.4332	-5.66355	33.9787	-18.9675	-65.7309	27.2044	20.2366	-8.73611	29.2337
IRRI	IRRI	tetrahedron	B114	Indica	NA	NA	Chengduai 3	Chengdu Ai 3	NA	NA	NA	MC	ZD-00743	China	China	NA	EAS	NA	NA	NA	NA	XI-1A	Ind-1A	Ind-1A	Ind-1A	Ind-1a	Ind-1A	Ind-1A	Ind-1A	XI-1A	B114	130.724	-39.7151	-18.4901	133.281	-31.8518	-103.454	51.6539	37.8836	37.7273	-30.9982
IRRI	IRRI	tetrahedron	B115	Indica	NA	NA	Aimakang	Ai Makang	NA	NA	NA	MC	ZD-00747	China	China	NA	EAS	NA	NA	NA	NA	XI-1A	Ind-1A	Ind-1A	Ind-1A	Ind-1a	Ind-1A	Ind-1A	Ind-1A	XI-1A	B115	129.18	-36.2408	-11.7317	97.4755	-26.0297	-96.7671	30.8147	26.8544	14.0904	-13.0596
IRRI	IRRI	tetrahedron	B116	Indica	NA	NA	Shufeng 101	Shu Feng 101	NA	NA	NA	MC	ZD-00760	China	China	NA	EAS	NA	NA	NA	NA	XI-adm	Ind-adm	Ind-adm	Ind-adm	Ind-adm	Ind-adm	admix	Ind-adm	XI-adm	B116	131.797	-11.9472	-5.69754	46.6916	-24.6418	-84.3913	-9.12617	-4.24483	33.3416	-8.77173
IRRI	IRRI	tetrahedron	B117	Japonica	NA	NA	Lixingeng	Lixin Geng	NA	NA	NA	MC	I1A26043	China	China	NA	EAS	NA	NA	NA	NA	GJ-tmp	Jap-tmp	Jap-tmp	Jap-tmp	Jap-tmp	Jap-tmp.1	Jap-tmp.1	Jap-tmp.1	GJ-tmp	B117	-249.041	-34.227	-119.607	-17.1669	18.6468	-7.13612	3.20822	-1.38542	-0.732758	1.32073
IRRI	IRRI	tetrahedron	B118	Indica	NA	NA	Ergangai	Er Gang Ai	NA	NA	NA	MC	I1A26204	China	China	NA	EAS	NA	NA	NA	NA	XI-adm	Ind-adm	Ind-adm	Ind-adm	Ind-adm	Ind-3.4	Ind-3.4	Ind-adm	XI-3B2	B118	108.722	-33.3402	-12.5983	21.8958	-16.1596	-50.6097	25.5736	18.8147	-31.0211	43.6089
IRRI	IRRI	tetrahedron	B119	Indica	NA	NA	Guangluai 15-1	Guang Lu Ai 15-1	NA	NA	NA	MC	I1A41169	China	China	NA	EAS	NA	NA	NA	NA	XI-1A	Ind-1A	Ind-1A	Ind-1A	Ind-1a	Ind-1A	Ind-1A	Ind-1A	XI-1A	B119	118.574	-34.4788	-20.8726	127.283	-33.8866	-122.704	53.2272	39.8322	53.5215	-44.5356
IRRI	IRRI	tetrahedron	B120	Indica	NA	NA	Hongwan 1	Hong Wan 1	NA	NA	NA	MC	ZD-01328	China	China	NA	EAS	NA	NA	NA	NA	XI-adm	Ind-adm	Ind-adm	Ind-adm	Ind-adm	Ind-adm	Ind-adm	Ind-adm	XI-3B2	B120	113.5	-34.9597	-10.0016	-2.56074	-9.00357	-53.079	21.4769	16.0429	-12.6213	21.614
IRRI	IRRI	tetrahedron	B121	Indica	NA	NA	Luke 3	Lu Ke 3	NA	NA	NA	MC	ZD-02017	China	China	NA	EAS	NA	NA	NA	NA	XI-1A	Ind-1A	Ind-1A	Ind-1A	Ind-1a	Ind-1A	Ind-1A	Ind-1A	XI-1A	B121	127.474	-34.3635	-18.9358	147.413	-36.3167	-118.143	61.5139	44.8545	34.6488	-34.1613
IRRI	IRRI	tetrahedron	B122	Japonica	NA	NA	Liaogeng 287	Liao Geng 287	NA	NA	NA	MC	I1A39194	China	China	NA	EAS	NA	NA	NA	NA	GJ-tmp	Jap-tmp	Jap-tmp	Jap-tmp	Jap-tmp	Jap-tmp.1	Jap-tmp.1	Jap-tmp.1	GJ-tmp	B122	-250.437	-36.8261	-155.335	-21.0211	62.3331	-16.1463	-0.724309	-0.960942	2.95565	-6.41919
IRRI	IRRI	tetrahedron	B123	Indica	NA	NA	Zaoshuxiangheimi	Zaoshu Xiang Hei Mi	NA	NA	NA	MC	I1A53782	China	China	NA	EAS	NA	NA	NA	NA	XI-adm	Ind-adm	Ind-adm	Ind-adm	Ind-adm	Ind-adm	Ind-adm	Ind-adm	XI-adm	B123	98.8978	-33.298	-8.54739	30.9243	-12.0214	-31.2253	11.8824	1.84137	-6.64713	-55.3384
IRRI	IRRI	tetrahedron	B124	Japonica	NA	NA	Geng 87-304	NA	NA	NA	NA	MC	ZD-02685	China	China	NA	EAS	NA	NA	NA	NA	GJ-tmp	Jap-tmp	Jap-tmp	Jap-tmp	Jap-tmp	Jap-tmp.1	Jap-tmp.1	Jap-tmp.1	GJ-tmp	B124	-145.165	-44.3808	-125.077	20.0619	36.948	-6.19917	14.1292	-2.49804	17.7781	-8.59927
IRRI	IRRI	tetrahedron	B125	Indica	NA	NA	Xiangwanxian 3	Xiang Wan Xian 3	NA	NA	NA	MC	ZD-02694	China	China	NA	EAS	NA	NA	NA	NA	XI-adm	Ind-adm	Ind-adm	Ind-adm	Ind-adm	Ind-adm	Ind-adm	Ind-adm	XI-adm	B125	110.367	-38.1262	-18.0562	90.2723	-0.857326	14.0845	13.2583	12.2729	2.63152	-2.8255
IRRI	IRRI	tetrahedron	B126	Indica	NA	NA	Zaoxian 240	Zao Xian 240	NA	NA	NA	MC	ZD-03104	China	China	NA	EAS	NA	NA	NA	NA	XI-1A	Ind-1A	Ind-1A	Ind-1A	Ind-1a	Ind-1A	Ind-1A	Ind-1A	XI-1A	B126	119.507	-34.3045	-23.7109	113.989	-33.1519	-110.199	50.7712	35.5044	38.3134	-34.948
IRRI	IRRI	tetrahedron	B127	Indica	NA	NA	Dangyu 5	Dang Yu 5	NA	NA	NA	MC	I1A56800	China	China	NA	EAS	NA	NA	NA	NA	XI-1A	Ind-1A	Ind-1A	Ind-1A	Ind-1a	Ind-1A	Ind-1A	Ind-1A	XI-1A	B127	123.536	-33.6952	-22.381	114.338	-33.2425	-110.553	51.1866	36.2588	39.4378	-34.8078
IRRI	IRRI	tetrahedron	B128	Indica	NA	NA	Sibeitizhao 6	Si Bei Ti Zhao 6	NA	NA	NA	MC	ZD-03867	China	China	NA	EAS	NA	NA	NA	NA	XI-adm	Ind-adm	Ind-adm	Ind-adm	Ind-adm	Ind-adm	Ind-adm	Ind-adm	XI-adm	B128	67.0092	-37.3506	-11.3138	61.8307	15.0294	39.5127	12.4772	-0.0773665	3.93447	-6.03456
IRRI	IRRI	tetrahedron	B129	Indica	NA	NA	Hongainuo	Hong Ai Nuo	NA	NA	NA	MC	16-05252	China	China	NA	EAS	NA	NA	NA	NA	XI-adm	Ind-adm	Ind-adm	Ind-adm	Ind-adm	Ind-adm	Ind-adm	Ind-adm	XI-adm	B129	114.644	-24.6016	-4.21488	6.63473	-17.1654	-51.507	15.7221	7.86119	-5.31898	21.5341
IRRI	IRRI	tetrahedron	B130	Indica	NA	NA	Wanlixian	Wanli Xian	NA	NA	NA	MC	I1A02104	China	China	NA	EAS	NA	NA	NA	NA	XI-1A	Ind-1A	Ind-1A	Ind-1A	Ind-1a	Ind-1A	Ind-1A	Ind-1A	XI-1A	B130	95.5112	-24.0479	-12.5559	77.1101	-40.6023	-113.614	30.5849	14.6745	41.2095	-22.1427
IRRI	IRRI	tetrahedron	B131	Indica	NA	NA	Aizizhan	Ai Zi Zhan	NA	NA	NA	MC	I1A27272	China	China	NA	EAS	NA	NA	NA	NA	XI-adm	Ind-adm	Ind-3.4	Ind-3.4	Ind-3.4	Ind-3.4	Ind-3.4	Ind-3.4	XI-3B2	B131	105.583	-19.6275	-3.70098	-24.5646	-18.0573	-60.4677	17.4725	14.22	-33.7559	61.6255
IRRI	IRRI	tetrahedron	B132	Indica	NA	NA	Xiaobaimi	Xiao Baimi	NA	NA	NA	MC	22-04637	China	China	NA	EAS	NA	NA	NA	NA	XI-adm	Ind-adm	Ind-3.4	Ind-3.4	Ind-3.4	Ind-3.4	Ind-3.4	Ind-3.4	XI-3B2	B132	69.3301	-23.5686	-18.8263	-21.2137	-13.9425	-52.5153	16.9917	12.5677	-31.7424	54.6817
IRRI	IRRI	tetrahedron	B133	Indica	NA	NA	Yanshuichi	Yanshui Chi	NA	NA	NA	MC	I1A19911	China	China	NA	EAS	NA	NA	NA	NA	XI-adm	Ind-adm	Ind-3.4	Ind-3.4	Ind-3.4	Ind-3.4	Ind-3.4	Ind-3.4	XI-3B2	B133	95.8044	-7.21091	-6.26805	-10.9913	-21.1381	-62.2018	18.0406	7.47399	-29.5847	85.6901
IRRI	IRRI	tetrahedron	B134	Japonica	NA	NA	Xishi 15	NA	NA	NA	NA	MC	15-04286	China	China	NA	EAS	NA	NA	NA	NA	GJ-sbtrp	Jap-sbtrp	Jap-sbtrp	Jap-sbtrp	Jap-sbtrp	Jap-sbtrp	Jap-sbtrp	Jap-sbtrp	GJ-sbtrp	B134	-251.731	-23.2537	-8.62258	-4.989	-107.331	24.6046	15.6314	-33.3661	4.86021	-2.49295
IRRI	IRRI	tetrahedron	B135	Indica	NA	NA	Honggenghangu3	Hong Geng Han Gu 3	NA	NA	NA	MC	16-02459	China	China	NA	EAS	NA	NA	NA	NA	XI-adm	Ind-adm	Ind-3.4	Ind-3.4	Ind-3.4	Ind-3.4	Ind-3.4	Ind-3.4	XI-3B2	B135	104.977	-22.3955	-9.63269	-29.7191	-12.2953	-41.7658	7.07947	3.04816	-38.5445	61.0692
IRRI	IRRI	tetrahedron	B136	Japonica	NA	NA	Yuyannuo	Yu Yan Nuo	NA	NA	NA	MC	21-02235	China	China	NA	EAS	NA	NA	NA	NA	GJ-adm	Jap-tmp	Jap-tmp	Jap-tmp	Jap-tmp	Jap-adm	Jap-adm	Jap-adm	GJ-adm	B136	-243.934	-25.789	-81.001	-11.7364	-28.0572	7.37879	0.071739	-4.51986	-2.23749	14.031
IRRI	IRRI	tetrahedron	B137	Indica	NA	NA	80B	NA	NA	NA	NA	MC	A0434	Philippines	Philippines	NA	SER-IRRI	NA	NA	NA	NA	XI-adm	Ind-adm	Ind-adm	Ind-adm	Ind-adm	Ind-adm	Ind-adm	Ind-adm	XI-adm	B137	98.8174	-38.0575	-17.9994	59.3322	-3.35396	-19.1033	10.8774	1.8846	14.6	-40.3374
IRRI	IRRI	tetrahedron	B138	Indica	NA	NA	Gu 154	NA	NA	NA	NA	MC	I1A47904	China	China	NA	EAS	NA	NA	NA	NA	XI-adm	Ind-adm	Ind-adm	Ind-adm	Ind-adm	Ind-adm	Ind-adm	Ind-adm	XI-adm	B138	99.4888	-29.4413	-0.480709	41.1714	21.1575	20.3506	-8.61971	-10.9134	39.8046	-18.763
IRRI	IRRI	tetrahedron	B139	Indica	NA	NA	IR 661-1	NA	NA	NA	NA	MC	R0032	China	Philippines	I	SER-IRRI	NA	NA	NA	NA	XI-adm	Ind-adm	Ind-adm	Ind-adm	Ind-adm	Ind-adm	Ind-adm	Ind-adm	XI-adm	B139	94.6034	-36.0267	-24.3965	102.47	-6.77501	-8.2549	26.5542	24.6328	12.1006	-18.3307
IRRI	IRRI	tetrahedron	B140	Indica	NA	NA	Pei C122	NA	NA	NA	NA	MC	R0215	China	China	NA	EAS	NA	NA	NA	NA	XI-1A	Ind-1A	Ind-1A	Ind-1A	Ind-1a	Ind-1A	Ind-1A	Ind-1A	XI-1A	B140	118.827	-25.825	-11.7631	85.2651	-32.8456	-115.333	33.7196	18.919	30.1029	-2.8432
IRRI	IRRI	tetrahedron	B141	admix	NA	NA	Geng 7623	NA	NA	NA	NA	MC	R0333	China	China	NA	EAS	NA	NA	NA	NA	admix	admix	admix	admix	admix	admix	admix	admix	admix	B141	-30.7637	-44.4015	-75.7174	79.3269	37.9865	60.0761	2.83152	-0.25199	-16.2479	-8.17378
IRRI	IRRI	tetrahedron	B142	admix	NA	NA	Ninghui 21	Ning Hui 21	NA	NA	NA	MC	R0337	China	China	NA	EAS	NA	NA	NA	NA	admix	admix	admix	admix	admix	admix	admix	admix	admix	B142	-105.005	-46.6133	-119.869	39.3275	46.2812	33.8568	7.76923	4.15203	-0.353063	-17.7455
IRRI	IRRI	tetrahedron	B143	Japonica	NA	NA	76--1	76-1	NA	NA	NA	MC	R0430	China	China	NA	EAS	NA	NA	NA	NA	GJ-tmp	Jap-tmp	Jap-tmp	Jap-tmp	Jap-tmp	Jap-tmp.1	Jap-tmp.1	Jap-tmp.1	GJ-tmp	B143	-128.133	-45.0484	-126.481	9.57795	41.2268	1.65297	6.96915	-16.2308	-3.8913	-8.91746
IRRI	IRRI	tetrahedron	B144	Japonica	NA	NA	Huhui 628	Hu Hui 628	NA	NA	NA	MC	R0447	China	China	NA	EAS	NA	NA	NA	NA	GJ-adm	Jap-adm	Jap-adm	Jap-adm	Jap-adm	Jap-adm	Jap-adm	Jap-adm	GJ-adm	B144	-218.155	-29.8179	-55.4333	-0.802193	18.6097	-4.66772	7.07971	-7.41107	0.943868	-8.91351
IRRI	IRRI	tetrahedron	B145	Indica	NA	NA	Teqingxuanhui	Te Qing Xuan Hui	NA	NA	NA	MC	R0468	China	China	NA	EAS	NA	NA	NA	NA	XI-adm	Ind-adm	Ind-adm	Ind-adm	Ind-adm	Ind-adm	Ind-adm	Ind-adm	XI-adm	B145	79.5476	-29.7476	-24.5153	57.3508	22.1981	60.6296	2.13112	3.08924	3.08489	14.5503
IRRI	IRRI	tetrahedron	B146	Indica	NA	NA	JWR 221	NA	NA	NA	NA	MC	R0604	China	China	NA	EAS	NA	NA	NA	NA	XI-1B	Ind-1B	Ind-1B	Ind-adm	Ind-adm	Ind-adm	Ind-adm	Ind-1B.2	XI-1B2	B146	121.872	-48.8967	-19.0063	83.4803	14.9973	52.5318	19.8137	7.06828	37.3894	-8.48459
IRRI	IRRI	tetrahedron	B147	Indica	NA	NA	Baikehanhe	Bai Ke Han He	NA	NA	NA	MC	22-03232	China	China	NA	EAS	NA	NA	NA	NA	XI-1A	Ind-1A	Ind-1A	Ind-1A	Ind-1a	Ind-1A	Ind-1A	Ind-1A	XI-1A	B147	94.4368	-27.9055	-20.2151	75.5717	-25.0597	-94.0251	21.8863	15.9249	27.2856	6.56983
IRRI	IRRI	tetrahedron	B148	Japonica	NA	NA	Lengshuinuo	Lengshui Nuo	NA	NA	NA	MC	21-01989	China	China	NA	EAS	NA	NA	NA	NA	GJ-adm	Jap-tmp	Jap-tmp	Jap-tmp	Jap-tmp	Jap-adm	Jap-adm	Jap-adm	GJ-adm	B148	-239.998	-25.87	-84.4332	-15.0078	-19.104	2.25373	-1.70128	0.921305	-0.74427	16.6778
IRRI	IRRI	tetrahedron	B149	Indica	NA	NA	Haoxiang	Hao Xiang	NA	NA	NA	MC	21-02851	China	China	NA	EAS	NA	NA	NA	NA	XI-1A	Ind-1A	Ind-1A	Ind-1A	Ind-1a	Ind-1A	Ind-1A	Ind-1A	XI-1A	B149	128.424	-29.3938	-7.59483	82.5385	-29.9926	-103.987	34.6931	25.1664	30.3831	-9.43692
IRRI	IRRI	tetrahedron	B150	Indica	NA	NA	L 301B	NA	NA	NA	NA	MC	A0096	China	China	NA	EAS	NA	NA	NA	NA	XI-1A	Ind-1A	Ind-1A	Ind-1A	Ind-1a	Ind-1A	Ind-1A	Ind-1A	XI-1A	B150	106.196	-32.6183	-21.3114	100.64	-21.3609	-73.8546	18.4006	21.7962	28.4735	-34.7856
IRRI	IRRI	tetrahedron	B151	Indica	NA	NA	Jinnante 43B	Jin Nan Te 43B	NA	NA	NA	MC	A0120	China	China	NA	EAS	NA	NA	NA	NA	XI-1A	Ind-1A	Ind-1A	Ind-1A	Ind-1a	Ind-1A	Ind-1A	Ind-1A	XI-1A	B151	120.549	-29.6662	-12.995	81.4578	-27.873	-95.9487	33.971	29.0852	22.2193	-29.6707
IRRI	IRRI	tetrahedron	B152	Japonica	NA	NA	Zaoshunonghu 6	Zaoshu Nong Hu 6	NA	NA	NA	MC	A0132	China	China	NA	EAS	NA	NA	NA	NA	GJ-tmp	Jap-tmp	Jap-tmp	Jap-tmp	Jap-tmp	Jap-tmp.1	Jap-tmp.1	Jap-tmp.1	GJ-tmp	B152	-149.054	-29.3782	-129.046	-14.5481	41.1782	-31.8216	-36.1208	-27.9744	10.5906	-1.5619
IRRI	IRRI	tetrahedron	B153	Indica	NA	NA	Qingsiai 16B	Qing Si Ai 16B	NA	NA	NA	MC	A0172	China	China	NA	EAS	NA	NA	NA	NA	XI-adm	Ind-adm	Ind-adm	Ind-adm	Ind-adm	Ind-adm	Ind-adm	Ind-adm	XI-adm	B153	93.5907	-35.2353	-19.0498	82.3703	5.23195	15.758	14.7751	9.73663	-2.36095	14.9958
IRRI	IRRI	tetrahedron	B154	Japonica	NA	NA	Liming B	NA	NA	NA	NA	MC	A0386	China	China	NA	EAS	NA	NA	NA	NA	GJ-tmp	Jap-tmp	Jap-tmp	Jap-tmp	Jap-tmp	Jap-tmp.1	Jap-tmp.1	Jap-tmp.1	GJ-tmp	B154	-237.829	-40.0946	-153.72	-13.3817	49.6662	-16.5722	3.74906	-8.49577	9.27673	-12.0796
IRRI	IRRI	tetrahedron	B155	Indica	NA	NA	Baoxie-7B	Bao Xie-7B	NA	NA	NA	MC	A0464	China	China	NA	EAS	NA	NA	NA	NA	XI-adm	Ind-adm	Ind-adm	Ind-adm	Ind-adm	Ind-adm	Ind-adm	Ind-adm	XI-adm	B155	84.8969	-28.8743	2.09027	74.0828	3.94241	-21.6656	-4.2093	-1.10189	9.38668	-15.2678
IRRI	IRRI	tetrahedron	B156	Indica	NA	NA	G Zhenshan 97B	Zhenshan 97 B	NA	NA	NA	MC	A0596	China	China	NA	EAS	NA	NA	NA	NA	XI-1A	Ind-1A	Ind-1A	Ind-1A	Ind-1a	Ind-1A	Ind-1A	Ind-1A	XI-1A	B156	129.807	-28.8495	-13.9054	97.9477	-28.9983	-109.988	36.7493	27.1768	56.7377	-45.7577
IRRI	IRRI	tetrahedron	B157	Indica	NA	NA	88B	NA	NA	NA	NA	MC	A0598	China	China	NA	EAS	NA	NA	NA	NA	XI-1A	Ind-1A	Ind-1A	Ind-1A	Ind-1a	Ind-1A	Ind-1A	Ind-adm	XI-1A	B157	129.717	-33.7526	-14.9718	97.1217	-12.5211	-39.0268	30.9567	20.306	33.589	-27.8965
IRRI	IRRI	tetrahedron	B158	admix	NA	NA	Taizhong 65/taizhongHR539	Taichung 65 / Taichung HR539	NA	NA	NA	MC	30-00206	China	Taiwan	I	EAR	NA	NA	NA	NA	admix	admix	admix	admix	admix	admix	admix	admix	admix	B158	-54.4244	-42.47	-85.3094	55.3109	20.1892	-32.003	19.8241	11.1846	18.8474	-26.7398
IRRI	IRRI	tetrahedron	B159	Indica	NA	NA	Taizhongzailai 1/taizhong65	Taichung Native 1 / Taichung 65	NA	NA	NA	MC	30-00210	China	Taiwan	I	EAR	NA	NA	NA	NA	XI-adm	Ind-adm	Ind-adm	Ind-adm	Ind-adm	Ind-adm	Ind-adm	Ind-adm	XI-adm	B159	120.475	-43.2199	-16.1183	109.496	-9.15316	-23.519	30.6218	20.1762	5.41599	-12.5705
IRRI	IRRI	tetrahedron	B160	Japonica	NA	NA	Shuiyuan 300Li	Shuiyuan 300 Li	NA	NA	NA	MC	02-00294	China	China	NA	EAS	NA	NA	NA	NA	GJ-tmp	Jap-tmp	Jap-tmp	Jap-tmp	Jap-tmp	Jap-tmp.1	Jap-tmp.1	Jap-tmp.1	GJ-tmp	B160	-262.757	-39.122	-170.538	-22.9712	53.2789	-15.7899	1.50259	-7.66783	5.14989	-9.50216
IRRI	IRRI	tetrahedron	B161	Japonica	NA	NA	Yelicanghua	Ye Li Cang Hua	NA	NA	NA	MC	02-00295	China	China	NA	EAS	NA	NA	NA	NA	GJ-tmp	Jap-tmp	Jap-tmp	Jap-tmp	Jap-tmp	Jap-tmp.1	Jap-tmp.1	Jap-tmp.1	GJ-tmp	B161	-252.123	-29.7471	-102.57	-14.8375	0.415677	-4.55198	-1.85792	-1.71438	2.768	-0.35163
IRRI	IRRI	tetrahedron	B162	Japonica	NA	NA	Baigedao	Bai Ge Dao	NA	NA	NA	MC	09-00724	China	China	NA	EAS	NA	NA	NA	NA	GJ-tmp	Jap-tmp	Jap-tmp	Jap-tmp	Jap-tmp	Jap-tmp.1	Jap-tmp.1	Jap-tmp.1	GJ-tmp	B162	-243.533	-33.4831	-139.653	-19.9318	23.059	-10.6151	-2.61518	7.50452	-2.13588	2.74996
IRRI	IRRI	tetrahedron	B163	Indica	NA	NA	Liushizao	Liushi Zao	NA	NA	NA	MC	11-00322	China	China	NA	EAS	NA	NA	NA	NA	XI-1A	Ind-1A	Ind-1A	Ind-1A	Ind-1a	Ind-adm	Ind-adm	Ind-adm	XI-1A	B163	103.125	-16.4784	-12.592	59.2862	-15.4993	-74.5401	20.3821	11.5741	10.2641	27.6081
IRRI	IRRI	tetrahedron	B164	cA-1	NA	NA	Qingke	Qing Ke	NA	NA	NA	MC	21-01257	China	China	NA	EAS	NA	NA	NA	NA	cA (Aus)	cA (Aus)	cA (Aus)	cAus	cAus	cAus	cAus	cAus	cA-1	B164	21.9563	220.979	-13.223	19.0571	10.2893	15.26	66.2726	-9.98227	5.97124	-4.99151
IRRI	IRRI	tetrahedron	B165	Indica	NA	NA	Haohuangla	Hao Huang La	NA	NA	NA	MC	21-02852	China	China	NA	EAS	NA	NA	NA	NA	XI-adm	Ind-adm	Ind-adm	Ind-adm	Ind-adm	Ind-adm	Ind-adm	Ind-adm	XI-adm	B165	107.507	-12.5299	-3.42285	12.1088	-12.8308	-65.2878	-0.979999	-4.10407	24.3032	-21.3915
IRRI	IRRI	tetrahedron	B166	Japonica	NA	IRGC 135953	Jianghuadao	Jianghua ssal	4610046	NA	NA	MC	WD-10107	North_Korea	Democratic People's Republic of Korea	NA	EAR	NA	NA	NA	NA	GJ-tmp	Jap-tmp	Jap-tmp	Jap-tmp	Jap-tmp	Jap-tmp.1	Jap-tmp.1	Jap-tmp.1	GJ-tmp	B166	-261.78	-37.1285	-151.628	-22.8298	39.3202	-12.559	0.0671083	-5.15638	2.65402	-6.41383
IRRI	IRRI	tetrahedron	B167	Japonica	NA	IRGC 136029	Qingjinzaosheng	Jogi Cheongjin	4610047	NA	NA	MC	WD-10171	North_Korea	Democratic People's Republic of Korea	NA	EAR	NA	NA	NA	NA	GJ-tmp	Jap-tmp	Jap-tmp	Jap-tmp	Jap-tmp	Jap-tmp.1	Jap-tmp.1	Jap-tmp.1	GJ-tmp	B167	-260.624	-36.049	-146.849	-21.1678	35.2722	-11.883	0.725458	-7.34178	4.07125	-6.64463
IRRI	IRRI	tetrahedron	B168	Japonica	NA	IRGC 136096	Zhuyuan	Takehara	4610048	NA	NA	MC	WD-10761	Japan	Japan	NA	EAR	NA	NA	NA	NA	GJ-tmp	Jap-tmp	Jap-tmp	Jap-tmp	Jap-tmp	Jap-adm	Jap-tmp.1	Jap-tmp.1	GJ-tmp	B168	-241.016	-32.5138	-69.882	-16.3973	38.5391	-7.24603	4.66203	-6.12003	0.157588	-8.52283
IRRI	IRRI	tetrahedron	B169	Japonica	NA	NA	Ailuyu	Wairikuu	NA	NA	NA	MC	WD-11297	Japan	Japan	NA	EAR	NA	NA	NA	NA	GJ-tmp	Jap-tmp	Jap-tmp	Jap-tmp	Jap-tmp	Jap-tmp.1	Jap-tmp.1	Jap-tmp.1	GJ-tmp	B169	-262.073	-39.5165	-165.07	-21.7599	51.9889	-16.0254	1.56289	-7.68256	3.0644	-8.76847
IRRI	IRRI	tetrahedron	B170	Japonica	NA	IRGC 135905	Hongse 90	Krasnyy 90 (Red 90)	4610049	NA	NA	MC	WD-12332	Russia	Russia	NA	WAS	NA	NA	NA	NA	GJ-tmp	Jap-tmp	Jap-tmp	Jap-tmp	Jap-tmp	Jap-tmp.1	Jap-tmp.1	Jap-tmp.1	GJ-tmp	B170	-255.939	-37.728	-135.127	-22.1023	68.7495	-15.5795	5.04215	-7.99621	3.47388	-12.7119
IRRI	IRRI	tetrahedron	B171	Japonica	NA	IRGC 135974	Linguo	Frutta Pro	4610050	NA	NA	MC	WD-12575	Italy	Italy	NA	EUR	NA	NA	NA	NA	GJ-tmp	Jap-tmp	Jap-tmp	Jap-tmp	Jap-tmp	Jap-tmp.1	Jap-tmp.1	Jap-tmp.1	GJ-tmp	B171	-261.56	-40.5735	-174.309	-23.1902	57.2172	-16.5611	1.96748	-8.27599	3.89878	-10.6108
IRRI	IRRI	tetrahedron	B173	admix	NA	IRGC 136056	Tjantajan	NA	4610051	NA	NA	MC	WD-14340	Indonesia	Indonesia	T	SER	NA	NA	NA	NA	admix	admix	admix	admix	admix	admix	admix	admix	admix	B173	-13.3897	11.7977	36.9533	-2.29583	4.80626	-8.69836	-58.4388	-4.76209	-3.86169	0.652916
IRRI	IRRI	tetrahedron	B176	Indica	NA	IRGC 135850	BRC 25-146-2-1	NA	4610052	NA	NA	MC	I1A46270	Bangladesh_	Bangladesh	I	SAE	NA	NA	NA	NA	XI-adm	Ind-adm	Ind-adm	Ind-adm	Ind-adm	Ind-adm	admix	Ind-adm	XI-adm	B176	66.3452	-25.2578	13.3517	35.9551	29.4164	65.9526	-21.8605	-22.9633	23.6653	16.071
IRRI	IRRI	tetrahedron	B179	Japonica	NA	IRGC 135966	Keluoduo B	Crodo B	4610053	NA	NA	MC	I1A41768	France	France	NA	EUR	NA	NA	NA	NA	GJ-tmp	Jap-tmp	Jap-tmp	Jap-tmp	Jap-tmp	Jap-tmp.1	Jap-tmp.1	Jap-tmp.1	GJ-tmp	B179	-255.624	-27.4372	-111.304	-16.9202	22.1382	-8.91866	-6.64665	5.15191	0.844375	0.376973
IRRI	IRRI	tetrahedron	B180	Indica	NA	IRGC 136016	P1790-5-1M-4-5M-1B-3M-B	NA	4610054	NA	NA	MC	I1A48871	Columbia	Columbia	I	SAM	NA	NA	NA	NA	XI-adm	Ind-adm	Ind-adm	Ind-adm	Ind-adm	Ind-adm	Ind-adm	Ind-adm	XI-adm	B180	124.522	-32.3387	-3.72641	12.8216	24.6918	85.471	5.16378	-1.16549	39.5049	-8.94755
IRRI	IRRI	tetrahedron	B181	Indica	NA	IRGC 135816	71011	NA	4610055	NA	NA	MC	I1A46313	Australia_	Australia	I	OCE	NA	NA	NA	NA	XI-1A	Ind-1A	Ind-1A	Ind-1A	Ind-1a	Ind-1A	Ind-1A	Ind-1A	XI-1A	B181	100.011	-44.678	-32.8926	129.568	-27.3314	-111.332	51.6391	37.3619	39.1333	-36.3247
IRRI	IRRI	tetrahedron	B182	Japonica	NA	NA	Chimao	Akage	NA	NA	NA	MC	I1A28954	Japan	Japan	NA	EAR	NA	NA	NA	NA	GJ-tmp	Jap-tmp	Jap-tmp	Jap-tmp	Jap-tmp	Jap-tmp.1	Jap-tmp.1	Jap-tmp.1	GJ-tmp	B182	-260.962	-36.6392	-149.875	-20.8698	38.8825	-12.2366	2.55515	-8.98005	3.61526	-7.50208
IRRI	IRRI	tetrahedron	B183	Japonica	NA	IRGC 136030	Qingnuo Kyohatamochi	Toyohatamochi	4610056	NA	NA	MC	I1A55049	Japan	Japan	NA	EAR	NA	NA	NA	NA	GJ-tmp	Jap-tmp	Jap-tmp	Jap-tmp	Jap-tmp	Jap-tmp.1	Jap-tmp.1	Jap-tmp.1	GJ-tmp	B183	-260.331	-40.2363	-167.326	-20.6755	52.8469	-14.22	2.35212	-9.16936	4.65982	-10.8163
IRRI	added	cube	B184	Indica	I5	IRGC 135862	CHANH 148	NA	4610057	NA	NA	MC	I1A54587	Vietnam	Viet Nam	T	SEA	NA	NA	NA	NA	XI-adm	Ind-adm	Ind-3.4	Ind-3.4	Ind-3.4	Ind-3.4	Ind-3.4	Ind-3.4	XI-adm	B184	87.3812	-19.57	0.157078	-37.3029	-5.49117	-27.2932	55.3169	45.9907	-14.5697	137.5
IRRI	IRRI	tetrahedron	B185	Indica	NA	IRGC 136048	SLK 2-18-2	NA	4610058	NA	NA	MC	I1A57256	Laos	Lao People's Democratic Republic	NA	SEA	NA	NA	NA	NA	XI-adm	Ind-adm	Ind-adm	Ind-adm	Ind-adm	Ind-adm	Ind-adm	Ind-adm	XI-adm	B185	114.315	-34.5179	-27.5641	107.623	0.852569	0.35338	8.43756	2.66166	3.4507	12.973
IRRI	IRRI	tetrahedron	B187	Indica	NA	IRGC 136035	RP 1570-44-1	NA	4610059	NA	NA	MC	I1A54194	India	India	I	SAC	NA	NA	NA	NA	XI-adm	Ind-adm	Ind-adm	Ind-adm	Ind-adm	Ind-adm	admix	Ind-adm	XI-adm	B187	107.383	4.58202	-13.7955	59.4946	-7.35455	-37.5717	-42.3714	-32.5658	8.07791	10.2397
IRRI	IRRI	tetrahedron	B188	Japonica	NA	IRGC 135944	IRAT 36	NA	4610060	NA	NA	MC	I1A53944	Ivory_Coast	Cote d'Ivoire	I	WAF	NA	NA	NA	NA	GJ-trp	Jap-trp	Jap-trp	Jap-trp	Jap-trp.1	Jap-trp	Jap-trp.1	Jap-trp.1	GJ-trp1	B188	-244.934	-15.3361	142.557	22.6961	79.1251	-20.6669	8.57334	-13.5449	-8.78076	3.04759
IRRI	IRRI	tetrahedron	B189	Japonica	NA	IRGC 135945	IRAT 669	NA	4610061	NA	NA	MC	I1A57199	Ivory_Coast	Cote d'Ivoire	I	WAF	NA	NA	NA	NA	GJ-trp	Jap-trp	Jap-trp	Jap-trp	Jap-trp.1	Jap-trp	Jap-trp.1	Jap-trp.1	GJ-trp1	B189	-241.285	-14.0206	122.205	17.0205	46.2403	-15.1141	4.82229	-10.84	-6.78329	-4.53579
IRRI	IRRI	tetrahedron	B190	Japonica	NA	NA	ITA 221	NA	4610062	NA	NA	MC	I1A54011	Nigeria	Nigeria	NA	WAF	NA	NA	NA	NA	GJ-trp	Jap-trp	Jap-trp	Jap-trp	Jap-trp.1	Jap-trp	Jap-trp.1	Jap-trp.1	GJ-trp1	B190	-237.118	-15.9013	145.107	21.8637	73.1202	-25.4474	7.39009	-14.0283	-5.69677	4.42368
IRRI	IRRI	tetrahedron	B191	Japonica	NA	IRGC 135818	80 A 60 YR 71009-1-5	NA	4610063	NA	NA	MC	I1A55177	Australia_	Australia	I	OCE	NA	NA	NA	NA	GJ-trp	Jap-trp	Jap-trp	Jap-trp	Jap-adm	Jap-trp	Jap-adm	Jap-adm	GJ-trp1	B191	-224.185	-23.2721	32.4199	4.61844	84.8908	-19.6317	8.67986	-13.4149	-3.42491	-4.07406
IRRI	IRRI	tetrahedron	B192	admix	NA	IRGC 136033	R 42	NA	4610064	NA	NA	MC	I1A54724	Philippines	Philippines	NA	SER-IRRI	NA	NA	NA	NA	admix	admix	admix	admix	admix	admix	admix	admix	admix	B192	-35.9562	-3.2481	48.4667	34.5418	47.4579	33.2688	12.0254	-16.8727	12.7843	2.04935
IRRI	IRRI	tetrahedron	B193	Indica	NA	IRGC 135869	C.MEDIO 7	NA	4610065	NA	NA	MC	I1A54382	Cuba	Cuba	NA	CAM	NA	NA	NA	NA	XI-adm	Ind-adm	Ind-adm	Ind-adm	Ind-adm	Ind-adm	Ind-adm	Ind-adm	XI-adm	B193	115.796	-50.0646	-7.01017	29.4967	22.5518	84.3976	28.0562	11.9342	6.13478	-30.0521
IRRI	IRRI	tetrahedron	B194	Indica	NA	IRGC 135886	ECIA 179-S13	NA	4610066	NA	NA	MC	I1A54430	Cuba	Cuba	NA	CAM	NA	NA	NA	NA	XI-1B	Ind-1B	Ind-1B	Ind-1B	Ind-1B	Ind-1B	Ind-1B	Ind-1B.2	XI-1B2	B194	121.847	-50.6942	-12.4223	55.4007	19.2313	69.8637	19.6321	3.34576	-5.21168	-28.2076
IRRI	IRRI	tetrahedron	B195	Indica	NA	IRGC 136021	PMS 10B	NA	4610067	NA	NA	MC	WD-18937	India	India	NA	SAC	NA	NA	NA	NA	XI-adm	Ind-adm	Ind-adm	Ind-adm	Ind-adm	Ind-adm	admix	Ind-adm	XI-adm	B195	123.62	-36.5846	-10.9731	68.2058	9.50633	40.0087	-36.0048	-12.5366	-16.6231	-4.04721
IRRI	IRRI	tetrahedron	B196	Japonica	NA	NA	Taidongludao	Taitung Lu Dao	NA	NA	NA	MC	I1A44299	China	Taiwan	NA	EAR	NA	NA	NA	NA	GJ-trp	Jap-trp	Jap-trp	Jap-trp	Jap-adm	Jap-trp	Jap-adm	Jap-trp.1	GJ-trp1	B196	-212.209	-24.0551	54.4137	3.09082	33.7587	-15.3532	4.33347	-6.74111	-1.74193	-3.37013
IRRI	IRRI	tetrahedron	B197	Indica	NA	NA	Taizhongxianxuan 2	Taichung 2 selection	NA	NA	NA	MC	NA	China	Taiwan	NA	EAR	NA	NA	NA	NA	XI-1A	Ind-adm	Ind-adm	Ind-adm	Ind-adm	Ind-adm	admix	Ind-adm	XI-adm	B197	133.145	-13.4719	-6.36863	49.2386	-24.8747	-84.9432	-7.44374	-2.62343	33.434	-11.2768
IRRI	IRRI	tetrahedron	B198	Indica	NA	NA	Jiefangxian	Jiefang Xian	NA	NA	NA	MC	12-00644	China	China	NA	EAS	NA	NA	NA	NA	XI-1A	Ind-1A	Ind-1A	Ind-1A	Ind-1a	Ind-1A	Ind-1A	Ind-1A	XI-1A	B198	114.113	-17.5972	-16.7457	89.9488	-31.8909	-122.536	39.6633	28.14	47.6438	-14.9768
IRRI	IRRI	tetrahedron	B199	Japonica	NA	NA	Hongmisandan	Hong Mi San Dan	NA	NA	NA	MC	12-02850	China	China	NA	EAS	NA	NA	NA	NA	GJ-tmp	Jap-tmp	Jap-tmp	Jap-tmp	Jap-tmp	Jap-adm	Jap-adm	Jap-adm	GJ-tmp	B199	-242.129	-29.0823	-128.331	-16.3712	9.75975	-7.87366	-2.09333	9.86753	-4.83094	13.1464
IRRI	IRRI	tetrahedron	B200	Indica	NA	IRGC 135959	Jinyou 1	Jin You 1	4610068	NA	NA	MC	ZD-02605	China	China	NA	EAS	NA	NA	NA	NA	XI-1B	Ind-1B	Ind-1B	Ind-1B	Ind-1B	Ind-1B	Ind-1B	Ind-adm	XI-adm	B200	116.142	-33.6483	-20.8587	84.6768	22.6714	87.3072	-30.9491	-23.6741	-28.4437	-1.33104
IRRI	IRRI	tetrahedron	B201	Indica	NA	NA	Chengnongshuijing	Cheng Nong Shuijing	NA	NA	NA	MC	ZD-03386	China	China	NA	EAS	NA	NA	NA	NA	XI-1B	Ind-1B	Ind-1B	Ind-1B	Ind-1B	Ind-1B	Ind-1B	Ind-1B.2	XI-1B2	B201	104.126	-47.1881	-11.7141	98.2527	25.702	76.0383	12.8184	9.20435	-10.6473	-14.3635
IRRI	IRRI	tetrahedron	B202	Indica	NA	NA	Baoxie 123B	Bao Xie 123B	NA	NA	NA	MC	A0430	China	China	NA	EAS	NA	NA	NA	NA	XI-adm	Ind-adm	Ind-adm	Ind-adm	Ind-adm	Ind-adm	Ind-adm	Ind-adm	XI-adm	B202	90.6154	-33.2843	-19.8649	69.901	0.768538	-10.769	11.8631	11.599	3.89609	-38.1657
IRRI	IRRI	tetrahedron	B203	Indica	NA	NA	Biwusheng	Bi Wu Sheng	NA	NA	NA	MC	21-04506	China	China	NA	EAS	NA	NA	NA	NA	XI-adm	Ind-adm	Ind-adm	Ind-adm	Ind-adm	Ind-adm	Ind-adm	Ind-adm	XI-adm	B203	92.441	-21.4573	-19.576	8.13154	-7.35633	-61.517	6.71605	1.73307	12.9642	-17.1972
IRRI	IRRI	tetrahedron	B204	Japonica	NA	NA	Longhuamaohu	Long Hua Mao Hu	NA	NA	NA	MC	02-00133	China	China	NA	EAS	NA	NA	NA	NA	GJ-tmp	Jap-tmp	Jap-tmp	Jap-tmp	Jap-tmp	Jap-tmp.1	Jap-tmp.1	Jap-tmp.1	GJ-tmp	B204	-253.294	-29.351	-110.914	-16.7119	13.4843	-6.15865	-3.54466	1.47448	1.52115	0.343083
IRRI	IRRI	tetrahedron	B205	Japonica	NA	NA	Cunsanli	Cun San Li	NA	NA	NA	MC	I1A08731	China	China	NA	EAS	NA	NA	NA	NA	GJ-adm	Jap-adm	Jap-adm	Jap-adm	Jap-adm	Jap-adm	Jap-adm	Jap-adm	GJ-adm	B205	-254.464	-24.1803	-42.9902	-8.03756	-36.8986	8.00327	0.285297	-9.21779	2.28062	-0.335436
IRRI	IRRI	tetrahedron	B207	Indica	NA	NA	Aihechi	Ai He Chi	NA	NA	NA	MC	12-02280	China	China	NA	EAS	NA	NA	NA	NA	XI-adm	Ind-adm	Ind-3.4	Ind-3.4	Ind-3.4	Ind-3.4	Ind-3.4	Ind-3.4	XI-3B2	B207	96.0202	-24.2626	-3.47737	-19.6595	-15.7133	-54.3948	18.7927	12.6935	-22.7595	69.3115
IRRI	IRRI	tetrahedron	B208	Indica	NA	NA	Lucaihao	Lu Cai Hao	NA	NA	NA	MC	I1A46087	China	China	NA	EAS	NA	NA	NA	NA	XI-1A	Ind-1A	Ind-1A	Ind-1A	Ind-1a	Ind-1A	Ind-1A	Ind-1A	XI-1A	B208	133.766	-26.3639	-12.8362	116.525	-41.2492	-149.86	56.4922	41.8953	68.5408	-59.9324
IRRI	IRRI	tetrahedron	B210	Indica	NA	NA	Nanxiongzaoyouzhan	Nan Xiong Zao You Zhan	NA	NA	NA	MC	15-03057	China	China	NA	EAS	NA	NA	NA	NA	XI-1A	Ind-1A	Ind-1A	Ind-1A	Ind-1a	Ind-adm	Ind-adm	Ind-adm	XI-1A	B210	121.317	-7.38617	0.0351384	44.6132	-23.2775	-86.5558	5.21992	-5.334	45.2009	-26.5129
IRRI	IRRI	tetrahedron	B212	Japonica	NA	NA	Chikenuo	Chi Ke Nuo	NA	NA	NA	MC	I1A04672	China	China	NA	EAS	NA	NA	NA	NA	GJ-tmp	Jap-tmp	Jap-tmp	Jap-tmp	Jap-tmp	Jap-adm	Jap-adm	Jap-adm	GJ-tmp	B212	-209.556	-18.5012	-103.374	-13.0551	5.57387	-8.91985	-2.41914	13.6033	-5.4212	21.9048
IRRI	IRRI	tetrahedron	B213	Indica	NA	NA	Liuyenian	Liu Ye Nian	NA	NA	NA	MC	17-00524	China	China	NA	EAS	NA	NA	NA	NA	XI-1A	Ind-1A	Ind-1A	Ind-1A	Ind-1a	Ind-1A	Ind-1A	Ind-1A	XI-1A	B213	122.472	-27.4253	-19.0322	98.6614	-33.8888	-120.764	38.493	26.709	49.0748	-22.5813
IRRI	IRRI	tetrahedron	B214	Indica	NA	NA	Xuanenchangtanqingzhan	Xuan En Chang Tan Qing Nian	NA	NA	NA	MC	17-00966	China	China	NA	EAS	NA	NA	NA	NA	XI-1B	Ind-1B	Ind-1B	Ind-1B	Ind-1B	Ind-1B	Ind-1B	Ind-1B.2	XI-1B2	B214	132.347	-50.6385	-8.13341	89.7193	21.8148	100.287	14.4931	7.71785	32.3458	-0.647777
IRRI	IRRI	tetrahedron	B215	Japonica	NA	IRGC 135904	Hongqi 5	NA	4610069	NA	NA	MC	I1A41295	China	China	NA	EAS	NA	NA	NA	NA	GJ-tmp	Jap-tmp	Jap-tmp	Jap-tmp	Jap-tmp	Jap-tmp.1	Jap-tmp.1	Jap-tmp.1	GJ-tmp	B215	-252.009	-31.0529	-136.478	-18.594	22.4674	-8.57052	-4.48452	4.77279	-0.362949	5.76321
IRRI	IRRI	tetrahedron	B216	Indica	NA	NA	Hanmadao4	Han Ma Dao	NA	NA	NA	MC	19-00205	China	China	NA	EAS	NA	NA	NA	NA	XI-1A	Ind-1A	Ind-1A	Ind-adm	Ind-adm	Ind-adm	Ind-adm	Ind-adm	XI-1A	B216	113.17	-12.293	-13.0916	55.5176	-23.7992	-76.1597	20.3049	13.6373	1.97241	29.8586
IRRI	IRRI	tetrahedron	B217	Indica	NA	NA	Honggu	Hong Gu	NA	NA	NA	MC	I1A24643	China	China	NA	EAS	NA	NA	NA	NA	XI-1B	Ind-1B	Ind-1B	Ind-1B	Ind-1B	Ind-1B	Ind-1B	Ind-1B.2	XI-1B2	B217	136.551	-52.7514	-20.0353	140.685	24.1685	125.772	6.28831	2.18385	-21.2471	-11.2637
IRRI	IRRI	tetrahedron	B218	Japonica	NA	NA	Wuzidui	Wuzi Dui	NA	NA	NA	MC	21-01577	China	China	NA	EAS	NA	NA	NA	NA	GJ-tmp	Jap-tmp	Jap-tmp	Jap-tmp	Jap-tmp	Jap-tmp.1	Jap-tmp.1	Jap-tmp.1	GJ-tmp	B218	-255.553	-34.087	-125.049	-16.5315	13.4472	-6.6732	0.445623	-6.01978	1.1263	-0.224141
IRRI	IRRI	tetrahedron	B219	Indica	NA	NA	Haolai	Hao Lai	NA	NA	NA	MC	21-02824	China	Lao People's Democratic Republic	T	SEA	NA	NA	NA	NA	XI-adm	Ind-adm	Ind-adm	Ind-adm	Ind-adm	Ind-adm	Ind-adm	Ind-adm	XI-adm	B219	122.478	-16.7503	-0.161258	5.8101	-14.2419	-67.0359	-9.45314	-12.2634	12.8289	-17.0585
IRRI	IRRI	tetrahedron	B221	Indica	NA	NA	Fanhaopi	Fan Hao Pi	NA	NA	NA	MC	21-03879	China	China	NA	EAS	NA	NA	NA	NA	XI-1A	admix	admix	admix	admix	admix	admix	admix	XI-adm	B221	80.3876	92.4946	-6.92115	53.9731	-12.6652	-50.4119	52.2122	5.91022	19.9123	-9.54894
IRRI	IRRI	tetrahedron	B222	Indica	NA	NA	Beizinuo	Beizi Nuo	NA	NA	NA	MC	I1A53128	China	China	NA	EAS	NA	NA	NA	NA	XI-1A	Ind-1A	Ind-1A	Ind-1A	Ind-1a	Ind-1A	Ind-1A	Ind-1A	XI-1A	B222	120.112	-11.1209	-4.82479	57.1381	-24.7735	-95.9556	14.7752	5.38147	48.5368	-25.1897
IRRI	IRRI	tetrahedron	B223	Japonica	NA	NA	Cungunuo	Cun Gu Nuo	NA	NA	NA	MC	I1A47112	China	China	NA	EAS	NA	NA	NA	NA	GJ-tmp	Jap-tmp	Jap-tmp	Jap-tmp	Jap-tmp	Jap-adm	Jap-adm	Jap-adm	GJ-tmp	B223	-245.917	-25.8916	-82.7378	-9.44755	-24.708	1.79611	3.03766	-3.21448	0.524406	4.91576
IRRI	IRRI	tetrahedron	B224	Indica	NA	NA	Younian	NA	NA	NA	NA	MC	I1A11073	China	China	NA	EAS	NA	NA	NA	NA	XI-1A	Ind-1A	Ind-1A	Ind-1A	Ind-1a	Ind-adm	Ind-adm	Ind-adm	XI-1A	B224	111.259	-4.73342	-4.15595	51.7204	-23.2456	-75.1267	4.88178	2.82472	32.7499	-7.75981
IRRI	IRRI	tetrahedron	B225	Japonica	NA	NA	Guantuibaihe 1	Guan Tui Bai He 1	NA	NA	NA	MC	22-03815	China	China	NA	EAS	NA	NA	NA	NA	GJ-tmp	Jap-tmp	Jap-tmp	Jap-tmp	Jap-tmp	Jap-adm	Jap-tmp.2	Jap-tmp.2	GJ-tmp	B225	-244.247	-26.9383	-106.803	-18.5051	-12.964	-1.67606	0.81819	5.55258	-3.34049	18.2803
IRRI	IRRI	tetrahedron	B226	Japonica	NA	NA	Heimangdao	Hei Mang Dao	NA	NA	NA	MC	28-00005	China	China	NA	EAS	NA	NA	NA	NA	GJ-tmp	Jap-tmp	Jap-tmp	Jap-tmp	Jap-tmp	Jap-tmp.1	Jap-tmp.1	Jap-tmp.1	GJ-tmp	B226	-255.846	-28.2257	-118.771	-17.6412	19.6568	-7.62075	-5.91227	6.74313	1.14335	0.332917
IRRI	IRRI	tetrahedron	B227	Indica	NA	NA	Menjiagao 1	Men Jia Gao 1	NA	NA	NA	MC	31-00032	China	China	NA	EAS	NA	NA	NA	NA	XI-adm	Ind-adm	Ind-3.4	Ind-3.4	Ind-3.4	Ind-3.4	Ind-3.4	Ind-3.4	XI-3B2	B227	73.0793	-21.2156	-9.35787	-26.3636	-12.3897	-54.1963	36.7293	18.6418	-28.8059	93.9969
IRRI	IRRI	tetrahedron	B228	Japonica	NA	NA	Haobayong 1	Hao Ba Yong 1	NA	NA	NA	MC	21-01853	China	China	NA	EAS	NA	NA	NA	NA	GJ-adm	Jap-adm	Jap-adm	Jap-adm	Jap-adm	Jap-adm	Jap-adm	Jap-adm	GJ-adm	B228	-246.734	-22.1854	-57.424	-13.2389	-44.7008	8.89711	6.736	-18.4651	8.03829	-6.76433
IRRI	IRRI	tetrahedron	B229	Indica	NA	NA	Menjiading 2	Men Jia Ding 2	NA	NA	NA	MC	31-00042	China	China	NA	EAS	NA	NA	NA	NA	XI-adm	Ind-adm	Ind-adm	Ind-adm	Ind-adm	Ind-adm	Ind-adm	Ind-adm	XI-adm	B229	113.426	-12.5581	0.0347953	24.4334	-16.7734	-64.6712	-1.9262	-8.64019	36.656	-30.0388
IRRI	IRRI	tetrahedron	B230	Japonica	NA	NA	Banjiemang2	Ban Jie Mang 2	NA	NA	NA	MC	21-03879	China	China	NA	EAS	NA	NA	NA	NA	GJ-adm	Jap-adm	Jap-adm	Jap-adm	Jap-adm	Jap-adm	Jap-adm	Jap-adm	GJ-tmp	B230	-245.035	-19.4874	-60.441	-8.54432	-6.55013	-2.66048	-1.89453	3.96719	3.85247	3.22803
IRRI	IRRI	tetrahedron	B231	Indica	NA	NA	Dongtingwanxian	Dongting Wan Xian	NA	NA	NA	MC	17-00502	NA	China	NA	EAS	NA	NA	NA	NA	XI-adm	Ind-adm	Ind-3.4	Ind-3.4	Ind-3.4	Ind-3.4	Ind-3.4	Ind-3.4	XI-3B2	B231	110.182	-22.8537	-5.07412	-26.4241	-15.0855	-59.7911	11.7214	11.4947	-28.4848	77.2647
IRRI	IRRI	tetrahedron	B232	Indica	NA	NA	Xiangaizao 10hao	Xiang Ai Zao 10	NA	NA	NA	MC	ZD-01402	China	China	NA	EAS	NA	NA	NA	NA	XI-1B	Ind-1B	Ind-1B	Ind-1B	Ind-1B	Ind-1B	Ind-1B	Ind-1B.2	XI-1B2	B232	122.062	-40.3485	-20.3421	107.693	21.2411	103.407	-1.55579	1.31335	-24.7773	-14.6463
IRRI	IRRI	tetrahedron	B233	Indica	NA	NA	Xiangwanxian 1	Xiang Wan Xian 1	NA	NA	NA	MC	ZD-01423	China	China	NA	EAS	NA	NA	NA	NA	XI-adm	Ind-adm	Ind-adm	Ind-adm	Ind-adm	Ind-adm	Ind-adm	Ind-adm	XI-adm	B233	129.151	-26.0671	-14.2901	91.5819	-2.91964	0.128685	12.8885	8.70879	-3.65111	-3.48108
IRRI	IRRI	tetrahedron	B234	Indica	NA	NA	Aituogu 151	Ai Tuo Gu 151	NA	NA	NA	MC	ZD-02032	China	China	I	EAS	NA	NA	NA	NA	XI-1A	Ind-1A	Ind-1A	Ind-1A	Ind-1a	Ind-1A	Ind-1A	Ind-1A	XI-1A	B234	124.987	-36.5596	-17.0803	118.437	-32.0627	-111.023	53.7901	37.2508	42.9332	-24.5009
IRRI	IRRI	tetrahedron	B235	Japonica	NA	NA	Zhonghua 8	Zhong Hua 8	NA	NA	NA	MC	ZD-02261	China	China	NA	EAS	NA	NA	NA	NA	GJ-tmp	Jap-tmp	Jap-tmp	Jap-tmp	Jap-tmp	Jap-tmp.1	Jap-tmp.1	Jap-tmp.1	GJ-tmp	B235	-243.025	-37.9409	-164.57	-24.1212	54.4482	-12.7717	-2.26526	-5.81427	9.87097	-14.69
IRRI	IRRI	tetrahedron	B236	Japonica	NA	IRGC 135957	Jindao 1	Jin Dao 1	4610070	NA	NA	MC	I1A25695	China	China	NA	EAS	NA	NA	NA	NA	GJ-tmp	Jap-tmp	Jap-tmp	Jap-tmp	Jap-tmp	Jap-tmp.1	Jap-tmp.1	Jap-tmp.1	GJ-tmp	B236	-258.15	-37.6121	-158.933	-20.1024	55.471	-15.8447	-0.985557	-7.03148	5.70891	-9.43088
IRRI	IRRI	tetrahedron	B238	Indica	NA	NA	Momi	Mo Mi	NA	NA	NA	MC	I1A22821	China	China	NA	EAS	NA	NA	NA	NA	XI-adm	Ind-adm	Ind-adm	Ind-adm	Ind-adm	Ind-adm	Ind-adm	Ind-adm	XI-adm	B238	104.545	-27.1108	-1.31529	15.1042	-17.0094	-63.0868	18.9854	15.6406	-2.75539	-31.3734
IRRI	IRRI	tetrahedron	B239	Indica	NA	IRGC 136091	Zhendao 232	Zhenxian 232	4610071	NA	NA	MC	I1A55331	China	China	NA	EAS	NA	NA	NA	NA	XI-1A	Ind-1A	Ind-1A	Ind-1A	Ind-1a	Ind-1A	Ind-1A	Ind-1A	XI-1A	B239	108.025	-17.4252	-16.2421	61.7292	-21.1096	-91.5212	18.1085	5.38521	39.3482	-14.383
IRRI	IRRI	tetrahedron	B240	Japonica	NA	NA	Zhengdao 5	Zheng Dao 5	NA	NA	NA	MC	ZD-03525	China	China	NA	EAS	NA	NA	NA	NA	GJ-tmp	Jap-tmp	Jap-tmp	Jap-tmp	Jap-tmp	Jap-tmp.1	Jap-tmp.1	Jap-tmp.1	GJ-tmp	B240	-255.639	-37.0475	-158.594	-22.1246	43.6289	-13.5622	-2.43031	0.191387	1.97454	-3.17815
IRRI	IRRI	tetrahedron	B241	Japonica	NA	NA	Lamujia	La Mu Jia	NA	NA	NA	MC	21-02089	China	China	NA	EAS	NA	NA	NA	NA	GJ-sbtrp	Jap-sbtrp	Jap-sbtrp	Jap-sbtrp	Jap-sbtrp	Jap-sbtrp	Jap-sbtrp	Jap-sbtrp	GJ-sbtrp	B241	-241.103	-15.8877	21.5114	-4.08063	-107.571	23.6631	12.098	-35.3019	11.7081	-2.86095
IRRI	IRRI	tetrahedron	B242	Indica	NA	NA	Gui 630	NA	NA	NA	NA	MC	R0014	China	China	NA	EAS	NA	NA	NA	NA	XI-adm	Ind-adm	Ind-adm	Ind-adm	Ind-adm	Ind-adm	Ind-adm	Ind-adm	XI-adm	B242	99.05	-37.8428	2.84023	44.2694	28.1554	43.5157	-11.3516	-10.7577	34.9616	-17.4514
IRRI	IRRI	tetrahedron	B243	cA-1	NA	IRGC 135910	Huhui 91269	Xianghui 91269	4610072	NA	NA	MC	R0515	China	China	NA	EAS	NA	NA	NA	NA	cA (Aus)	cA (Aus)	cA (Aus)	cAus	cAus	cAus	cAus	cAus	cA-1	B243	22.8065	231.443	-12.0234	18.2781	10.5868	17.4319	69.5315	-9.57272	5.37388	-4.94589
IRRI	IRRI	tetrahedron	B244	Indica	NA	NA	Xiangdao	Xiang Dao	NA	NA	NA	MC	I1A14140	China	China	NA	EAS	NA	NA	NA	NA	XI-1A	Ind-1A	Ind-1A	Ind-1A	Ind-1a	Ind-1A	Ind-1A	Ind-1A	XI-1A	B244	102.379	-21.8653	-21.4318	83.4879	-22.3669	-92.4294	24.9525	14.1057	44.492	-18.5975
IRRI	IRRI	tetrahedron	B245	Japonica	NA	NA	Shanjiugu	Shan Jiugu	NA	NA	NA	MC	I1A44229	China	China	NA	EAS	NA	NA	NA	NA	GJ-sbtrp	Jap-sbtrp	Jap-sbtrp	Jap-sbtrp	Jap-sbtrp	Jap-sbtrp	Jap-sbtrp	Jap-sbtrp	GJ-sbtrp	B245	-255.786	-22.0456	-15.2927	-5.3705	-97.966	24.0744	14.9457	-32.8257	6.23591	-0.413188
IRRI	IRRI	tetrahedron	B246	Indica	NA	NA	Laozaogu	Lao Zaogu	NA	NA	NA	MC	21-01744	China	China	NA	EAS	NA	NA	NA	NA	XI-adm	Ind-adm	Ind-3.4	Ind-3.4	Ind-3.4	Ind-adm	Ind-adm	Ind-adm	XI-3B2	B246	119.544	-13.8424	4.56644	-20.4149	-13.4362	-44.4145	14.8046	-7.14481	-27.7842	31.3901
IRRI	IRRI	tetrahedron	B247	Indica	NA	NA	Jinnante B	Jin Nan Te B	NA	NA	NA	MC	A0016	China	China	NA	EAS	NA	NA	NA	NA	XI-adm	Ind-adm	Ind-adm	Ind-adm	Ind-adm	Ind-adm	Ind-adm	Ind-adm	XI-adm	B247	122.706	-10.53	4.80504	9.54311	-17.699	-63.4564	11.1147	-3.13476	13.7656	2.03514
IRRI	IRRI	tetrahedron	B248	Indica	NA	NA	Zhuzhen B	Zhu Zhen B	NA	NA	NA	MC	A0060	China	China	I	EAS	NA	NA	NA	NA	XI-1A	Ind-1A	Ind-1A	Ind-1A	Ind-1a	Ind-1A	Ind-1A	Ind-1A	XI-1A	B248	128.285	-27.0519	-13.372	97.902	-33.3465	-126.331	40.0779	29.2684	60.7112	-47.7182
IRRI	IRRI	tetrahedron	B249	Indica	NA	NA	Chaoyangyihao B	Chaoyang Yi Hao B	NA	NA	NA	MC	A0086	China	China	NA	EAS	NA	NA	NA	NA	XI-1A	Ind-1A	Ind-1A	Ind-1A	Ind-1a	Ind-1A	Ind-1A	Ind-1A	XI-1A	B249	132.953	-32.4696	-11.3624	114.203	-37.2195	-126.636	48.9072	32.7348	62.7782	-49.7843
IRRI	IRRI	tetrahedron	B250	Japonica	NA	NA	Annongwangeng B	An Nong Wan Geng B	NA	NA	NA	MC	A0112	China	China	NA	EAS	NA	NA	NA	NA	GJ-tmp	Jap-tmp	Jap-tmp	Jap-tmp	Jap-tmp	Jap-tmp.1	Jap-tmp.1	Jap-tmp.1	GJ-tmp	B250	-261.549	-36.57	-153.183	-21.1126	39.6496	-12.2819	1.57369	-7.33764	4.3224	-6.63129
IRRI	IRRI	tetrahedron	B252	Indica	NA	NA	Xiangai B	Xian Gai B	NA	NA	NA	MC	A0244	China	China	NA	EAS	NA	NA	NA	NA	XI-adm	Ind-adm	Ind-adm	Ind-adm	Ind-adm	Ind-adm	Ind-adm	Ind-adm	XI-adm	B252	110.994	-30.9748	-14.2661	90.6756	-2.373	5.83399	35.8244	26.646	26.8892	-4.02393
IRRI	IRRI	tetrahedron	B253	Indica	NA	NA	Jiangnongzao 1 B	Jiang Nong Zao 1B	NA	NA	NA	MC	A0246	China	China	NA	EAS	NA	NA	NA	NA	XI-adm	Ind-adm	Ind-adm	Ind-adm	Ind-adm	Ind-adm	Ind-adm	Ind-adm	XI-adm	B253	117.018	-26.3324	-8.3553	73.831	-6.87817	-23.9038	25.7523	15.0567	38.1257	-24.9142
IRRI	IRRI	tetrahedron	B254	Indica	NA	NA	Jinghu3 B	Jing Hu B	NA	NA	NA	MC	A0298	China	China	NA	EAS	NA	NA	NA	NA	XI-adm	Ind-adm	Ind-adm	Ind-adm	Ind-adm	Ind-adm	Ind-adm	Ind-adm	XI-adm	B254	120.384	-26.4343	-8.54989	74.5327	-6.13219	-23.4754	25.8603	15.5519	38.2379	-24.6326
IRRI	IRRI	tetrahedron	B255	Indica	NA	NA	Dianrui 409B	Dian Rui 409B	NA	NA	NA	MC	A0408	China	China	NA	EAS	NA	NA	NA	NA	XI-adm	Ind-adm	Ind-adm	Ind-adm	Ind-adm	Ind-adm	Ind-adm	Ind-adm	XI-adm	B255	113.977	-31.678	-12.4271	100.355	1.27483	8.39945	-24.5365	-15.7827	-27.9997	-15.0808
IRRI	IRRI	tetrahedron	B258	Japonica	NA	NA	Xingguo	NA	NA	NA	NA	MC	06-00035	China	China	NA	EAS	NA	NA	NA	NA	GJ-tmp	Jap-tmp	Jap-tmp	Jap-tmp	Jap-tmp	Jap-tmp.1	Jap-tmp.1	Jap-tmp.1	GJ-tmp	B258	-252.948	-26.0707	-108.577	-15.5325	15.87	-7.85925	-4.45838	3.20234	3.11766	-0.534604
IRRI	IRRI	tetrahedron	B259	Indica	NA	NA	Leihuozhan	Leihuo Zhan	NA	NA	NA	MC	11-00403	China	China	NA	EAS	NA	NA	NA	NA	XI-1A	Ind-1A	Ind-1A	Ind-1A	Ind-1a	Ind-1A	Ind-1A	Ind-1A	XI-1A	B259	125.67	-21.8976	-14.3512	92.1406	-37.8341	-127.592	37.0672	26.8904	49.634	-14.8143
IRRI	IRRI	tetrahedron	B260	Indica	NA	NA	Mamagu	Ma Ma Gu	NA	NA	NA	MC	NA	China	China	NA	EAS	NA	NA	NA	NA	XI-1A	Ind-1A	Ind-1A	Ind-1A	Ind-1a	Ind-1A	Ind-1A	Ind-1A	XI-1A	B260	115.954	-21.7502	-13.6232	88.1462	-32.0935	-114.201	37.8267	26.1635	51.8097	-27.791
IRRI	IRRI	tetrahedron	B261	Indica	NA	NA	Meihuanuo	Meihua Nuo	NA	NA	NA	MC	20-02073	China	China	NA	EAS	NA	NA	NA	NA	XI-1A	Ind-1A	Ind-1A	Ind-1A	Ind-1a	Ind-1A	Ind-1A	Ind-1A	XI-1A	B261	136.781	-24.6209	-8.46722	84.8074	-33.3357	-119.046	31.963	24.8152	53.1768	-29.8075
IRRI	IRRI	tetrahedron	B263	Japonica	NA	NA	Weiguo	Wei Guo	NA	NA	NA	MC	ZD-00907	China	China	NA	EAS	NA	NA	NA	NA	GJ-tmp	Jap-tmp	Jap-tmp	Jap-tmp	Jap-tmp	Jap-tmp.1	Jap-tmp.1	Jap-tmp.1	GJ-tmp	B263	-263.33	-39.0512	-167.299	-22.0024	51.0719	-14.7532	2.73088	-9.7005	4.23473	-9.58198
IRRI	IRRI	tetrahedron	B264	Indica	NA	NA	Sanbaili	Sanbai Li	NA	NA	NA	MC	I1A04386	China	China	NA	EAS	NA	NA	NA	NA	XI-1A	Ind-1A	Ind-1A	Ind-1A	Ind-1a	Ind-1A	Ind-1A	Ind-1A	XI-1A	B264	125.099	-24.3691	-9.86196	85.4522	-33.3517	-115.623	34.0078	19.2617	31.5231	-3.535
IRRI	IRRI	tetrahedron	B265	Indica	NA	NA	Wukezhan	Wu Ke Zhan	NA	NA	NA	MC	13-01006	China	China	NA	EAS	NA	NA	NA	NA	XI-adm	Ind-adm	Ind-adm	Ind-adm	Ind-adm	Ind-adm	Ind-adm	Ind-adm	XI-3B2	B265	117.788	-17.8455	-1.73614	8.6555	-21.6996	-68.5283	18.9186	17.6671	-13.2254	38.6667
IRRI	IRRI	tetrahedron	B266	Japonica	NA	NA	Haomake (K)	Hao Make (K)	NA	NA	NA	MC	21-00083	China	China	NA	EAS	NA	NA	NA	NA	GJ-sbtrp	Jap-sbtrp	Jap-sbtrp	Jap-sbtrp	Jap-sbtrp	Jap-sbtrp	Jap-sbtrp	Jap-sbtrp	GJ-sbtrp	B266	-244.132	-19.9819	22.5296	-0.423392	-129.602	27.2064	10.4359	-33.5764	7.34551	-9.40761
IRRI	IRRI	tetrahedron	B267	Indica	NA	NA	NA	NA	NA	NA	NA	MC	NA	China	China	NA	EAS	NA	NA	NA	NA	XI-adm	Ind-adm	Ind-adm	Ind-adm	Ind-adm	Ind-adm	Ind-adm	Ind-adm	XI-adm	B267	121.528	-43.5312	-12.7298	66.8517	8.9125	36.7244	21.1679	11.7068	34.3083	-11.2587
IRRI	IRRI	tetrahedron	B268	Indica	NA	NA	Nangaogu	Nan Gaogu	NA	NA	NA	MC	21-03121	China	China	NA	EAS	NA	NA	NA	NA	XI-adm	Ind-adm	Ind-adm	Ind-adm	Ind-adm	Ind-adm	Ind-adm	Ind-adm	XI-adm	B268	116.407	5.5883	-3.50561	30.3887	-18.653	-76.3023	0.170884	-8.83068	41.5403	-20.2549
IRRI	IRRI	tetrahedron	B269	Japonica	NA	IRGC 136083	Yuefu	Koshifu	4610073	NA	NA	MC	I1A04985	China	Japan	NA	EAR	NA	NA	NA	NA	GJ-tmp	Jap-tmp	Jap-tmp	Jap-tmp	Jap-tmp	Jap-tmp.1	Jap-tmp.1	Jap-tmp.1	GJ-tmp	B269	-260.457	-37.0534	-165.834	-21.6077	51.1724	-15.911	2.78823	-7.75245	4.90101	-9.51234
IRRI	IRRI	tetrahedron	CX10	Indica	NA	IRGC 135890	Gang 46B	NA	4610074	NA	NA	IRMBN	NA	China	China	P	EAS	NA	NA	NA	NA	XI-1A	Ind-1A	Ind-1A	Ind-1A	Ind-1a	Ind-1A	Ind-1A	Ind-1A	XI-1A	CX10	115.811	-32.4946	-18.8891	119.953	-28.6738	-118.959	46.1476	40.3022	49.1273	-42.4861
IRRI	IRRI	tetrahedron	CX100	Indica	NA	IRGC 136020	Palung 2	NA	4610075	NA	NA	IRMBN	NA	Nepal	Nepal	P	SAC	NA	NA	NA	NA	XI-1B	Ind-1B	Ind-1B	Ind-adm	Ind-adm	Ind-adm	Ind-adm	Ind-1B.2	XI-1B2	CX100	66.3784	-31.7666	10.5973	59.3996	29.3441	70.0486	10.3444	-0.458646	1.85627	2.07227
IRRI	IRRI	tetrahedron	CX101	Indica	NA	IRGC 135902	Hei Mi Chan	NA	4610076	NA	NA	IRMBN	NA	Taiwan	China	P	EAS	NA	NA	NA	NA	XI-1A	Ind-1A	Ind-1A	Ind-1A	Ind-1a	Ind-1A	Ind-1A	Ind-1A	XI-1A	CX101	131.227	-20.4239	-7.11465	81.0671	-31.4144	-114.337	36.3753	23.5718	61.4861	-44.1971
IRRI	IRRI	tetrahedron	CX102	Indica	NA	IRGC 136053	Tek Si Chut	Teksichut	4610077	NA	NA	IRMBN	NA	Taiwan	Taiwan	P	EAR	NA	NA	NA	NA	XI-1A	Ind-1A	Ind-1A	Ind-1A	Ind-1a	Ind-1A	Ind-1A	Ind-adm	XI-1A	CX102	131.278	-22.9112	-2.67627	54.1158	-19.6345	-80.6988	4.4249	2.41183	26.6703	-11.5301
IRRI	IRRI	tetrahedron	CX103	Indica	NA	IRGC 136036	Rubio	NA	4610078	NA	NA	IRMBN	NA	Peru	Peru	P	SAM	NA	NA	NA	NA	admix	admix	admix	admix	admix	admix	admix	admix	XI-adm	CX103	2.94759	15.3587	-58.3368	9.72865	16.8768	-34.7555	-66.4435	-54.8806	-7.14861	14.4954
IRRI	IRRI	tetrahedron	CX104	cB	NA	IRGC 136037	Sadri rice 1	NA	4610079	NA	NA	IRMBN	NA	Iran	Iran	T	WAS	NA	NA	NA	NA	cB (Bas)	cB (Bas)	cB (Bas)	cBas	cBas	cBas	cBas	cBas	cB	CX104	-159.417	83.063	12.7691	-3.08732	-51.2446	16.2343	-143.879	209.491	12.0991	-19.4793
IRRI	added	cube	CX106	Japonica	J3	IRGC 136040	SAL BUI BAO	NA	4610080	NA	NA	IRMBN	NA	Vietnam	Viet Nam	P	SEA	NA	NA	NA	NA	GJ-trp	Jap-trp	Jap-trp	Jap-trp	Jap-trp.1	Jap-trp	Jap-trp.1	Jap-trp.1	GJ-trp1	CX106	-232.562	-16.1081	138.292	17.3992	63.6123	-18.7193	6.83434	-11.1965	-5.4681	-0.639248
IRRI	added	cube	CX107	Indica	I2	IRGC 136060	Tun Sart	NA	4610081	NA	NA	IRMBN	NA	Vietnam	Viet Nam	I	SEA	NA	NA	NA	NA	XI-3	Ind-3	Ind-3	Ind-3.2	Ind-3.2	Ind-adm	Ind-adm	Ind-adm	XI-3B1	CX107	131.464	-38.8282	15.4645	-79.9303	-0.721719	-15.9204	13.2451	8.85154	-18.1416	-47.557
IRRI	IRRI	tetrahedron	CX108	admix	NA	NA	Ziri	NA	4610082	NA	NA	IRMBN	NA	India	India	P	SAC	NA	NA	NA	NA	admix	admix	admix	admix	admix	admix	admix	admix	admix	CX108	59.4409	130.989	-21.5014	50.7852	14.8498	35.3503	43.5405	-7.553	2.04662	0.298505
IRRI	IRRI	tetrahedron	CX109	Japonica	NA	IRGC 135876	Dacca 6	NA	4610083	NA	NA	IRMBN	NA	Philippines	India	P	SAC	NA	NA	NA	NA	GJ-adm	Jap-adm	Jap-adm	Jap-adm	Jap-adm	Jap-adm	Jap-adm	Jap-adm	GJ-adm	CX109	-199.977	-12.4487	-28.0687	0.422702	56.4935	-27.9092	-20.6279	-19.1158	4.21971	3.66333
IRRI	IRRI	tetrahedron	CX11	Japonica	NA	NA	Gumei 2	Gu Mei 2	NA	NA	NA	IRMBN	I1A52026	China	China	P	EAS	NA	NA	NA	NA	GJ-adm	Jap-adm	Jap-adm	Jap-adm	Jap-adm	Jap-adm	Jap-adm	Jap-adm	GJ-adm	CX11	-131.961	-35.3204	-28.1274	45.8126	44.2869	-53.1949	18.1987	3.89841	15.1823	-15.706
IRRI	IRRI	tetrahedron	CX110	cB	NA	IRGC 136062	UP 15	UP15	4610084	NA	NA	IRMBN	NA	Japan	Japan	P	EAR	NA	NA	NA	NA	cB (Bas)	cB (Bas)	cB (Bas)	cBas	cBas	cBas	cBas	cBas	cB	CX110	-148.222	91.6733	12.3233	-4.19222	-38.1072	14.1881	-121.354	184.928	10.623	-22.0486
IRRI	IRRI	tetrahedron	CX111	Japonica	NA	IRGC 135894	Giza 14	NA	4610085	NA	NA	IRMBN	NA	Egypt	Egypt	P	NAF	NA	NA	NA	NA	GJ-trp	Jap-trp	Jap-trp	Jap-trp	Jap-trp.1	Jap-trp	Jap-trp.1	Jap-trp.1	GJ-trp1	CX111	-243.843	-18.5424	134.172	22.6808	78.9392	-22.7332	7.50886	-12.4319	-6.53473	2.55182
IRRI	IRRI	tetrahedron	CX112	admix	NA	IRGC 135893	Ginga	NA	4610086	NA	NA	IRMBN	NA	Japan	Japan	P	EAR	NA	NA	NA	NA	admix	admix	admix	admix	admix	admix	admix	admix	admix	CX112	-135.793	96.2523	34.8888	4.99911	-14.828	13.0304	-70.1874	113.778	4.58234	-10.7779
IRRI	IRRI	tetrahedron	CX113	Japonica	NA	IRGC 135846	Biniapan	NA	4610087	NA	NA	IRMBN	NA	na	_no_info	P	na	NA	NA	NA	NA	GJ-trp	Jap-trp	Jap-trp	Jap-trp	Jap-trp.1	Jap-trp	Jap-trp.1	Jap-trp.1	GJ-trp1	CX113	-239.052	-13.1825	133.256	18.1556	46.2495	-14.3991	4.83159	-11.1713	-6.96585	-4.45287
IRRI	IRRI	tetrahedron	CX114	Indica	NA	NA	Guang Lu Ai 4	Guang Lu Ai	NA	NA	NA	IRMBN	I1A49051	China	China	P	EAS	NA	NA	NA	NA	XI-1A	Ind-1A	Ind-1A	Ind-1A	Ind-1a	Ind-1A	Ind-1A	Ind-1A	XI-1A	CX114	132.965	-32.7618	-17.9188	134.609	-36.955	-134.383	57.8859	44.6008	54.6876	-56.5663
IRRI	IRRI	tetrahedron	CX115	Indica	NA	NA	Yun hui 72	NA	NA	NA	NA	IRMBN	NA	China	China	P	EAS	NA	NA	NA	NA	XI-adm	Ind-adm	Ind-adm	Ind-adm	Ind-adm	Ind-adm	Ind-adm	Ind-adm	XI-adm	CX115	94.9621	-8.18408	-16.4564	29.7044	-4.28133	-44.4419	10.4852	-2.50054	18.0641	-19.632
IRRI	IRRI	tetrahedron	CX116	Japonica	NA	IRGC 136070	Wudadaozhong	Daseos ssal	4610088	NA	NA	IRMBN	I1A50659	North_Korea	Democratic People's Republic of Korea	P	EAR	NA	NA	NA	NA	GJ-tmp	Jap-tmp	Jap-tmp	Jap-tmp	Jap-tmp	Jap-tmp.1	Jap-tmp.1	Jap-tmp.1	GJ-tmp	CX116	-261.062	-38.6201	-161.149	-20.853	52.55	-14.764	2.19632	-10.473	6.6291	-10.2805
IRRI	IRRI	tetrahedron	CX117	Indica	NA	IRGC 135930	IR 65600-27-1-2-2	NA	4610089	NA	NA	IRMBN	NA	Philippines	Philippines	I	SER-IRRI	NA	NA	NA	NA	XI-adm	Ind-adm	Ind-adm	Ind-adm	Ind-adm	Ind-adm	Ind-adm	Ind-adm	XI-adm	CX117	134.982	-33.0313	-13.8199	106.011	-10.9762	-22.1018	5.56603	7.158	23.7795	-23.5385
IRRI	IRRI	tetrahedron	CX118	Indica	NA	NA	Yetuozai	Ye Tuo Zai	NA	NA	NA	IRMBN	17-00405	China	China	P	EAS	NA	NA	NA	NA	XI-adm	Ind-adm	Ind-adm	Ind-adm	Ind-adm	Ind-adm	Ind-adm	Ind-adm	XI-adm	CX118	127.838	-21.6924	-11.8014	87.5181	-8.61204	-15.4216	-2.69708	5.91449	-4.94391	-18.2935
IRRI	IRRI	tetrahedron	CX119	Indica	NA	NA	P59279	NA	NA	NA	NA	IRMBN	NA	na	_no_info	P	na	NA	NA	NA	NA	XI-adm	Ind-adm	Ind-adm	Ind-adm	Ind-adm	Ind-adm	Ind-adm	Ind-adm	XI-adm	CX119	128.59	-35.2477	-13.3617	87.155	-9.13283	-16.1632	14.7823	14.3578	-5.46134	4.41516
IRRI	IRRI	tetrahedron	CX12	Indica	NA	IRGC 135909	Huagengxian 74	Hua Geng Xian 74	4610090	NA	NA	IRMBN	NA	China	China	P	EAS	NA	NA	NA	NA	XI-adm	Ind-adm	Ind-adm	Ind-adm	Ind-adm	Ind-adm	Ind-adm	Ind-adm	XI-adm	CX12	92.1549	-26.3272	-18.0976	104.694	9.01872	36.032	22.3121	15.9259	-14.6457	0.108327
IRRI	IRRI	tetrahedron	CX120	Indica	NA	IRGC 136057	TKM 6	TKM6	4610091	NA	NA	IRMBN	I1A47902	India	India	P	SAC	NA	NA	NA	NA	XI-adm	Ind-adm	Ind-adm	Ind-adm	Ind-adm	Ind-adm	Ind-adm	Ind-adm	XI-adm	CX120	88.8427	-26.8764	35.0883	-18.8247	43.5849	88.1561	-9.82167	-12.5431	49.508	18.7122
IRRI	IRRI	tetrahedron	CX121	Indica	NA	NA	Guang122	Guang 122	NA	NA	NA	IRMBN	NA	China	China	P	EAS	NA	NA	NA	NA	XI-1B	Ind-1B	Ind-1B	Ind-1B	Ind-1B	Ind-1B	Ind-1B	Ind-adm	XI-adm	CX121	112.573	-32.8608	-9.69138	81.3144	19.8501	68.3178	-13.4768	-5.50571	-52.7624	-0.615739
IRRI	IRRI	tetrahedron	CX122	Indica	NA	NA	Tai-Zhong-Xian 10	Taichung 10	NA	NA	NA	IRMBN	30-01259	Taiwan	Taiwan	P	EAR	NA	NA	NA	NA	XI-adm	Ind-adm	Ind-adm	Ind-adm	Ind-adm	Ind-adm	Ind-adm	Ind-adm	XI-adm	CX122	110.563	-32.3734	-8.49897	97.284	9.86319	39.7693	3.04398	2.56992	-8.91707	-1.39159
IRRI	IRRI	tetrahedron	CX123	Indica	NA	NA	Yu Qiu Gu	NA	NA	NA	NA	IRMBN	I1A01748	China	China	P	EAS	NA	NA	NA	NA	XI-1A	Ind-1A	Ind-1A	Ind-1A	Ind-1a	Ind-1A	Ind-1A	Ind-1A	XI-1A	CX123	124.633	-13.3391	-8.35546	87.4305	-32.3404	-111.911	25.521	11.8689	57.2672	-30.9277
IRRI	IRRI	tetrahedron	CX124	Indica	NA	IRGC 135936	IR 71466-75-3-B-1	NA	4610092	NA	NA	IRMBN	NA	Philippines	Philippines	I	SER-IRRI	NA	NA	NA	NA	XI-adm	Ind-adm	Ind-adm	Ind-adm	Ind-adm	Ind-adm	Ind-adm	Ind-adm	XI-adm	CX124	88.0068	-32.5676	5.98294	21.096	18.2925	50.7561	-13.2548	0.818683	-20.1687	4.73298
IRRI	IRRI	tetrahedron	CX125	Indica	NA	NA	CAOZHAO-2	CAO ZHAO 2	NA	NA	NA	IRMBN	NA	China	China	P	EAS	NA	NA	NA	NA	XI-1B	Ind-1B	Ind-1B	Ind-1B	Ind-1B	Ind-1B	Ind-1B	Ind-1B.2	XI-1B2	CX125	129.198	-42.8017	-11.9375	83.7804	28.6897	131.196	-16.976	-9.72749	-1.89343	1.55888
IRRI	IRRI	tetrahedron	CX126	Indica	NA	IRGC 135946	IRBB 60	NA	4610093	NA	NA	IRMBN	NA	Philippines	Philippines	I	SER-IRRI	NA	NA	NA	NA	XI-1B	Ind-1B	Ind-1B	Ind-1B	Ind-1B	Ind-1B	Ind-1B	Ind-1B.2	XI-1B2	CX126	117.469	-39.5241	-22.0665	127.047	28.7567	133.319	8.32686	4.62541	-16.2264	-7.67233
IRRI	IRRI	tetrahedron	CX128	Indica	NA	IRGC 135889	Gajale	NA	4610094	NA	NA	IRMBN	NA	Nepal	Nepal	P	SAC	NA	NA	NA	NA	XI-adm	Ind-adm	Ind-adm	Ind-adm	Ind-adm	Ind-adm	Ind-adm	Ind-adm	XI-adm	CX128	126.57	-36.8729	-2.93923	10.1585	-1.95268	-4.67659	13.4453	2.03411	43.0893	-18.8109
IRRI	IRRI	tetrahedron	CX129	Japonica	NA	IRGC 135986	MOLOK	NA	4610095	NA	NA	IRMBN	NA	Indonesia	Indonesia	T	SER	NA	NA	NA	NA	GJ-trp	Jap-trp	Jap-trp	Jap-trp	Jap-trp.2	Jap-trp	Jap-trp.2	Jap-trp.2	GJ-trp2	CX129	-200.159	-7.85847	76.1935	6.03569	34.7367	-15.59	-5.62932	20.7118	3.02734	3.1923
IRRI	IRRI	tetrahedron	CX13	Indica	NA	NA	R644	NA	NA	NA	NA	IRMBN	NA	China	China	P	EAS	NA	NA	NA	NA	XI-adm	Ind-adm	Ind-adm	Ind-adm	Ind-adm	Ind-adm	admix	Ind-adm	XI-adm	CX13	28.6333	-20.5979	-51.933	68.2593	26.0424	48.246	-7.35051	-9.84192	-8.9668	5.43923
IRRI	IRRI	tetrahedron	CX130	Indica	NA	IRGC 135864	CHIPDA	NA	4610096	NA	NA	IRMBN	I1A57104	India	India	P	SAC	NA	NA	NA	NA	XI-2	Ind-2	Ind-2	Ind-2	Ind-2	Ind-2	Ind-2	Ind-2	XI-2B	CX130	94.1823	16.1664	-18.9635	-0.85896	0.681031	-35.5341	-94.8738	-74.7389	13.4713	19.1108
IRRI	added	tetrahedron	CX131	Indica	NA	IRGC 136087	ZALE	NA	4610097	NA	NA	IRMBN	NA	Myanmar	Myanmar	I	SEA	NA	NA	NA	NA	XI-1A	Ind-1A	Ind-1A	Ind-1A	Ind-1a	Ind-1A	Ind-1A	Ind-1A	XI-1A	CX131	125.189	-21.7809	-8.71607	94.6142	-35.4284	-125.538	34.3508	22.6133	64.6525	-39.0804
IRRI	IRRI	tetrahedron	CX132	Japonica	NA	IRGC 135830	AP 423	AP423	4610098	NA	NA	IRMBN	NA	India	India	P	SAC	NA	NA	NA	NA	GJ-trp	Jap-trp	Jap-trp	Jap-trp	Jap-trp.1	Jap-trp	Jap-trp.1	Jap-trp.1	GJ-trp1	CX132	-243.003	-19.7901	128.696	21.7335	78.0057	-22.6102	7.17718	-12.4818	-6.29488	1.98473
IRRI	IRRI	tetrahedron	CX133	Indica	NA	NA	Zhengshan97	Zhen shan 97	NA	NA	NA	IRMBN	ZD-00531	China	China	I	EAS	NA	NA	NA	NA	XI-1A	Ind-1A	Ind-1A	Ind-1A	Ind-1a	Ind-1A	Ind-1A	Ind-1A	XI-1A	CX133	118.065	-32.6324	-18.3297	128.535	-33.7713	-124.72	48.2062	40.7568	41.9256	-46.7642
IRRI	IRRI	tetrahedron	CX134	Indica	NA	IRGC 135948	IRBB 7	NA	4610099	NA	NA	IRMBN	NA	Philippines	Philippines	I	SER-IRRI	NA	NA	NA	NA	XI-1B	Ind-1B	Ind-1B	Ind-1B	Ind-1B	Ind-1B	Ind-1B	Ind-1B.2	XI-1B2	CX134	124.489	-45.3127	-16.0205	131.508	26.1403	126.983	11.0032	7.80845	-9.83915	-8.13202
IRRI	IRRI	tetrahedron	CX138	Japonica	NA	NA	Qd_441	NA	4610100	NA	NA	IRMBN	NA	China	China	P	EAS	NA	NA	NA	NA	GJ-adm	Jap-adm	Jap-adm	Jap-adm	Jap-adm	Jap-adm	Jap-adm	Jap-adm	GJ-adm	CX138	-201.856	-33.4938	-99.6192	8.35791	-6.70581	-1.57922	10.594	-12.0552	2.89498	1.08951
IRRI	IRRI	tetrahedron	CX139	Japonica	NA	IRGC 135826	Amareles	NA	4610101	NA	NA	IRMBN	NA	Portugal	Portugal	P	EUR	NA	NA	NA	NA	GJ-adm	Jap-adm	Jap-adm	Jap-adm	Jap-adm	Jap-adm	Jap-adm	Jap-adm	GJ-adm	CX139	-200.35	-13.4348	-30.1447	0.497255	56.1474	-27.5026	-20.2138	-19.0594	3.88799	3.87698
IRRI	IRRI	tetrahedron	CX14	Japonica	NA	NA	Chennong 265	Chen Nong 265	NA	NA	NA	IRMBN	ZD-05727	China	China	P	EAS	NA	NA	NA	NA	GJ-tmp	Jap-tmp	Jap-tmp	Jap-tmp	Jap-tmp	Jap-tmp.1	Jap-tmp.1	Jap-tmp.1	GJ-tmp	CX14	-256.635	-38.4171	-164.024	-22.5152	42.3589	-11.8699	0.256655	-0.885324	1.10989	-5.40885
IRRI	IRRI	tetrahedron	CX140	Japonica	NA	IRGC 136196	Nipponbare	NA	4610102	NA	NA	IRMBN	I1A13071	Japan	Japan	I	EAR	NA	NA	NA	NA	GJ-tmp	Jap-tmp	Jap-tmp	Jap-tmp	Jap-tmp	Jap-tmp.1	Jap-tmp.1	Jap-tmp.1	GJ-tmp	CX140	-260.423	-38.4402	-173.873	-23.1472	56.6424	-15.9626	1.67047	-7.98881	5.22633	-11.2804
IRRI	IRRI	tetrahedron	CX141	Indica	NA	IRGC 136019	Padi Siam Kuning	NA	4610103	NA	NA	IRMBN	NA	Malaysia	Indonesia	T	SER	NA	NA	NA	NA	XI-3	Ind-3	Ind-3	Ind-3.1	Ind-3.1	Ind-3.1	Ind-3.1	Ind-3.1	XI-3A	CX141	123.083	-30.9921	10.5489	-71.4322	17.5324	52.9974	42.1375	20.2422	85.6898	18.1942
IRRI	IRRI	tetrahedron	CX142	Japonica	NA	IRGC 135823	Ai Yeh Lu	NA	4610104	NA	NA	IRMBN	NA	China	China	P	EAS	NA	NA	NA	NA	GJ-adm	Jap-tmp	Jap-tmp	Jap-tmp	Jap-tmp	Jap-adm	Jap-tmp.1	Jap-tmp.1	GJ-adm	CX142	-248.579	-30.8104	-43.4343	-7.93021	67.4836	-15.471	8.18581	-11.0443	1.46226	-7.60807
IRRI	IRRI	tetrahedron	CX143	cB	NA	IRGC 135968	Khasar	NA	4610105	NA	NA	IRMBN	NA	Iran	Iran	T	WAS	NA	NA	NA	NA	cB (Bas)	cB (Bas)	cB (Bas)	cBas	cBas	cBas	cBas	cBas	cB	CX143	-147.747	81.2629	16.8149	-2.79444	-57.2292	16.4998	-149.426	212.959	12.0131	-18.1605
IRRI	IRRI	tetrahedron	CX144	Indica	NA	IRGC 135906	Hta 7204	Hta7204	4610106	NA	NA	IRMBN	NA	na	Thailand	P	SEA	NA	NA	NA	NA	XI-adm	Ind-adm	Ind-adm	Ind-adm	Ind-adm	Ind-adm	Ind-adm	Ind-adm	XI-adm	CX144	121.485	-33.1514	-8.51366	38.4003	2.85353	17.1794	14.8432	6.63187	-14.7908	-19.8883
IRRI	IRRI	tetrahedron	CX145	Indica	NA	NA	Minghui 63	Ming Hui 63	NA	NA	NA	IRMBN	R-000281	China	China	I	EAS	NA	NA	NA	NA	XI-adm	Ind-adm	Ind-adm	Ind-adm	Ind-adm	Ind-adm	Ind-adm	Ind-adm	XI-adm	CX145	109.639	-42.0435	-2.14022	33.6241	21.7653	56.3018	7.96538	0.99977	-9.51291	-12.1837
IRRI	IRRI	tetrahedron	CX146	Indica	NA	IRGC 135871	CO 43	NA	4610107	NA	NA	IRMBN	NA	India	India	P	SAC	NA	NA	NA	NA	XI-adm	Ind-adm	Ind-adm	Ind-adm	Ind-adm	Ind-adm	admix	Ind-adm	XI-adm	CX146	127.335	-23.7421	-5.83489	34.513	12.2127	49.6974	-56.2977	-30.7937	6.8524	11.7455
IRRI	IRRI	tetrahedron	CX147	Indica	NA	NA	Seberang	NA	4610108	NA	NA	IRMBN	NA	na	Malaysia	P	SER	NA	NA	NA	NA	XI-adm	Ind-adm	Ind-adm	Ind-3.1	Ind-3.1	Ind-3.1	Ind-3.1	Ind-3.1	XI-adm	CX147	127.172	-28.624	6.93274	-29.5001	20.6632	77.2696	27.5083	21.2712	72.9453	26.0738
IRRI	IRRI	tetrahedron	CX148	Indica	NA	IRGC 136050	Sri Raja	NA	4610109	NA	NA	IRMBN	NA	Malaysia	Malaysia	T	SER	NA	NA	NA	NA	XI-3	Ind-3	Ind-3	Ind-3.1	Ind-3.1	Ind-3.1	Ind-3.1	Ind-3.1	XI-3A	CX148	113.755	-22.5995	13.1417	-88.3913	17.2001	56.4254	34.7039	27.4395	109.26	39.9221
IRRI	IRRI	tetrahedron	CX149	cB	NA	NA	Karnal Local	NA	4610110	NA	NA	IRMBN	NA	India	India	P	SAC	NA	NA	NA	NA	cB (Bas)	cB (Bas)	cB (Bas)	cBas	cBas	cBas	cBas	cBas	cB	CX149	-127.247	123.301	21.3984	2.39352	-45.1483	22.6419	-117.425	191.28	8.44175	-23.6363
IRRI	IRRI	tetrahedron	CX15	Indica	NA	IRGC 136077	Y 134	NA	4610111	NA	NA	IRMBN	NA	China	China	P	EAS	NA	NA	NA	NA	XI-1B	Ind-1B	Ind-1B	Ind-1B	Ind-1B	Ind-1B	Ind-1B	Ind-adm	XI-adm	CX15	60.9448	-43.7931	-3.52188	95.7984	38.1397	72.643	-21.3308	-14.7294	-21.4786	-1.1968
IRRI	IRRI	tetrahedron	CX150	Indica	NA	IRGC 135865	Chorofa	NA	4610112	NA	NA	IRMBN	NA	Philippines	Philippines	T	SER-IRRI	NA	NA	NA	NA	XI-1B	Ind-1B	Ind-1B	Ind-1B	Ind-1B	Ind-1B	Ind-1B	Ind-1B.1	XI-adm	CX150	120.333	-36.8313	4.76138	35.0007	28.0078	103.066	-12.7351	-8.15914	-10.6218	-1.29622
IRRI	IRRI	tetrahedron	CX151	Japonica	NA	IRGC 135833	AZUCENA	NA	4610113	NA	NA	IRMBN	I1A41685	Philippines	Philippines	T	SER-IRRI	NA	NA	NA	NA	GJ-trp	Jap-trp	Jap-trp	Jap-trp	Jap-trp.1	Jap-trp	Jap-trp.1	Jap-trp.1	GJ-trp1	CX151	-224.151	-4.89053	145.096	19.6912	71.7218	-17.4933	7.74916	-2.74687	-9.63851	1.93558
IRRI	IRRI	tetrahedron	CX152	Indica	NA	IRGC 135866	Cisadane	NA	4610114	NA	NA	IRMBN	NA	na	Indonesia	I	SER	NA	NA	NA	NA	XI-1B	Ind-1B	Ind-1B	Ind-adm	Ind-adm	Ind-adm	Ind-adm	Ind-adm	XI-adm	CX152	137.215	-44.9298	-6.88007	42.5703	20.8698	95.884	12.7308	4.2055	44.2261	4.79673
IRRI	IRRI	tetrahedron	CX153	Indica	NA	IRGC 135951	Jalmagna	NA	4610115	NA	NA	IRMBN	NA	India	India	P	SAC	NA	NA	NA	NA	XI-2	Ind-2	Ind-2	Ind-2	Ind-2	Ind-2	Ind-2	Ind-2	XI-2A	CX153	99.8729	4.68391	-8.24057	-47.4797	0.504699	-13.6435	-53.2282	-36.5437	16.36	8.97771
IRRI	IRRI	tetrahedron	CX154	Indica	NA	IRGC 135967	Khao Dawk Mali 105	NA	4610116	NA	NA	IRMBN	NA	Thailand	Thailand	T	SEA	NA	NA	NA	NA	XI-3	Ind-3	Ind-3	Ind-3.2	Ind-3.2	Ind-adm	Ind-adm	Ind-adm	XI-3B1	CX154	126.429	-37.1901	7.68938	-80.6732	2.05593	8.15494	20.1603	3.80307	-50.3154	-94.3177
IRRI	IRRI	tetrahedron	CX155	Indica	NA	IRGC 135979	Madhukar	NA	4610117	NA	NA	IRMBN	NA	India	India	T	SAC	NA	NA	NA	NA	XI-2	Ind-2	Ind-2	Ind-2	Ind-2	Ind-2	Ind-2	Ind-2	XI-adm	CX155	125.015	36.6629	1.0373	-8.10007	-7.46776	-33.1915	-77.5434	-61.6195	21.3202	15.7856
IRRI	IRRI	tetrahedron	CX156	Indica	NA	IRGC 135995	MR 84	MR84	4610118	NA	NA	IRMBN	NA	Malaysia	Malaysia	P	SER	NA	NA	NA	NA	XI-adm	Ind-adm	Ind-adm	Ind-adm	Ind-adm	Ind-adm	Ind-adm	Ind-adm	XI-adm	CX156	137.093	-37.155	-5.29275	48.768	13.7198	67.0328	8.49235	6.47839	13.8162	5.70298
IRRI	IRRI	tetrahedron	CX157	Indica	NA	IRGC 136025	PTB 33	PTB33	4610119	NA	NA	IRMBN	NA	India	India	I	SAC	NA	NA	NA	NA	XI-adm	Ind-adm	Ind-adm	Ind-adm	Ind-adm	Ind-adm	admix	Ind-adm	XI-adm	CX157	94.8684	33.0012	3.13846	-45.966	0.662856	0.930333	-19.2014	-9.21843	-24.9697	14.1289
IRRI	IRRI	tetrahedron	CX158	Indica	NA	IRGC 136046	Shwe War Tun	NA	4610120	NA	NA	IRMBN	NA	Vietnam	Myanmar	T	SEA	NA	NA	NA	NA	XI-3	Ind-3	Ind-3	Ind-adm	Ind-adm	Ind-adm	Ind-adm	Ind-adm	XI-adm	CX158	132.198	-27.9296	12.3411	-73.4442	13.3669	38.6628	28.318	18.2877	31.3618	-5.81284
IRRI	IRRI	tetrahedron	CX16	Japonica	NA	NA	Yuan jing 7	Yuan Jing 7	NA	NA	NA	IRMBN	NA	China	China	P	EAS	NA	NA	NA	NA	GJ-tmp	Jap-tmp	Jap-tmp	Jap-tmp	Jap-tmp	Jap-tmp.1	Jap-tmp.1	Jap-tmp.1	GJ-tmp	CX16	-234.026	-38.8237	-155.228	-22.7577	37.5983	-9.37187	-5.62778	4.82729	1.11179	-7.73316
IRRI	IRRI	tetrahedron	CX160	Indica	NA	IRGC 136066	W 1263	NA	4610121	NA	NA	IRMBN	NA	India	India	P	SAC	NA	NA	NA	NA	XI-2	Ind-2	Ind-2	Ind-adm	Ind-adm	Ind-2	Ind-2	Ind-adm	XI-2B	CX160	95.0502	68.4724	-9.64657	20.5472	1.83529	-14.6874	-81.9223	-50.6027	-8.01132	20.3435
IRRI	IRRI	tetrahedron	CX161	Indica	NA	IRGC 135920	IR 42	NA	4610122	NA	NA	IRMBN	I1A46201	Philippines	Philippines	I	SER-IRRI	NA	NA	NA	NA	XI-1B	Ind-1B	Ind-1B	Ind-1B	Ind-1B	Ind-1B	Ind-1B	Ind-1B.1	XI-1B1	CX161	106.287	-30.5481	-16.9968	91.3124	16.6109	69.6375	-26.0135	-4.01322	-62.7806	-0.97421
IRRI	IRRI	tetrahedron	CX162	Indica	NA	NA	TN1	NA	NA	NA	NA	IRMBN	NA	Taiwan	Taiwan	I	EAR	NA	NA	NA	NA	XI-1A	Ind-1A	Ind-1A	Ind-1A	Ind-1a	Ind-1A	Ind-1A	Ind-1A	XI-1A	CX162	129.686	-39.4411	-13.6409	140.41	-22.3221	-58.2857	35.4961	27.1114	4.36946	-8.6567
IRRI	IRRI	tetrahedron	CX165	Japonica	NA	IRGC 136071	Wuyugeng 3	Wu Yu Geng 3	4610123	NA	NA	IRMBN	ZD-05530	China	China	P	EAS	NA	NA	NA	NA	GJ-tmp	Jap-tmp	Jap-tmp	Jap-tmp	Jap-tmp	Jap-tmp.1	Jap-tmp.1	Jap-tmp.1	GJ-tmp	CX165	-251.967	-38.4707	-164.875	-22.3073	51.9469	-14.8812	1.31894	-4.43809	2.46471	-5.57766
IRRI	IRRI	tetrahedron	CX17	Indica	NA	NA	Yuexiangzhan	Yue Xiang Zhan	NA	NA	NA	IRMBN	ZD-04230	China	China	P	EAS	NA	NA	NA	NA	XI-adm	Ind-adm	Ind-adm	Ind-adm	Ind-adm	Ind-adm	Ind-adm	Ind-adm	XI-adm	CX17	119.628	-42.0017	-16.0531	118.734	-2.85359	7.85039	32.3702	27.3525	2.33916	-4.17607
IRRI	IRRI	tetrahedron	CX18	Indica	NA	IRGC 136089	Zaoxian 14	Zao Xian 14	4610124	NA	NA	IRMBN	ZD-01524	China	China	P	EAS	NA	NA	NA	NA	XI-1A	Ind-1A	Ind-1A	Ind-1A	Ind-1a	Ind-1A	Ind-1A	Ind-1A	XI-1A	CX18	115.131	-31.2046	-25.1198	106.002	-14.7984	-56.3898	25.1862	19.5751	32.3871	-38.5398
IRRI	IRRI	tetrahedron	CX182	Indica	NA	IRGC 136047	SLG 1	SLG1	4610125	NA	NA	IRMBN	NA	Japan	Japan	P	EAR	NA	NA	NA	NA	XI-adm	Ind-adm	Ind-adm	Ind-adm	Ind-adm	Ind-adm	Ind-adm	Ind-adm	XI-adm	CX182	128.378	-29.5596	-3.0028	42.8588	0.717026	7.0833	-22.4756	-14.1706	-11.2531	-18.2016
IRRI	IRRI	tetrahedron	CX19	Indica	NA	NA	Zhong 413	NA	NA	NA	NA	IRMBN	NA	China	China	P	EAS	NA	NA	NA	NA	XI-adm	Ind-adm	Ind-adm	Ind-adm	Ind-adm	Ind-adm	Ind-adm	Ind-adm	XI-adm	CX19	113.97	-33.3168	-19.3009	114.748	-2.89189	6.08746	32.4735	27.1503	4.0786	12.4227
IRRI	IRRI	tetrahedron	CX2	Indica	NA	IRGC 135847	BR 11	BR11	4610126	NA	NA	IRMBN	NA	Bangladesh	Bangladesh	P	SAE	NA	NA	NA	NA	XI-adm	Ind-adm	Ind-adm	Ind-adm	Ind-adm	Ind-adm	Ind-adm	Ind-adm	XI-adm	CX2	115.385	-45.0771	-14.4068	76.5025	-0.947307	4.64043	31.115	18.3789	7.97124	-8.30669
IRRI	IRRI	tetrahedron	CX20	Indica	NA	NA	Zihui 100	Zi Hui 100	NA	NA	NA	IRMBN	NA	China	China	P	EAS	NA	NA	NA	NA	XI-adm	Ind-adm	Ind-adm	Ind-adm	Ind-adm	Ind-adm	Ind-adm	Ind-adm	XI-adm	CX20	105.563	-41.32	-16.0702	86.1586	2.83941	13.0079	34.3664	26.3093	31.7677	-16.8575
IRRI	IRRI	tetrahedron	CX205	Japonica	NA	IRGC 135935	IR 69428-6-1-1-3-3	NA	4610127	NA	NA	IRMBN	NA	Philippines	Philippines	I	SER-IRRI	NA	NA	NA	NA	GJ-adm	Jap-adm	Jap-adm	Jap-adm	Jap-adm	Jap-adm	Jap-adm	Jap-adm	GJ-adm	CX205	-212.747	-21.9346	4.8008	2.89264	20.3528	-9.66226	3.86518	-0.844268	2.8844	-6.43427
IRRI	IRRI	tetrahedron	CX206	Indica	NA	IRGC 135918	IR 2061-522-6-9	NA	4610128	NA	NA	IRMBN	NA	Philippines	Philippines	I	SER-IRRI	NA	NA	NA	NA	XI-1B	Ind-1B	Ind-1B	Ind-1B	Ind-1B	Ind-1B	Ind-1B	Ind-adm	XI-adm	CX206	127.266	-34.4536	-12.6369	83.8553	17.9168	80.8359	-23.4448	-19.9559	-28.2079	-10.9285
IRRI	IRRI	tetrahedron	CX207	Indica	NA	NA	Gaozi	Gao Zi	NA	NA	NA	IRMBN	NA	China	China	P	EAS	NA	NA	NA	NA	XI-adm	Ind-adm	Ind-adm	Ind-adm	Ind-adm	Ind-adm	Ind-adm	Ind-adm	XI-adm	CX207	111.011	-34.132	-15.1122	82.7524	-4.66923	1.47206	1.992	2.83571	-11.0727	6.19332
IRRI	IRRI	tetrahedron	CX21	Indica	NA	IRGC 135842	BG 90-2	NA	4610129	NA	NA	IRMBN	WD-12252	Sri_Lanka_	Sri Lanka	P	IOC	NA	NA	NA	NA	XI-1B	Ind-1B	Ind-1B	Ind-adm	Ind-adm	Ind-adm	Ind-adm	Ind-1B.2	XI-adm	CX21	127.332	-45.3254	-9.03944	38.5383	35.4405	120.349	-12.7853	-14.3029	58.6426	10.0689
IRRI	IRRI	tetrahedron	CX210	admix	NA	IRGC 136028	Qb_604	NA	4610130	NA	NA	IRMBN	NA	China	China	P	EAS	NA	NA	NA	NA	admix	admix	admix	admix	admix	admix	Ind-adm	admix	admix	CX210	-27.2066	-46.8473	-54.3178	55.3163	10.4776	13.6545	10.1692	-2.20091	-0.987439	-6.88661
IRRI	IRRI	tetrahedron	CX211	Japonica	NA	NA	M 3122	NA	4610131	NA	NA	IRMBN	NA	China	China	P	EAS	NA	NA	NA	NA	GJ-tmp	Jap-tmp	Jap-tmp	Jap-tmp	Jap-tmp	Jap-tmp.1	Jap-tmp.1	Jap-tmp.1	GJ-tmp	CX211	-256.114	-37.0658	-159.312	-21.1968	44.446	-12.9229	0.939125	-3.06805	2.98905	-4.12052
IRRI	IRRI	tetrahedron	CX212	Japonica	NA	IRGC 136009	Nongken 58	NA	4610132	NA	NA	IRMBN	WD-10707	Japan	Japan	P	EAR	NA	NA	NA	NA	GJ-tmp	Jap-tmp	Jap-tmp	Jap-tmp	Jap-tmp	Jap-tmp.1	Jap-tmp.1	Jap-tmp.1	GJ-tmp	CX212	-251.283	-39.7435	-165.96	-20.123	49.8398	-13.0949	0.978058	-7.41504	4.78738	-8.29503
IRRI	IRRI	tetrahedron	CX213	Japonica	NA	NA	Chennong 89366	Chen Nong 89366	NA	NA	NA	IRMBN	NA	China	China	P	EAS	NA	NA	NA	NA	GJ-tmp	Jap-tmp	Jap-tmp	Jap-tmp	Jap-tmp	Jap-tmp.1	Jap-tmp.1	Jap-tmp.1	GJ-tmp	CX213	-238.444	-35.4041	-111.075	-6.53631	6.93479	1.48379	4.49769	-13.4668	4.39882	-8.26459
IRRI	IRRI	tetrahedron	CX214	Japonica	NA	IRGC 135849	Brazil Nuodao	Arroz Glutinoso	4610133	NA	NA	IRMBN	NA	Brazil	Brazil	P	SAM	NA	NA	NA	NA	GJ-trp	Jap-trp	Jap-trp	Jap-trp	Jap-trp.1	Jap-trp	Jap-trp.1	Jap-trp.1	GJ-trp1	CX214	-235.053	-15.9373	138.6	23.3432	81.7528	-22.5119	7.79102	-12.1875	-7.69235	2.55455
IRRI	IRRI	tetrahedron	CX218	Indica	NA	IRGC 136061	Type 3	NA	4610134	NA	NA	IRMBN	NA	India	India	P	SAC	NA	NA	NA	NA	XI-1B	Ind-1B	Ind-1B	Ind-1B	Ind-1B	Ind-1B	Ind-1B	Ind-1B.2	XI-1B2	CX218	122.292	-55.6527	-25.1398	115.724	29.6151	119.561	3.18749	-4.20635	-10.4882	-4.64683
IRRI	IRRI	tetrahedron	CX219	Indica	NA	IRGC 135888	FL 478	NA	4610135	NA	NA	IRMBN	NA	Philippines	Philippines	I	SER-IRRI	NA	NA	NA	NA	XI-adm	Ind-adm	Ind-adm	Ind-adm	Ind-adm	Ind-adm	Ind-adm	Ind-adm	XI-adm	CX219	128.207	-24.1511	-5.8344	57.1152	3.11244	30.3876	-12.9042	-8.57133	-0.566993	3.60942
IRRI	IRRI	tetrahedron	CX22	Indica	NA	IRGC 136022	PR 106	PR106	4610136	NA	NA	IRMBN	NA	India	India	I	SAC	NA	NA	NA	NA	XI-1B	Ind-1B	Ind-1B	Ind-1B	Ind-1B	Ind-1B	Ind-1B	Ind-1B.2	XI-1B2	CX22	122.514	-54.7359	-21.9137	139.38	27.0101	124.811	9.89415	4.06819	-17.8969	-11.7163
IRRI	IRRI	tetrahedron	CX220	Japonica	NA	IRGC 135941	IRAT 109	NA	4610137	NA	NA	IRMBN	I1A41789	Brazil	Cote d'Ivoire	I	WAF	NA	NA	NA	NA	GJ-trp	Jap-trp	Jap-trp	Jap-trp	Jap-trp.1	Jap-trp	Jap-trp.1	Jap-trp.1	GJ-trp1	CX220	-231.09	-14.0996	120.464	18.6131	77.0671	-20.3678	3.77452	-11.5168	-2.45932	5.04384
IRRI	IRRI	tetrahedron	CX221	Indica	NA	IRGC 136095	Zhongyouzao 81	Zhong You Zao 81	4610138	NA	NA	IRMBN	NA	China	China	P	EAS	NA	NA	NA	NA	XI-adm	Ind-1A	Ind-1A	Ind-1A	Ind-1a	Ind-1A	Ind-1A	Ind-1A	XI-adm	CX221	134.577	-39.1054	-13.6232	110.197	-12.2878	-43.796	6.58835	4.92385	13.0522	-19.534
IRRI	IRRI	tetrahedron	CX225	Indica	NA	IRGC 135938	IR 77298-14-1-2	NA	4610139	NA	NA	IRMBN	NA	Philippines	Philippines	I	SER-IRRI	NA	NA	NA	NA	XI-1B	Ind-1B	Ind-1B	Ind-1B	Ind-1B	Ind-1B	Ind-1B	Ind-1B.1	XI-1B1	CX225	116.477	-24.7719	-7.76392	73.1288	19.4632	94.688	-17.6318	4.7519	-37.5065	-2.31222
IRRI	IRRI	tetrahedron	CX226	Indica	NA	IRGC 135916	IR 06G113	NA	4610140	NA	NA	IRMBN	NA	Philippines	Philippines	I	SER-IRRI	NA	NA	NA	NA	XI-1B	Ind-1B	Ind-1B	Ind-1B	Ind-1B	Ind-1B	Ind-1B	Ind-adm	XI-1B1	CX226	115.76	-39.5191	-4.23448	67.4064	25.4025	89.8489	-12.6664	-5.85941	-20.4722	10.0474
IRRI	IRRI	tetrahedron	CX227	cA-adm	NA	IRGC 135964	KASALATH	KASALOTH AS 2	4610141	NA	NA	IRMBN	NA	Japan	India	T	SAC	NA	NA	NA	NA	cA (Aus)	cA (Aus)	cA (Aus)	cAus	cAus	cAus	cAus	cAus	cA-adm	CX227	59.9304	162.484	-16.2951	25.5662	16.9453	32.4104	25.7114	-4.19486	-0.293459	-11.1863
IRRI	IRRI	tetrahedron	CX228	admix	NA	IRGC 135836	Bala	NA	4610142	NA	NA	IRMBN	I1A41689	India	India	I	SAC	NA	NA	NA	NA	XI-adm	admix	admix	admix	admix	admix	admix	admix	admix	CX228	72.767	81.4392	-18.621	100.064	-12.3308	-35.9562	41.0658	10.8222	0.555016	-8.43347
IRRI	IRRI	tetrahedron	CX23	Indica	NA	NA	Rasi	NA	4610143	NA	NA	IRMBN	NA	Indonesia	Indonesia	T	SER	NA	NA	NA	NA	XI-3	Ind-3	Ind-3	Ind-3.1	Ind-3.1	Ind-3.1	Ind-3.1	Ind-3.1	XI-3A	CX23	125.94	-30.0276	9.56585	-77.2183	18.9353	48.5924	36.3166	17.9522	96.1144	26.2261
IRRI	IRRI	tetrahedron	CX230	Indica	NA	IRGC 135929	IR 64-IL	NA	4610144	NA	NA	IRMBN	NA	China	Philippines	I	SER-IRRI	NA	NA	NA	NA	XI-1B	Ind-1B	Ind-1B	Ind-1B	Ind-1B	Ind-1B	Ind-1B	Ind-1B.1	XI-1B1	CX230	137.96	-40.8856	-16.6695	106.606	15.5014	94.6264	-19.0801	-5.05909	-53.4856	-15.1608
IRRI	IRRI	tetrahedron	CX231	Indica	NA	IRGC 135923	IR 52561-UBN-1-1-2	NA	4610145	NA	NA	IRMBN	NA	Philippines	Philippines	I	SER-IRRI	NA	NA	NA	NA	XI-adm	Ind-adm	Ind-adm	Ind-adm	Ind-adm	Ind-adm	Ind-adm	Ind-adm	XI-adm	CX231	119.446	-45.2092	-1.00223	9.70327	10.4002	47.3145	8.83614	1.17774	-12.8805	-27.012
IRRI	IRRI	tetrahedron	CX232	Indica	NA	IRGC 135924	IR 55419-04	NA	4610146	NA	NA	IRMBN	NA	Philippines	Philippines	I	SER-IRRI	NA	NA	NA	NA	XI-adm	Ind-adm	Ind-adm	Ind-3.1	Ind-3.1	Ind-3.1	Ind-3.1	Ind-adm	XI-3A	CX232	112.499	-43.0239	8.05397	-15.9633	25.6974	86.7366	9.27258	-7.40432	63.8443	10.8457
IRRI	IRRI	tetrahedron	CX233	Indica	NA	IRGC 135926	IR 58821-23-1-3-1	NA	4610147	NA	NA	IRMBN	NA	Philippines	Philippines	I	SER-IRRI	NA	NA	NA	NA	XI-adm	Ind-adm	Ind-adm	Ind-adm	Ind-adm	Ind-adm	Ind-adm	Ind-adm	XI-adm	CX233	120.91	-41.3496	-0.798124	21.5572	14.7757	50.5451	-1.15798	5.19706	-3.85289	2.99798
IRRI	IRRI	tetrahedron	CX234	Indica	NA	IRGC 135928	IR 62266-42-6-2	NA	4610148	NA	NA	IRMBN	NA	Philippines	Philippines	I	SER-IRRI	NA	NA	NA	NA	XI-adm	Ind-1B	Ind-adm	Ind-adm	Ind-adm	Ind-adm	Ind-adm	Ind-adm	XI-adm	CX234	121.98	-26.2573	1.24329	23.3684	22.0141	85.9807	0.446754	2.20136	17.0859	22.6959
IRRI	IRRI	tetrahedron	CX235	Indica	NA	IRGC 136013	NSIC RC 9	NA	4610149	NA	NA	IRMBN	NA	Philippines	Philippines	I	SER-IRRI	NA	NA	NA	NA	XI-adm	Ind-adm	Ind-adm	Ind-3.1	Ind-3.1	Ind-3.1	Ind-3.1	Ind-3.1	XI-3A	CX235	127.013	-39.4295	11.2135	-2.47467	26.7613	99.7504	22.8762	4.07584	77.9183	12.2627
IRRI	IRRI	tetrahedron	CX236	Indica	NA	IRGC 136064	Vandana	NA	4610150	NA	NA	IRMBN	NA	na	India	I	SAC	NA	NA	NA	NA	XI-adm	Ind-adm	Ind-adm	Ind-adm	Ind-adm	Ind-adm	Ind-adm	Ind-adm	XI-adm	CX236	81.8247	50.7005	3.1208	-8.18634	10.1058	36.3286	30.304	-2.73289	62.5695	19.9494
IRRI	IRRI	tetrahedron	CX237	Indica	NA	IRGC 135834	B 6136-3-TB-0-1-5	NA	4610151	NA	NA	IRMBN	NA	Philippines	Indonesia	I	SER	NA	NA	NA	NA	XI-1B	Ind-1B	Ind-1B	Ind-adm	Ind-adm	Ind-adm	Ind-adm	Ind-adm	XI-adm	CX237	111.252	-34.6163	-10.6327	47.1003	12.8052	64.2157	-4.57203	8.15964	6.41874	4.29778
IRRI	IRRI	tetrahedron	CX238	Indica	NA	IRGC 135854	BW 311-9	NA	4610152	NA	NA	IRMBN	NA	Philippines	Sri Lanka	P	IOC	NA	NA	NA	NA	XI-1B	Ind-1B	Ind-1B	Ind-adm	Ind-adm	Ind-adm	Ind-adm	Ind-adm	XI-adm	CX238	114.9	-36.066	-7.1054	46.1029	12.891	63.4073	-4.67595	7.85954	5.3449	3.14123
IRRI	IRRI	tetrahedron	CX24	Indica	NA	IRGC 136058	TKM 9	TKM9	4610153	NA	NA	IRMBN	I1A42476	India	India	P	SAC	NA	NA	NA	NA	XI-adm	Ind-adm	Ind-adm	Ind-adm	Ind-adm	Ind-adm	admix	Ind-adm	XI-adm	CX24	113.179	-0.919475	-18.6261	69.3402	11.2852	43.5509	-53.706	-34.1478	-20.5552	15.2596
IRRI	IRRI	tetrahedron	CX240	Indica	NA	IRGC 135859	Carijo	NA	4610154	NA	NA	IRMBN	NA	Brazil	Brazil	P	SAM	NA	NA	NA	NA	XI-adm	Ind-adm	Ind-adm	Ind-3.1	Ind-3.1	Ind-3.1	Ind-3.1	Ind-3.1	XI-3A	CX240	128.054	-42.6387	16.0784	-45.4739	32.5218	108.083	18.8408	5.38829	94.5821	26.8408
IRRI	IRRI	tetrahedron	CX241	Japonica	NA	IRGC 135913	IAC 47	NA	4610155	NA	NA	IRMBN	NA	Philippines	Brazil	I	SAM	NA	NA	NA	NA	GJ-trp	Jap-trp	Jap-trp	Jap-trp	Jap-trp.1	Jap-trp	Jap-trp.1	Jap-trp.1	GJ-trp1	CX241	-241.005	-14.4409	141.307	21.926	70.9605	-24.0825	5.12172	-12.0471	-4.88412	4.6352
IRRI	IRRI	tetrahedron	CX242	admix	NA	IRGC 135921	IR 47686-4-4-B-1	NA	4610156	NA	NA	IRMBN	NA	Philippines	Philippines	I	SER-IRRI	NA	NA	NA	NA	admix	admix	admix	admix	admix	admix	admix	admix	admix	CX242	-57.142	-36.0336	78.9964	-4.65281	59.2953	45.2156	12.7336	-7.58031	42.6129	8.48808
IRRI	IRRI	tetrahedron	CX243	Japonica	NA	IRGC 135922	IR 47686-6-2-1-1	NA	4610157	NA	NA	IRMBN	NA	Philippines	Philippines	I	SER-IRRI	NA	NA	NA	NA	GJ-trp	Jap-trp	Jap-trp	Jap-trp	Jap-trp.1	Jap-trp	Jap-trp.1	Jap-trp.1	GJ-trp1	CX243	-152.403	-26.1294	107.364	16.7297	65.7139	6.03452	12.807	-7.85205	27.4333	3.96688
IRRI	IRRI	tetrahedron	CX247	Indica	NA	IRGC 135942	IRAT 144	NA	4610158	NA	NA	IRMBN	WD-16312	Indonesia	Ghana	I	WAF	NA	NA	NA	NA	XI-adm	Ind-adm	Ind-adm	Ind-adm	Ind-adm	Ind-adm	Ind-adm	Ind-adm	XI-adm	CX247	101.481	-43.2295	-6.01659	80.8694	15.8976	34.1268	20.1577	9.79285	-2.35802	-5.557
IRRI	IRRI	tetrahedron	CX248	Japonica	NA	IRGC 135970	Kinandang Patong	NA	4610159	NA	NA	IRMBN	NA	Philippines	Philippines	T	SER-IRRI	NA	NA	NA	NA	GJ-trp	Jap-trp	Jap-trp	Jap-trp	Jap-trp.1	Jap-trp	Jap-trp.1	Jap-trp.1	GJ-trp1	CX248	-226.339	-11.5136	135.015	20.1293	64.399	-14.0055	5.19994	-9.45673	-2.87221	7.14661
IRRI	IRRI	tetrahedron	CX249	Indica	NA	IRGC 135814	2004	NA	4610160	NA	NA	IRMBN	NA	China	China	P	EAS	NA	NA	NA	NA	XI-1B	Ind-1B	Ind-1B	Ind-adm	Ind-adm	Ind-adm	Ind-adm	Ind-adm	XI-adm	CX249	63.3587	-39.0522	-18.6498	62.801	27.2493	59.7318	-3.97722	-11.3738	-1.36157	-1.7906
IRRI	IRRI	tetrahedron	CX25	Indica	NA	IRGC 135867	Cisanggarung	Cisang garung	4610161	NA	NA	IRMBN	NA	Indonesia	Indonesia	P	SER	NA	NA	NA	NA	XI-1B	Ind-1B	Ind-1B	Ind-adm	Ind-adm	Ind-adm	Ind-adm	Ind-adm	XI-adm	CX25	133.947	-46.2304	-7.75451	33.403	25.7604	102.954	4.60376	2.16159	52.4222	5.77858
IRRI	IRRI	tetrahedron	CX250	Indica	NA	IRGC 135820	829	NA	4610162	NA	NA	IRMBN	NA	China	China	P	EAS	NA	NA	NA	NA	XI-1B	Ind-1B	Ind-1B	Ind-1B	Ind-1B	Ind-1B	Ind-1B	Ind-1B.2	XI-adm	CX250	120.905	-44.7601	-11.2897	51.4808	19.3186	72.1217	12.9349	2.96773	-20.3058	-5.97135
IRRI	IRRI	tetrahedron	CX251	Japonica	NA	NA	Xudao 4	Xu Dao 4	NA	NA	NA	IRMBN	ZD-05646	China	China	P	EAS	NA	NA	NA	NA	GJ-tmp	Jap-tmp	Jap-tmp	Jap-tmp	Jap-tmp	Jap-tmp.1	Jap-tmp.1	Jap-tmp.1	GJ-tmp	CX251	-250.707	-35.1364	-165.694	-22.9269	46.9397	-11.5823	2.57756	-1.13962	-0.0214715	-6.47468
IRRI	IRRI	tetrahedron	CX26	Indica	NA	NA	Amol3(Sana)	Amol3 (Sana)	NA	NA	NA	IRMBN	NA	Iran	Iran	P	WAS	NA	NA	NA	NA	XI-1B	Ind-1B	Ind-1B	Ind-1B	Ind-1B	Ind-1B	Ind-1B	Ind-1B.1	XI-1B1	CX26	113.212	-23.6942	-18.0342	89.7168	16.4015	78.9832	-41.5412	-17.7044	-78.9539	-7.75763
IRRI	IRRI	tetrahedron	CX262	Japonica	NA	IRGC 135912	IAC 3	NA	4610163	NA	NA	IRMBN	NA	China	Brazil	I	SAM	NA	NA	NA	NA	GJ-trp	Jap-trp	Jap-trp	Jap-trp	Jap-trp.1	Jap-trp	Jap-trp.1	Jap-adm	GJ-trp1	CX262	-221.642	-16.4305	138.938	19.142	77.847	-17.1612	11.0214	-8.54237	-4.25255	4.87452
IRRI	IRRI	tetrahedron	CX263	Indica	NA	IRGC 136018	PADISENEMOK	PADI SENEMOK	4610164	NA	NA	IRMBN	NA	na	Malaysia	T	SER	NA	NA	NA	NA	XI-adm	Ind-adm	Ind-adm	Ind-adm	Ind-adm	Ind-adm	Ind-adm	Ind-adm	XI-adm	CX263	112.383	-39.3023	-0.0481606	66.2284	-1.38798	0.494077	9.27273	7.84117	10.8602	-20.1589
IRRI	IRRI	tetrahedron	CX265	Indica	NA	IRGC 135988	MONOLAYA	NA	4610165	NA	NA	IRMBN	NA	United_States	Colombia	P	SAM	NA	NA	NA	NA	XI-adm	Ind-adm	Ind-adm	Ind-adm	Ind-adm	Ind-adm	Ind-adm	Ind-adm	XI-adm	CX265	110.019	-34.7142	-8.85581	77.9738	-4.18186	-14.5997	5.38066	15.694	18.1036	-21.211
IRRI	IRRI	tetrahedron	CX266	Japonica	NA	IRGC 135880	DINORADO	NA	4610166	NA	NA	IRMBN	NA	Philippines	Philippines	T	SER-IRRI	NA	NA	NA	NA	GJ-trp	Jap-trp	Jap-trp	Jap-trp	Jap-trp.1	Jap-trp	Jap-trp.1	Jap-adm	GJ-trp1	CX266	-219.665	-12.9723	123.589	13.3595	70.1261	-15.7771	6.87576	-2.71976	-6.83441	5.07983
IRRI	IRRI	tetrahedron	CX267	Indica	NA	IRGC 135914	IET 1444	NA	4610167	NA	NA	IRMBN	NA	India	India	P	SAC	NA	NA	NA	NA	XI-adm	Ind-adm	Ind-adm	Ind-adm	Ind-adm	Ind-adm	Ind-adm	Ind-adm	XI-adm	CX267	118.224	-11.7357	-14.8278	90.473	-11.5798	-27.1918	-5.50054	-3.30276	6.00153	11.4974
IRRI	IRRI	tetrahedron	CX268	Indica	NA	IRGC 135831	ARROZVERMELHO	ARROZ VERMELHO	4610168	NA	NA	IRMBN	NA	Philippines	Brazil	T	SAM	NA	NA	NA	NA	XI-adm	Ind-adm	Ind-adm	Ind-adm	Ind-adm	Ind-adm	Ind-adm	Ind-adm	XI-adm	CX268	106.432	-33.9822	-11.354	87.4239	4.77376	6.7879	-1.09115	2.49372	4.25223	-14.49
IRRI	IRRI	tetrahedron	CX269	Japonica	NA	IRGC 135911	IAC 165	NA	4610169	NA	NA	IRMBN	NA	Brazil	Brazil	I	SAM	NA	NA	NA	NA	GJ-trp	Jap-trp	Jap-trp	Jap-trp	Jap-trp.1	Jap-trp	Jap-trp.1	Jap-trp.1	GJ-trp1	CX269	-238.88	-15.4609	145.806	21.1887	71.5219	-24.4786	4.8742	-13.6618	-3.63894	5.21881
IRRI	IRRI	tetrahedron	CX27	Indica	NA	IRGC 135969	Khazar	NA	4610170	NA	NA	IRMBN	NA	Iran	Iran	P	WAS	NA	NA	NA	NA	XI-adm	Ind-adm	Ind-adm	Ind-3.1	Ind-3.1	Ind-3.1	Ind-3.1	Ind-adm	XI-adm	CX27	117.144	-35.9431	-5.4077	-2.31217	15.2564	49.4697	36.9481	22.9515	66.684	18.302
IRRI	IRRI	tetrahedron	CX270	Indica	NA	NA	TAICHUNGNATIVE1	TAICHUNG NATIVE 1	NA	NA	NA	IRMBN	30-00233	Taiwan	Taiwan	I	EAR	NA	NA	NA	NA	XI-1A	Ind-1A	Ind-1A	Ind-1A	Ind-1a	Ind-1A	Ind-1A	Ind-1A	XI-1A	CX270	100.151	-37.0156	-4.72527	117.192	-13.8507	-52.6869	25.1076	22.3473	15.9412	-21.2562
IRRI	IRRI	tetrahedron	CX273	Indica	NA	NA	NONA BOKRA	NA	4610171	NA	NA	IRMBN	I1A48710	India	India	P	SAC	NA	NA	NA	NA	XI-adm	Ind-adm	Ind-adm	Ind-adm	Ind-adm	Ind-adm	Ind-adm	Ind-adm	XI-adm	CX273	123.717	-44.6978	0.733786	9.78472	9.85059	48.0645	8.84498	1.77585	-13.342	-27.131
IRRI	IRRI	tetrahedron	CX274	Indica	NA	IRGC 135919	IR 26	NA	4610172	NA	NA	IRMBN	I1A28237	Philippines	Philippines	I	SER-IRRI	NA	NA	NA	NA	XI-adm	Ind-adm	Ind-adm	Ind-adm	Ind-adm	Ind-adm	Ind-adm	Ind-adm	XI-adm	CX274	123.501	-44.8483	0.524254	9.47078	9.66056	47.9108	8.80659	1.63727	-12.9313	-26.9459
IRRI	IRRI	tetrahedron	CX275	Indica	NA	NA	IR 34	NA	4610173	NA	NA	IRMBN	NA	Philippines	Philippines	I	SER-IRRI	NA	NA	NA	NA	XI-adm	Ind-adm	Ind-adm	Ind-adm	Ind-adm	Ind-adm	Ind-adm	Ind-adm	XI-adm	CX275	122.469	-45.3234	-0.914069	14.4198	11.0369	46.28	8.27019	1.43931	-7.69632	-25.1392
IRRI	IRRI	tetrahedron	CX276	Indica	NA	IRGC 135939	IR 8192-200-3-3-1-1	NA	4610174	NA	NA	IRMBN	NA	Philippines	Philippines	I	SER-IRRI	NA	NA	NA	NA	XI-1B	Ind-1B	Ind-1B	Ind-1B	Ind-1B	Ind-1B	Ind-1B	Ind-1B.1	XI-1B1	CX276	131.705	-28.5734	-4.47501	43.1314	16.8391	71.2946	-15.0598	-9.32529	-36.6505	-3.00383
IRRI	IRRI	tetrahedron	CX277	Japonica	NA	IRGC 135810	02428-IL	NA	4610175	NA	NA	IRMBN	NA	China	China	I	EAS	NA	NA	NA	NA	GJ-adm	Jap-tmp	Jap-tmp	Jap-tmp	Jap-tmp	Jap-adm	Jap-adm	Jap-adm	GJ-tmp	CX277	-211.253	-35.9451	-105.336	5.29604	-4.57455	-2.4417	9.07636	-11.4459	5.19184	-3.3399
IRRI	IRRI	tetrahedron	CX278	Indica	NA	IRGC 135932	IR 68	NA	4610176	NA	NA	IRMBN	NA	Philippines	Philippines	I	SER-IRRI	NA	NA	NA	NA	XI-adm	Ind-adm	Ind-adm	Ind-adm	Ind-adm	Ind-adm	Ind-adm	Ind-adm	XI-adm	CX278	52.1652	-8.12433	-4.61377	52.7153	-7.65577	18.6448	-27.0075	55.783	4.45257	-30.5117
IRRI	IRRI	tetrahedron	CX28	Indica	NA	IRGC 135892	Gayabyeo	NA	4610177	NA	NA	IRMBN	NA	South_Korea	Korea, Republic of	P	EAR	NA	NA	NA	NA	XI-1B	Ind-1B	Ind-1B	Ind-1B	Ind-1B	Ind-1B	Ind-1B	Ind-1B.2	XI-1B2	CX28	76.6292	-59.6228	-45.3065	116.252	36.7418	102.998	-2.1704	-6.04936	-26.8171	-8.69809
IRRI	IRRI	tetrahedron	CX280	admix	NA	IRGC 135981	Maravilha	NA	4610178	NA	NA	IRMBN	WD-20269	Brazil	Brazil	I	SAM	NA	NA	NA	NA	admix	admix	admix	admix	admix	admix	admix	admix	admix	CX280	-71.8296	-31.7671	60.8159	45.4837	54.811	18.5889	0.774088	-6.39075	-10.6306	-5.46654
IRRI	IRRI	tetrahedron	CX281	Indica	NA	IRGC 135934	IR 68897 B	NA	4610179	NA	NA	IRMBN	NA	Philippines	Philippines	I	SER-IRRI	NA	NA	NA	NA	XI-1B	Ind-1B	Ind-1B	Ind-1B	Ind-1B	Ind-1B	Ind-1B	Ind-adm	XI-adm	CX281	129.556	-33.0875	-10.5183	91.8208	11.0544	61.4955	-9.8537	-5.30106	-16.1252	-23.3392
IRRI	IRRI	tetrahedron	CX282	Japonica	NA	NA	Lijiangxintuanheigu	Lijiangxin Tuan Hei Gu	NA	NA	NA	IRMBN	NA	China	China	P	EAS	NA	NA	NA	NA	GJ-adm	Jap-adm	Jap-adm	Jap-adm	Jap-adm	Jap-adm	Jap-adm	Jap-adm	GJ-adm	CX282	-111.316	-34.8789	-54.2255	28.1689	6.40338	27.452	1.08695	1.87688	2.01104	-7.07604
IRRI	IRRI	tetrahedron	CX284	Japonica	NA	NA	Han 502	NA	NA	NA	NA	IRMBN	NA	China	China	P	EAS	NA	NA	NA	NA	GJ-adm	Jap-adm	Jap-adm	Jap-adm	Jap-adm	Jap-adm	Jap-adm	Jap-adm	GJ-adm	CX284	-132.088	-39.2336	-58.1898	27.1144	-21.0664	2.61509	14.7595	-14.3723	9.79002	-10.559
IRRI	IRRI	tetrahedron	CX285	Japonica	NA	IRGC 136010	Nonglinnuo	Nonglin Nuo	4610180	NA	NA	IRMBN	NA	China	China	P	EAS	NA	NA	NA	NA	GJ-trp	Jap-trp	Jap-trp	Jap-trp	Jap-adm	Jap-adm	Jap-adm	Jap-adm	GJ-adm	CX285	-208.881	-22.8895	43.1314	0.056896	31.9203	-12.6536	4.08875	-6.17824	-1.35876	-6.02245
IRRI	IRRI	tetrahedron	CX286	admix	NA	IRGC 135855	C 349	NA	4610181	NA	NA	IRMBN	NA	China	China	P	EAS	NA	NA	NA	NA	admix	Jap-adm	admix	Jap-adm	Jap-adm	admix	admix	admix	admix	CX286	-120.184	-41.7859	-97.9906	35.3534	60.3335	27.4519	-0.775859	-7.75069	-7.53463	-1.71518
IRRI	IRRI	tetrahedron	CX287	Japonica	NA	NA	C52	NA	NA	NA	NA	IRMBN	NA	China	China	P	EAS	NA	NA	NA	NA	GJ-tmp	Jap-tmp	Jap-tmp	Jap-tmp	Jap-tmp	Jap-tmp.1	Jap-tmp.1	Jap-tmp.1	GJ-tmp	CX287	-200.408	-39.2635	-141.167	8.84503	37.9727	-1.03621	0.996766	-4.79852	2.50012	-11.7457
IRRI	IRRI	tetrahedron	CX288	Indica	NA	IRGC 135874	D 11	NA	4610182	NA	NA	IRMBN	NA	China	India	P	SAC	NA	NA	NA	NA	XI-adm	Ind-adm	Ind-adm	Ind-adm	Ind-adm	Ind-adm	Ind-adm	Ind-adm	XI-adm	CX288	108.647	-33.8834	-8.88324	74.3834	0.271227	-25.3885	19.0723	7.7618	13.7232	-13.7755
IRRI	IRRI	tetrahedron	CX29	admix	NA	IRGC 135984	Milyang 23	NA	4610183	NA	NA	IRMBN	I1A41473	North_Korea	Korea, Republic of	I	EAR	NA	NA	NA	NA	admix	admix	admix	admix	admix	admix	admix	admix	admix	CX29	-54.3681	-41.3455	-76.0027	67.0107	12.735	1.56121	4.15108	11.0047	5.73951	-11.9175
IRRI	IRRI	tetrahedron	CX290	Indica	NA	NA	Duo 57	NA	NA	NA	NA	IRMBN	NA	China	China	P	EAS	NA	NA	NA	NA	XI-1B	Ind-1B	Ind-1B	Ind-1B	Ind-1B	Ind-1B	Ind-1B	Ind-adm	XI-adm	CX290	118.077	-39.4343	-0.333231	49.6562	18.2873	61.3458	3.26333	-2.0624	-16.745	-11.2424
IRRI	IRRI	tetrahedron	CX291	Indica	NA	IRGC 135875	D 15	NA	4610184	NA	NA	IRMBN	NA	China	China	P	EAS	NA	NA	NA	NA	XI-adm	Ind-adm	Ind-adm	Ind-adm	Ind-adm	Ind-adm	Ind-adm	Ind-adm	XI-adm	CX291	111.874	-42.8429	0.874812	49.4463	20.4998	54.4989	-0.891841	-2.26364	8.55413	-15.5112
IRRI	IRRI	tetrahedron	CX296	Indica	NA	IRGC 135937	IR 74	NA	4610185	NA	NA	IRMBN	NA	Philippines	Philippines	I	SER-IRRI	NA	NA	NA	NA	XI-adm	Ind-1B	Ind-adm	Ind-adm	Ind-adm	Ind-adm	Ind-adm	Ind-adm	XI-adm	CX296	131.615	-34.5943	-12.9893	106.4	3.67212	30.4742	14.1919	12.1717	-5.40731	-15.0022
IRRI	IRRI	tetrahedron	CX3	Indica	NA	IRGC 135848	BR 24	BR24	4610186	NA	NA	IRMBN	NA	Bangladesh	Bangladesh	I	SAC	NA	NA	NA	NA	XI-1A	Ind-1A	Ind-1A	Ind-1A	Ind-1a	Ind-adm	Ind-adm	Ind-adm	XI-1A	CX3	137.253	-24.1116	-4.79899	55.5381	-24.1658	-69.4073	29.454	16.4297	8.54859	-26.3199
IRRI	IRRI	tetrahedron	CX30	Indica	NA	IRGC 135991	MR 185	MR185	4610187	NA	NA	IRMBN	NA	Malaysia	Malaysia	P	SER	NA	NA	NA	NA	XI-1B	Ind-1B	Ind-1B	Ind-1B	Ind-1B	Ind-1B	Ind-1B	Ind-adm	XI-adm	CX30	103.974	-45.518	-26.3622	96.3323	25.4221	96.3558	-22.6426	-8.51499	-28.8818	1.54889
IRRI	IRRI	tetrahedron	CX303	Indica	NA	IRGC 135976	LX 2007	NA	4610188	NA	NA	IRMBN	NA	China	China	P	EAS	NA	NA	NA	NA	XI-adm	Ind-adm	Ind-adm	Ind-adm	Ind-adm	Ind-adm	Ind-adm	Ind-adm	XI-adm	CX303	109.566	-40.5775	-14.609	64.7187	14.1079	41.3359	24.7902	9.00116	27.321	-10.8024
IRRI	IRRI	tetrahedron	CX304	Indica	NA	IRGC 135975	Luyin 46	Lu Yin 46	4610189	NA	NA	IRMBN	ZD-06300	China	China	P	EAS	NA	NA	NA	NA	XI-adm	Ind-adm	Ind-adm	Ind-adm	Ind-adm	Ind-adm	Ind-adm	Ind-adm	XI-adm	CX304	116.101	-39.6077	11.1407	-1.12215	15.1129	62.756	32.4015	13.8439	57.6464	1.56988
IRRI	IRRI	tetrahedron	CX305	Indica	NA	IRGC 136090	ZH 5	Zheng Dao 5	4610190	NA	NA	IRMBN	NA	China	China	P	EAS	NA	NA	NA	NA	XI-1B	Ind-1B	Ind-1B	Ind-1B	Ind-1B	Ind-1B	Ind-1B	Ind-1B.2	XI-1B2	CX305	117.171	-43.48	-10.2623	97.5871	20.279	90.6004	28.753	18.3274	7.95682	-4.58599
IRRI	IRRI	tetrahedron	CX306	Japonica	NA	IRGC 135987	Mongolia Rice	Menggu Dao	4610191	NA	NA	IRMBN	I1A28753	China	China	P	EAS	NA	NA	NA	NA	GJ-tmp	Jap-tmp	Jap-tmp	Jap-tmp	Jap-tmp	Jap-tmp.1	Jap-tmp.1	Jap-tmp.1	GJ-tmp	CX306	-257.181	-35.0872	-152.132	-19.7405	46.541	-13.2695	-2.90009	-2.02239	2.27344	-8.55434
IRRI	IRRI	tetrahedron	CX307	Japonica	NA	NA	HP 121	NA	4610192	NA	NA	IRMBN	NA	China	China	P	EAS	NA	NA	NA	NA	GJ-adm	Jap-adm	Jap-adm	Jap-adm	Jap-adm	Jap-adm	Jap-tmp.1	Jap-tmp.1	GJ-adm	CX307	-198.045	-28.0505	-69.3338	6.7518	58.816	-8.19979	4.5258	-4.02429	0.732461	-9.4825
IRRI	added	tetrahedron	CX31	Indica	NA	IRGC 135903	Hnankar	NA	4610193	NA	NA	IRMBN	NA	Myanmar	Myanmar	P	SEA	NA	NA	NA	NA	XI-1B	Ind-1B	Ind-1B	Ind-1B	Ind-1B	Ind-1B	Ind-1B	Ind-1B.1	XI-1B1	CX31	129.04	-43.0275	-19.9979	102.159	17.535	94.337	-21.4241	-5.23894	-52.1624	-9.02413
IRRI	IRRI	tetrahedron	CX313	Indica	NA	NA	R106	NA	NA	NA	NA	IRMBN	NA	China	China	P	EAS	NA	NA	NA	NA	XI-adm	Ind-adm	Ind-adm	Ind-adm	Ind-adm	Ind-adm	Ind-adm	Ind-adm	XI-adm	CX313	100.228	-41.726	5.66052	49.127	19.2064	44.6368	2.12803	-0.659974	7.63116	-26.1055
IRRI	IRRI	tetrahedron	CX314	Indica	NA	IRGC 135813	117	NA	4610194	NA	NA	IRMBN	NA	China	China	P	EAS	NA	NA	NA	NA	XI-1B	Ind-1B	Ind-1B	Ind-adm	Ind-adm	Ind-adm	Ind-adm	Ind-adm	XI-adm	CX314	114.2	-44.8596	-12.3509	95.0045	6.40959	49.7249	19.2972	8.62175	12.4609	-3.25476
IRRI	IRRI	tetrahedron	CX315	Japonica	NA	IRGC 136097	Zidao	Bolasaeg ssal	4610195	NA	NA	IRMBN	I1A27875	North_Korea	Democratic People's Republic of Korea	P	EAR	NA	NA	NA	NA	GJ-tmp	Jap-tmp	Jap-tmp	Jap-tmp	Jap-tmp	Jap-tmp.1	Jap-tmp.1	Jap-tmp.1	GJ-tmp	CX315	-236.262	-32.7293	-134.66	-13.852	19.358	-7.33294	-0.0992783	7.86294	-3.39639	2.70868
IRRI	IRRI	tetrahedron	CX316	admix	NA	IRGC 135993	MR 39	NA	4610196	NA	NA	IRMBN	NA	China	Malaysia	P	SER	NA	NA	NA	NA	admix	admix	admix	admix	admix	admix	admix	admix	admix	CX316	-95.9469	-51.8358	-101.505	48.5596	53.4144	31.749	6.52821	-5.3866	-8.47548	-0.276119
IRRI	added	tetrahedron	CX317	Japonica	NA	IRGC 135992	MR 19	NA	4610197	NA	NA	IRMBN	NA	China	Malaysia	P	SER	NA	NA	NA	NA	GJ-tmp	Jap-tmp	Jap-tmp	Jap-tmp	Jap-tmp	Jap-tmp.1	Jap-tmp.1	Jap-tmp.1	GJ-tmp	CX317	-163.368	-42.6987	-115.392	28.0397	55.3535	12.2285	11.4355	-9.98677	-1.62441	0.374739
IRRI	IRRI	tetrahedron	CX318	Indica	NA	NA	Heiheaihui	Heihe Aihui	NA	NA	NA	IRMBN	NA	China	China	P	EAS	NA	NA	NA	NA	XI-adm	Ind-adm	Ind-adm	Ind-adm	Ind-adm	Ind-adm	Ind-adm	Ind-adm	XI-adm	CX318	124.01	-30.8963	-15.9282	83.6242	-4.90618	1.85444	38.6142	28.9599	-6.66449	-6.92331
IRRI	IRRI	tetrahedron	CX319	Indica	NA	NA	Mengguandamagu	Meng Guan Damagu	NA	NA	NA	IRMBN	22-01958	China	China	P	EAS	NA	NA	NA	NA	XI-adm	Ind-adm	Ind-adm	Ind-adm	Ind-adm	Ind-adm	Ind-adm	Ind-adm	XI-adm	CX319	125.355	-29.8595	-4.02232	42.398	0.656051	6.59859	-22.4796	-14.3479	-11.2951	-18.6435
IRRI	IRRI	tetrahedron	CX32	Japonica	NA	IRGC 135980	Manauthukha	NA	4610198	NA	NA	IRMBN	NA	Myanmar	Myanmar	P	SEA	NA	NA	NA	NA	GJ-adm	Jap-adm	Jap-adm	Jap-adm	Jap-adm	Jap-adm	Jap-adm	Jap-adm	GJ-adm	CX32	-151.27	-11.3717	43.6831	45.0728	40.5082	-9.07167	-6.60948	15.6342	-9.56722	-9.44109
IRRI	IRRI	tetrahedron	CX328	Indica	NA	NA	Baoxuan 21	Bao Xuan 21	NA	NA	NA	IRMBN	ZD-01195	China	China	P	EAS	NA	NA	NA	NA	XI-1A	Ind-1A	Ind-1A	Ind-1A	Ind-1a	Ind-1A	Ind-1A	Ind-1A	XI-1A	CX328	125.902	-38.4317	-19.5569	128.394	-15.512	-47.3043	43.5795	29.9742	25.4688	-29.1196
IRRI	IRRI	tetrahedron	CX329	Japonica	NA	IRGC 135956	Jinchuanyihao	Jinchuan Yi	4610199	NA	NA	IRMBN	NA	China	China	P	EAS	NA	NA	NA	NA	GJ-tmp	Jap-tmp	Jap-tmp	Jap-tmp	Jap-tmp	Jap-tmp.1	Jap-tmp.1	Jap-tmp.1	GJ-tmp	CX329	-259.46	-39.5075	-171.328	-20.4606	54.0967	-14.7988	2.52137	-8.39031	3.26198	-11.148
IRRI	added	tetrahedron	CX33	Indica	NA	IRGC 136045	Shwe Thwe Yin Hyv	NA	4610200	NA	NA	IRMBN	NA	Myanmar	Myanmar	P	SEA	NA	NA	NA	NA	XI-1B	Ind-1B	Ind-1B	Ind-1B	Ind-1B	Ind-1B	Ind-1B	Ind-1B.2	XI-1B2	CX33	137.9	-43.4849	-18.6124	126.803	4.1223	40.1536	11.6682	7.38376	1.92668	-11.463
IRRI	IRRI	tetrahedron	CX330	Japonica	NA	IRGC 136084	Yueguang	Koshihikari	4610201	NA	NA	IRMBN	I1A13044	Japan	Japan	P	EAR	NA	NA	NA	NA	GJ-tmp	Jap-tmp	Jap-tmp	Jap-tmp	Jap-tmp	Jap-tmp.1	Jap-tmp.1	Jap-tmp.1	GJ-tmp	CX330	-260.068	-39.7576	-171.697	-20.7054	54.0608	-14.7498	2.47863	-8.52719	3.023	-11.0206
IRRI	IRRI	tetrahedron	CX34	Indica	NA	IRGC 135840	BG 300	NA	4610202	NA	NA	IRMBN	NA	Sri_Lanka_	Sri Lanka	P	IOC	NA	NA	NA	NA	XI-adm	Ind-adm	Ind-adm	Ind-adm	Ind-adm	Ind-adm	Ind-adm	Ind-adm	XI-adm	CX34	125.541	-16.394	-5.33026	25.8462	4.53454	18.3848	-21.2025	-16.3994	9.69513	5.61377
IRRI	IRRI	tetrahedron	CX340	Indica	NA	IRGC 135907	Hua 564	NA	4610203	NA	NA	IRMBN	NA	China	China	P	EAS	NA	NA	NA	NA	XI-1B	Ind-1B	Ind-1B	Ind-1B	Ind-1B	Ind-1B	Ind-1B	Ind-1B.2	XI-1B2	CX340	102.692	-53.6106	-26.909	99.0893	21.8048	73.8293	13.6757	3.76334	-6.52462	6.05983
IRRI	IRRI	tetrahedron	CX341	Indica	NA	IRGC 135908	Hua 565	NA	4610204	NA	NA	IRMBN	NA	China	China	P	EAS	NA	NA	NA	NA	XI-adm	Ind-adm	Ind-adm	Ind-adm	Ind-adm	Ind-adm	Ind-adm	Ind-adm	XI-adm	CX341	129.338	-45.2186	-12.0374	89.4874	2.1842	35.8421	-4.17583	3.2978	-18.6648	3.84958
IRRI	IRRI	tetrahedron	CX342	Indica	NA	IRGC 136068	Wanxian 763	Wan Xian 763	4610205	NA	NA	IRMBN	NA	China	China	P	EAS	NA	NA	NA	NA	XI-adm	Ind-adm	Ind-adm	Ind-adm	Ind-adm	Ind-adm	Ind-adm	Ind-adm	XI-adm	CX342	97.6695	-43.6924	-2.9596	51.8115	16.4277	43.6408	9.04043	1.74606	18.8383	-10.5059
IRRI	IRRI	tetrahedron	CX343	Indica	NA	IRGC 136069	Wanxian 77	Wan Xian 77	4610206	NA	NA	IRMBN	NA	China	China	P	EAS	NA	NA	NA	NA	XI-adm	Ind-adm	Ind-adm	Ind-adm	Ind-adm	Ind-adm	Ind-adm	Ind-adm	XI-adm	CX343	63.1911	-43.2278	-2.83931	74.6595	16.0265	44.9007	18.1499	6.01418	24.9005	-14.0951
IRRI	IRRI	tetrahedron	CX344	Japonica	NA	NA	Hexi 41	NA	NA	NA	NA	IRMBN	ZD-04645	China	China	P	EAS	NA	NA	NA	NA	GJ-tmp	Jap-tmp	Jap-tmp	Jap-tmp	Jap-tmp	Jap-tmp.1	Jap-tmp.1	Jap-tmp.1	GJ-tmp	CX344	-249.723	-38.7758	-139.057	-16.1859	37.0829	-8.79526	1.50311	-13.5267	3.38011	-8.52418
IRRI	IRRI	tetrahedron	CX345	Japonica	NA	NA	Yungeng 23	Yun Geng 23	NA	NA	NA	IRMBN	NA	China	China	P	EAS	NA	NA	NA	NA	GJ-tmp	Jap-tmp	Jap-tmp	Jap-tmp	Jap-tmp	Jap-tmp.1	Jap-tmp.1	Jap-tmp.1	GJ-tmp	CX345	-247.521	-28.4891	-128.718	-15.4741	42.6045	-7.21327	1.62953	-8.29049	1.46076	-8.09699
IRRI	IRRI	tetrahedron	CX346	Indica	NA	IRGC 136038	SAGC-4	NA	4610207	NA	NA	IRMBN	NA	China	China	P	EAS	NA	NA	NA	NA	XI-adm	Ind-adm	Ind-adm	Ind-adm	Ind-adm	Ind-adm	Ind-adm	Ind-adm	XI-adm	CX346	118.805	-32.8239	-16.6598	113.861	-2.86037	8.81445	32.152	27.7404	4.17416	13.3801
IRRI	IRRI	tetrahedron	CX347	Indica	NA	IRGC 136039	SAGC-7	NA	4610208	NA	NA	IRMBN	NA	China	China	P	EAS	NA	NA	NA	NA	XI-adm	Ind-adm	Ind-adm	Ind-adm	Ind-adm	Ind-adm	Ind-adm	Ind-adm	XI-adm	CX347	90.575	-35.3648	-12.1021	99.0814	13.7512	27.3126	15.9192	3.14576	-2.00857	-1.48307
IRRI	IRRI	tetrahedron	CX348	Indica	NA	IRGC 136093	Zhonghua 1	NA	4610209	NA	NA	IRMBN	NA	China	China	P	EAS	NA	NA	NA	NA	XI-1B	Ind-1B	Ind-1B	Ind-1B	Ind-1B	Ind-1B	Ind-1B	Ind-1B.2	XI-adm	CX348	138.324	-49.9842	-13.9912	106.261	7.39408	56.6766	-6.55365	-2.52243	-18.9038	-2.15483
IRRI	IRRI	tetrahedron	CX349	Indica	NA	IRGC 135965	KCD 1	NA	4610210	NA	NA	IRMBN	NA	na	_no_info	P	na	NA	NA	NA	NA	XI-adm	Ind-adm	Ind-adm	Ind-adm	Ind-adm	Ind-adm	Ind-adm	Ind-adm	XI-adm	CX349	128.149	-31.4741	-7.39193	91.2943	-8.19652	-7.89535	-1.84854	3.60524	0.52389	4.77069
IRRI	IRRI	tetrahedron	CX35	Indica	NA	IRGC 135843	BG 94-1	BG94-1	4610211	NA	NA	IRMBN	I1A42492	Sri_Lanka_	Sri Lanka	P	IOC	NA	NA	NA	NA	XI-adm	Ind-adm	Ind-adm	Ind-adm	Ind-adm	Ind-adm	Ind-adm	Ind-adm	XI-adm	CX35	136.492	-42.633	-6.42364	61.0114	10.943	46.039	6.33317	2.89153	27.0603	6.48815
IRRI	IRRI	tetrahedron	CX350	Japonica	NA	NA	Wuyugeng 20	Wu Yu Geng 20	NA	NA	NA	IRMBN	NA	China	China	P	EAS	NA	NA	NA	NA	GJ-tmp	Jap-tmp	Jap-tmp	Jap-tmp	Jap-tmp	Jap-tmp.1	Jap-tmp.1	Jap-tmp.1	GJ-tmp	CX350	-234.314	-38.9919	-138.043	-15.2429	54.3439	-10.1816	1.72881	-0.717714	-0.270025	-5.59836
IRRI	IRRI	tetrahedron	CX351	Japonica	NA	IRGC 135811	053 A-3	NA	4610212	NA	NA	IRMBN	NA	China	China	I	EAS	NA	NA	NA	NA	GJ-tmp	Jap-tmp	Jap-tmp	Jap-tmp	Jap-tmp	Jap-tmp.1	Jap-tmp.1	Jap-tmp.1	GJ-tmp	CX351	-221.652	-37.3927	-123.675	-18.6055	27.535	-2.00266	3.83976	-10.2453	11.6953	-7.99605
IRRI	IRRI	tetrahedron	CX352	Japonica	NA	IRGC 135839	BD 007	NA	4610213	NA	NA	IRMBN	NA	China	China	P	EAS	NA	NA	NA	NA	GJ-trp	Jap-trp	Jap-trp	Jap-trp	Jap-trp.1	Jap-trp	Jap-trp.1	Jap-trp.1	GJ-trp1	CX352	-201.232	-17.9275	97.3059	34.3856	61.5948	-4.70395	3.436	-8.22896	-17.7309	-11.1126
IRRI	added	cube	CX353	Japonica	Jm	IRGC 135860	CAU 1	NA	4610214	NA	NA	IRMBN	NA	China	Viet Nam	P	SEA	NA	NA	NA	NA	GJ-adm	Jap-adm	Jap-adm	Jap-adm	Jap-adm	Jap-adm	Jap-adm	Jap-adm	GJ-adm	CX353	-193.432	-29.3861	-23.4565	-3.90635	59.4107	-10.9988	17.1248	-15.3323	9.62156	-1.11604
IRRI	added	cube	CX354	Japonica	Jm	IRGC 135861	CAU 2	NA	4610215	NA	NA	IRMBN	NA	China	Viet Nam	P	SEA	NA	NA	NA	NA	GJ-adm	Jap-adm	Jap-adm	Jap-adm	Jap-adm	Jap-adm	Jap-adm	Jap-adm	GJ-adm	CX354	-234.648	-30.4495	-71.9869	-0.710892	-49.5974	5.88477	9.17124	-24.3319	6.5586	-5.36014
IRRI	IRRI	tetrahedron	CX355	Japonica	NA	IRGC 136085	Yunlu 102	Yun Lu 102	4610216	NA	NA	IRMBN	NA	China	China	P	EAS	NA	NA	NA	NA	GJ-trp	Jap-trp	Jap-trp	Jap-trp	Jap-trp.1	Jap-trp	Jap-trp.1	Jap-trp.1	GJ-trp1	CX355	-193.865	-12.9665	112.926	20.7294	70.402	-19.6358	-12.8589	-25.0056	-8.09078	4.05603
IRRI	IRRI	tetrahedron	CX356	Japonica	NA	NA	Yandao 8	Yan Dao 8	NA	NA	NA	IRMBN	ZD-05651	China	China	P	EAS	NA	NA	NA	NA	GJ-tmp	Jap-tmp	Jap-tmp	Jap-tmp	Jap-tmp	Jap-tmp.1	Jap-tmp.1	Jap-tmp.1	GJ-tmp	CX356	-249.749	-35.5087	-164.933	-23	43.2053	-10.4413	3.06053	-1.41986	-0.194762	-6.21278
IRRI	IRRI	tetrahedron	CX357	Indica	NA	IRGC 136023	PSBRC 80	PSBRC80	4610217	NA	NA	IRMBN	NA	Philippines	Philippines	I	SER-IRRI	NA	NA	NA	NA	XI-1B	Ind-1B	Ind-1B	Ind-1B	Ind-1B	Ind-1B	Ind-1B	Ind-1B.1	XI-1B1	CX357	114.048	-35.03	-10.5919	91.6622	12.0566	61.5463	-31.775	-12.6781	-58.2151	0.329084
IRRI	IRRI	tetrahedron	CX358	Indica	NA	IRGC 136024	PSBRC 82	PSBRC82	4610218	NA	NA	IRMBN	NA	Philippines	Philippines	I	SER-IRRI	NA	NA	NA	NA	XI-1B	Ind-1B	Ind-1B	Ind-1B	Ind-1B	Ind-1B	Ind-1B	Ind-1B.1	XI-1B1	CX358	120.579	-37.7023	-11.6905	83.9177	21.3751	95.993	-22.0356	-6.86586	-59.9591	-4.28525
IRRI	IRRI	tetrahedron	CX359	Japonica	NA	NA	Yunlu 103	Yun Lu 103	NA	NA	NA	IRMBN	NA	China	China	P	EAS	NA	NA	NA	NA	GJ-trp	Jap-trp	Jap-trp	Jap-trp	Jap-trp.1	Jap-trp	Jap-trp.1	Jap-trp.1	GJ-trp1	CX359	-218.069	-11.8667	129.453	17.2612	64.7851	-12.1345	-5.22721	-14.6299	-8.69628	2.28984
IRRI	IRRI	tetrahedron	CX360	Indica	NA	NA	Y075	NA	NA	NA	NA	IRMBN	NA	na	_no_info	P	na	NA	NA	NA	NA	XI-1B	Ind-adm	Ind-adm	Ind-adm	Ind-adm	Ind-adm	Ind-adm	Ind-adm	XI-adm	CX360	117.409	-42.3975	-17.498	81.3556	8.07621	42.8342	22.7897	14.7975	-20.2977	-1.9487
IRRI	IRRI	tetrahedron	CX361	Indica	NA	NA	G341	NA	NA	NA	NA	IRMBN	NA	na	_no_info	P	na	NA	NA	NA	NA	XI-1B	Ind-1B	Ind-1B	Ind-1B	Ind-1B	Ind-1B	Ind-1B	Ind-adm	XI-adm	CX361	114.308	-50.8391	-19.2986	100.551	9.6567	49.3817	6.48216	5.51152	-23.2602	2.64644
IRRI	IRRI	tetrahedron	CX362	Indica	NA	NA	YZX1	NA	NA	NA	NA	IRMBN	NA	na	_no_info	P	na	NA	NA	NA	NA	XI-1B	Ind-1B	Ind-1B	Ind-1B	Ind-1B	Ind-1B	Ind-1B	Ind-adm	XI-adm	CX362	110.23	-42.8646	-3.60351	62.9301	17.313	73.8323	-10.8376	-5.10491	-17.3309	-13.5918
IRRI	IRRI	tetrahedron	CX363	Indica	NA	NA	YZX2	NA	NA	NA	NA	IRMBN	NA	na	_no_info	P	na	NA	NA	NA	NA	XI-adm	Ind-1B	Ind-adm	Ind-adm	Ind-adm	Ind-adm	Ind-adm	Ind-adm	XI-adm	CX363	108.775	-45.3326	-2.16959	51.9667	16.4178	58.4202	0.945618	-1.18459	17.504	-11.5012
IRRI	IRRI	tetrahedron	CX364	Indica	NA	NA	42686	NA	NA	NA	NA	IRMBN	NA	na	_no_info	P	na	NA	NA	NA	NA	XI-1B	Ind-1B	Ind-1B	Ind-1B	Ind-1B	Ind-1B	Ind-1B	Ind-1B.1	XI-1B1	CX364	121.787	-25.1866	-14.022	88.0057	13.6755	78.074	-43.3629	-9.43514	-57.8022	0.0328678
IRRI	IRRI	tetrahedron	CX365	admix	NA	NA	Compact Plant Type Material	Jincou Zhu Xing Cailiao	NA	NA	NA	IRMBN	NA	China	China	P	EAS	NA	NA	NA	NA	admix	admix	admix	admix	admix	admix	Ind-adm	admix	admix	CX365	-28.9787	-37.4524	-41.5176	71.3087	3.62341	63.873	-20.1745	1.36776	-35.1458	-12.5998
IRRI	IRRI	tetrahedron	CX366	Indica	NA	NA	Ganwanxian 37 (926)	Gan Wan Xian 37 (926)	NA	NA	NA	IRMBN	ZD-06618	China	China	P	EAS	NA	NA	NA	NA	XI-adm	Ind-adm	Ind-adm	Ind-adm	Ind-adm	Ind-adm	Ind-adm	Ind-adm	XI-adm	CX366	113.991	-39.6037	-19.9357	67.1859	4.7107	45.7526	-6.55718	-7.04238	-19.414	-18.2577
IRRI	IRRI	tetrahedron	CX367	Japonica	NA	NA	Haogelao	Hao Ge Lao	NA	NA	NA	IRMBN	NA	China	China	P	EAS	NA	NA	NA	NA	GJ-trp	Jap-trp	Jap-trp	Jap-trp	Jap-trp.1	Jap-trp	Jap-adm	Jap-adm	GJ-trp1	CX367	-152.706	96.9781	88.834	22.0251	59.0716	-7.20405	28.1107	-16.3243	-0.954971	-8.18866
IRRI	IRRI	tetrahedron	CX368	cA-1	NA	IRGC 135996	N 22	NA	4610219	NA	NA	IRMBN	I1A46366	India	India	I	SAC	NA	NA	NA	NA	cA (Aus)	cA (Aus)	cA (Aus)	cAus	cAus	cAus	cAus	cAus	cA-1	CX368	2.36294	279.413	-27.8504	15.0911	16.8119	14.5521	62.1495	-18.4486	-2.00436	-15.7488
IRRI	IRRI	tetrahedron	CX369	Indica	NA	IRGC 135947	IRBB 62	NA	4610220	NA	NA	IRMBN	NA	Philippines	Philippines	I	SER-IRRI	NA	NA	NA	NA	XI-1B	Ind-1B	Ind-1B	Ind-1B	Ind-1B	Ind-1B	Ind-1B	Ind-1B.2	XI-1B2	CX369	112.27	-44.7832	-25.1258	131.467	29.3135	131.66	6.68197	4.10935	-15.6328	-6.3013
IRRI	added	cube	CX37	Indica	I1	IRGC 136015	OM 997	NA	4610221	NA	NA	IRMBN	NA	Vietnam	Viet Nam	P	SEA	NA	NA	NA	NA	XI-1B	Ind-1B	Ind-1B	Ind-1B	Ind-1B	Ind-1B	Ind-1B	Ind-1B.1	XI-1B1	CX37	124.776	-44.1984	-18.168	101.921	18.8998	101.109	-21.5762	-5.35496	-65.2843	-5.56243
IRRI	IRRI	tetrahedron	CX370	Indica	NA	NA	Chenghui 727	Cheng Hui 727	NA	NA	NA	IRMBN	NA	China	China	P	EAS	NA	NA	NA	NA	XI-1B	Ind-1B	Ind-1B	Ind-1B	Ind-1B	Ind-1B	Ind-1B	Ind-1B.2	XI-adm	CX370	95.5035	-46.842	-9.8086	47.8042	26.7296	64.0266	9.49169	-2.14388	-16.3064	-15.2484
IRRI	IRRI	tetrahedron	CX371	Japonica	NA	IRGC 136000	NERICA 1	NA	4610222	NA	NA	IRMBN	NA	Africa	Cote d'Ivoire	I	WAF	NA	NA	NA	NA	GJ-trp	Jap-trp	Jap-trp	Jap-trp	Jap-trp.1	Jap-trp	Jap-trp.1	Jap-trp.1	GJ-trp1	CX371	-199.93	-16.1809	105.339	22.9952	69.5209	-14.1784	-2.50773	-14.031	-12.181	4.89975
IRRI	IRRI	tetrahedron	CX372	Japonica	NA	IRGC 136001	NERICA 2	NA	4610223	NA	NA	IRMBN	NA	Africa	Cote d'Ivoire	I	WAF	NA	NA	NA	NA	GJ-trp	Jap-trp	Jap-trp	Jap-trp	Jap-trp.1	Jap-trp	Jap-trp.1	Jap-trp.1	GJ-trp1	CX372	-198.821	-12.963	95.5925	15.4975	64.0665	-14.8317	-8.11228	-7.96543	-14.4817	2.6023
IRRI	IRRI	tetrahedron	CX373	Japonica	NA	IRGC 136002	NERICA 8	NA	4610224	NA	NA	IRMBN	NA	Africa	Cote d'Ivoire	I	WAF	NA	NA	NA	NA	GJ-trp	Jap-trp	Jap-trp	Jap-trp	Jap-trp.1	Jap-trp	Jap-trp.1	Jap-trp.1	GJ-trp1	CX373	-238.199	-11.3828	125.136	21.1002	68.739	-19.7328	7.06286	-12.6864	-6.62678	0.624494
IRRI	IRRI	tetrahedron	CX374	Japonica	NA	IRGC 136003	NERICA 9	NA	4610225	NA	NA	IRMBN	NA	Africa	Cote d'Ivoire	I	WAF	NA	NA	NA	NA	GJ-trp	Jap-trp	Jap-trp	Jap-trp	Jap-trp.1	Jap-trp	Jap-trp.1	Jap-trp.1	GJ-trp1	CX374	-235.9	-8.88286	134.735	22.9076	69.478	-20.1713	8.16628	-12.9426	-6.50163	1.03392
IRRI	IRRI	tetrahedron	CX375	Indica	NA	IRGC 136004	NERICA-L-1	NA	4610226	NA	NA	IRMBN	NA	Africa	Cote d'Ivoire	I	WAF	NA	NA	NA	NA	XI-1B	Ind-1B	Ind-1B	Ind-1B	Ind-1B	Ind-1B	Ind-1B	Ind-1B.1	XI-1B1	CX375	118.563	-43.1466	-21.0481	88.2639	21.4843	97.6024	-12.8675	-4.17833	-26.973	-5.72318
IRRI	IRRI	tetrahedron	CX376	Indica	NA	IRGC 136005	NERICA-L-20	NA	4610227	NA	NA	IRMBN	NA	Africa	Cote d'Ivoire	I	WAF	NA	NA	NA	NA	XI-1B	Ind-1B	Ind-adm	Ind-adm	Ind-adm	Ind-adm	Ind-adm	Ind-adm	XI-adm	CX376	115.143	-45.3004	-13.9523	46.2531	17.6513	58.574	13.0901	6.16335	19.421	11.7049
IRRI	IRRI	tetrahedron	CX377	Indica	NA	IRGC 136006	NERICA-L-27	NA	4610228	NA	NA	IRMBN	NA	Africa	Cote d'Ivoire	I	WAF	NA	NA	NA	NA	XI-1B	Ind-1B	Ind-1B	Ind-1B	Ind-1B	Ind-1B	Ind-1B	Ind-1B.1	XI-1B1	CX377	118.27	-43.6543	-24.5972	103.134	16.7123	88.1003	-21.4266	-5.13967	-56.4803	-9.08229
IRRI	IRRI	tetrahedron	CX378	Indica	NA	NA	Huhan 15	Hu Han 15	NA	NA	NA	IRMBN	NA	China	China	P	EAS	NA	NA	NA	NA	XI-1B	Ind-1B	Ind-1B	Ind-adm	Ind-adm	Ind-adm	Ind-adm	Ind-adm	XI-adm	CX378	116.413	-44.0514	-23.1049	93.2978	8.85282	42.5074	29.5765	21.8925	-4.50245	5.82057
IRRI	IRRI	tetrahedron	CX379	Indica	NA	IRGC 136008	Nionoka	NA	4610229	NA	NA	IRMBN	NA	Mali	Mali	P	WAF	NA	NA	NA	NA	XI-1B	Ind-1B	Ind-1B	Ind-1B	Ind-1B	Ind-1B	Ind-1B	Ind-1B.1	XI-1B1	CX379	108.353	-30.3618	-28.3498	100.818	15.7767	73.9013	-59.6414	-27.6019	-62.8508	14.197
IRRI	IRRI	tetrahedron	CX380	Japonica	NA	NA	Yandao 9	Yan Dao 9	NA	NA	NA	IRMBN	NA	China	China	P	EAS	NA	NA	NA	NA	GJ-tmp	Jap-tmp	Jap-tmp	Jap-tmp	Jap-tmp	Jap-tmp.1	Jap-tmp.1	Jap-tmp.1	GJ-tmp	CX380	-241.776	-38.8678	-150.988	-19.4879	42.9168	-10.3681	2.05031	-1.06839	-2.49284	-5.59925
IRRI	IRRI	tetrahedron	CX381	Indica	NA	IRGC 135821	Adny 11	NA	4610230	NA	NA	IRMBN	NA	na	Mali	P	WAF	NA	NA	NA	NA	XI-1B	Ind-1B	Ind-1B	Ind-1B	Ind-1B	Ind-1B	Ind-1B	Ind-1B.1	XI-1B1	CX381	116.988	-25.0475	-22.7306	105.356	15.8015	74.7185	-58.7881	-28.7186	-65.1335	19.3775
IRRI	IRRI	tetrahedron	CX382	Indica	NA	IRGC 135971	Kogomg 1-1	NA	4610231	NA	NA	IRMBN	NA	na	_no_info	P	na	NA	NA	NA	NA	XI-1B	Ind-1B	Ind-1B	Ind-adm	Ind-adm	Ind-adm	Ind-adm	Ind-adm	XI-adm	CX382	120.677	-62.5944	-8.36773	42.3334	32.9639	121.587	41.5994	24.5492	60.1851	0.245914
IRRI	IRRI	tetrahedron	CX383	Japonica	NA	NA	Hongza	Hong Za	NA	NA	NA	IRMBN	NA	China	China	P	EAS	NA	NA	NA	NA	GJ-tmp	Jap-tmp	Jap-tmp	Jap-tmp	Jap-tmp	Jap-tmp.1	Jap-tmp.1	Jap-tmp.1	GJ-tmp	CX383	-253.463	-28.607	-109.023	-13.5538	13.0075	-5.25332	0.292315	-9.24239	4.17342	-2.35609
IRRI	IRRI	tetrahedron	CX384	Japonica	NA	NA	Fengza	Feng Za	NA	NA	NA	IRMBN	NA	China	China	P	EAS	NA	NA	NA	NA	GJ-tmp	Jap-tmp	Jap-tmp	Jap-tmp	Jap-tmp	Jap-tmp.1	Jap-tmp.1	Jap-tmp.1	GJ-tmp	CX384	-255.871	-29.8105	-113.367	-15.0339	14.272	-5.32474	0.46989	-9.93675	3.08803	-1.708
IRRI	IRRI	tetrahedron	CX385	Indica	NA	IRGC 136011	NPT-100	NA	4610232	NA	NA	IRMBN	NA	China	China	P	EAS	NA	NA	NA	NA	XI-1B	Ind-1B	Ind-1B	Ind-1B	Ind-1B	Ind-1B	Ind-1B	Ind-adm	XI-adm	CX385	118.716	-45.0904	-21.4179	113.384	11.869	70.3871	-0.436923	7.77194	-37.9987	2.25871
IRRI	IRRI	tetrahedron	CX386	Indica	NA	IRGC 136012	NPT-114	NA	4610233	NA	NA	IRMBN	NA	China	China	P	EAS	NA	NA	NA	NA	XI-adm	Ind-adm	Ind-adm	Ind-adm	Ind-adm	Ind-adm	Ind-adm	Ind-adm	XI-adm	CX386	98.6712	-32.6728	-25.1349	107.55	-0.284732	7.92222	28.2179	26.8151	6.19199	3.24107
IRRI	IRRI	tetrahedron	CX387	Indica	NA	IRGC 135812	1088	NA	4610234	NA	NA	IRMBN	NA	na	_no_info	P	na	NA	NA	NA	NA	XI-1B	Ind-1B	Ind-1B	Ind-1B	Ind-1B	Ind-1B	Ind-1B	Ind-1B.2	XI-adm	CX387	106.204	-45.2892	-17.6653	49.342	16.1466	58.9899	13.5768	4.0506	-17.8589	-6.43239
IRRI	IRRI	tetrahedron	CX388	Indica	NA	IRGC 135972	KR 200	NA	4610235	NA	NA	IRMBN	NA	Thailand	Thailand	P	SEA	NA	NA	NA	NA	XI-1B	Ind-1B	Ind-1B	Ind-1B	Ind-1B	Ind-1B	Ind-1B	Ind-adm	XI-adm	CX388	116.453	-38.4251	-10.6809	75.0351	23.909	74.8261	-2.11878	1.322	-23.4578	1.15578
IRRI	IRRI	tetrahedron	CX389	Japonica	NA	IRGC 135960	Jinyuan 85	NA	4610236	NA	NA	IRMBN	NA	China	China	P	EAS	NA	NA	NA	NA	GJ-tmp	Jap-tmp	Jap-tmp	Jap-tmp	Jap-tmp	Jap-tmp.1	Jap-tmp.1	Jap-tmp.1	GJ-tmp	CX389	-180.974	-41.0046	-147.036	5.44384	44.791	1.20699	4.34604	-4.49201	4.3246	-5.12466
IRRI	IRRI	tetrahedron	CX390	Indica	NA	NA	Yuelianggu	Yueliang Gu	NA	NA	NA	IRMBN	21-01232	China	China	P	EAS	NA	NA	NA	NA	XI-adm	Ind-adm	Ind-adm	Ind-adm	Ind-adm	Ind-adm	Ind-adm	Ind-adm	XI-adm	CX390	113.237	-1.84296	-3.63691	33.0196	-21.0714	-81.969	0.0763158	-10.7212	46.6722	-20.6306
IRRI	IRRI	tetrahedron	CX391	Japonica	NA	IRGC 136079	YJ 30	NA	4610237	NA	NA	IRMBN	NA	China	China	P	EAS	NA	NA	NA	NA	GJ-tmp	Jap-tmp	Jap-tmp	Jap-tmp	Jap-tmp	Jap-tmp.1	Jap-tmp.1	Jap-tmp.1	GJ-tmp	CX391	-247.913	-28.5731	-129.141	-15.6385	43.2218	-7.55242	1.56926	-8.04211	1.75917	-8.16461
IRRI	IRRI	tetrahedron	CX392	Indica	NA	IRGC 136043	SARD	NA	4610238	NA	NA	IRMBN	NA	na	_no_info	P	na	NA	NA	NA	NA	XI-adm	Ind-adm	Ind-adm	Ind-adm	Ind-adm	Ind-adm	Ind-adm	Ind-adm	XI-adm	CX392	142.678	-54.0892	-2.67397	16.3724	23.4685	92.8449	20.8201	4.79479	-5.479	-49.1704
IRRI	IRRI	tetrahedron	CX393	Indica	NA	NA	Huangsizhan	Huang Si Zhan	NA	NA	NA	IRMBN	NA	China	China	P	EAS	NA	NA	NA	NA	XI-1B	Ind-adm	Ind-adm	Ind-adm	Ind-adm	Ind-adm	Ind-adm	Ind-adm	XI-adm	CX393	131.417	-48.2631	-14.0981	101.643	1.29528	31.5924	10.6071	13.9471	-22.7447	16.0617
IRRI	IRRI	tetrahedron	CX394	Indica	NA	IRGC 135985	Molizhanxuan	Moli Zhan Xuan	4610239	NA	NA	IRMBN	NA	China	China	P	EAS	NA	NA	NA	NA	XI-1B	Ind-adm	Ind-adm	Ind-adm	Ind-adm	Ind-adm	Ind-adm	Ind-adm	XI-adm	CX394	125.843	-48.3857	-13.4452	95.9314	1.48279	36.1554	5.23	5.92174	-23.7243	2.58256
IRRI	IRRI	tetrahedron	CX395	admix	NA	IRGC 136082	YSBR 1	NA	4610240	NA	NA	IRMBN	NA	China	China	P	EAS	NA	NA	NA	NA	admix	admix	admix	admix	admix	admix	admix	admix	admix	CX395	-55.0391	-16.6108	36.4188	37.0405	54.2755	20.6094	-8.57267	-12.4638	2.77306	10.7952
IRRI	IRRI	tetrahedron	CX396	Japonica	NA	IRGC 135898	Guandong 194 (Soft Rice)	Kanto 194	4610241	NA	NA	IRMBN	NA	Japan	Japan	P	EAR	NA	NA	NA	NA	GJ-tmp	Jap-tmp	Jap-tmp	Jap-tmp	Jap-tmp	Jap-tmp.1	Jap-tmp.1	Jap-tmp.1	GJ-tmp	CX396	-257.585	-35.8437	-169.675	-22.0394	53.2452	-13.1222	4.13064	-9.94986	2.93273	-10.9219
IRRI	IRRI	tetrahedron	CX397	Japonica	NA	NA	Nangeng 46 (Soft Rice)	Nan Geng 46 (Ruan Mi)	NA	NA	NA	IRMBN	ZD-06229	China	China	P	EAS	NA	NA	NA	NA	GJ-tmp	Jap-tmp	Jap-tmp	Jap-tmp	Jap-tmp	Jap-tmp.1	Jap-tmp.1	Jap-tmp.1	GJ-tmp	CX397	-253.141	-39.7841	-158.459	-21.3522	47.8579	-9.02304	5.26735	-8.24246	2.03405	-9.96959
IRRI	IRRI	tetrahedron	CX399	Indica	NA	IRGC 135982	Matatag 2	NA	4610242	NA	NA	IRMBN	NA	Philippines	Philippines	I	SER-IRRI	NA	NA	NA	NA	XI-1B	Ind-1B	Ind-1B	Ind-1B	Ind-1B	Ind-1B	Ind-1B	Ind-1B.1	XI-1B1	CX399	118.678	-27.9606	-11.1502	75.6765	9.1776	43.0976	-35.6423	-21.3776	-43.5008	-9.17413
IRRI	IRRI	tetrahedron	CX4	admix	NA	IRGC 136195	93072	NA	4610243	NA	NA	IRMBN	NA	China	China	P	EAS	NA	NA	NA	NA	XI-adm	admix	admix	admix	admix	admix	admix	admix	admix	CX4	-40.0567	-35.1459	-60.2151	43.565	19.7082	-5.818	2.7374	-2.98389	6.13502	-23.6708
IRRI	IRRI	tetrahedron	CX400	admix	NA	NA	TOG 5674	no_varname IRGC 96790 (TOG 5674)	4610244	NA	NA	IRMBN	NA	Africa	Nigeria	NA	WAF	NA	NA	NA	NA	admix	admix	admix	admix	admix	admix	admix	admix	admix	CX400	-50.3398	-3.55546	-3.12554	-22.5295	26.3922	32.5755	6.35021	3.07319	28.4247	12.5781
IRRI	IRRI	tetrahedron	CX401	Indica	NA	NA	TOG 7291	NA	4610245	NA	NA	IRMBN	NA	Africa	Burkina Faso	P	WAF	NA	NA	NA	NA	XI-adm	Ind-adm	Ind-adm	Ind-adm	Ind-adm	Ind-adm	admix	Ind-adm	XI-adm	CX401	31.532	3.70561	-20.8916	27.7207	-7.35895	-6.53004	-2.38008	7.33005	6.77637	2.81176
IRRI	IRRI	tetrahedron	CX402	admix	NA	NA	TOG 6542	NA	4610246	NA	NA	IRMBN	NA	Africa	West Africa	P	WAF	NA	NA	NA	NA	admix	admix	admix	admix	admix	admix	admix	admix	admix	CX402	-123.15	50.5959	-43.7201	-20.1771	-7.56963	8.94162	-4.95929	24.1677	-17.8451	12.1658
IRRI	IRRI	tetrahedron	CX403	Indica	NA	NA	IR 64 A	NA	4610247	NA	NA	IRMBN	I1A42114	Philippines	Philippines	I	SER-IRRI	NA	NA	NA	NA	XI-1B	Ind-1B	Ind-1B	Ind-1B	Ind-1B	Ind-1B	Ind-1B	Ind-1B.1	XI-1B1	CX403	136.64	-40.4544	-15.1347	105.395	15.2086	92.0141	-22.0424	-3.54347	-57.612	-8.99389
IRRI	IRRI	tetrahedron	CX408	Indica	NA	NA	BG133	Xa7 (BG133)	NA	NA	NA	IRMBN	NA	NA	Philippines	P	SER-IRRI	NA	NA	NA	NA	XI-1B	Ind-1B	Ind-1B	Ind-1B	Ind-1B	Ind-1B	Ind-1B	Ind-1B.2	XI-1B2	CX408	125.643	-46.6485	-15.999	132.413	27.0722	133.025	10.4695	6.65721	-13.1187	-6.73714
IRRI	IRRI	tetrahedron	CX409	Indica	NA	NA	BG134	Xa8 (BG134)	NA	NA	NA	IRMBN	NA	NA	Philippines	P	SER-IRRI	NA	NA	NA	NA	XI-1B	Ind-1B	Ind-1B	Ind-1B	Ind-1B	Ind-1B	Ind-1B	Ind-1B.2	XI-1B2	CX409	131.53	-51.6991	-15.0994	112.556	23.3369	120.191	16.2921	12.3024	-15.1838	-5.17937
IRRI	IRRI	tetrahedron	CX410	Indica	NA	NA	BG135	Xa10 (BG135)	NA	NA	NA	IRMBN	NA	NA	Philippines	P	SER-IRRI	NA	NA	NA	NA	XI-1B	Ind-1B	Ind-1B	Ind-1B	Ind-1B	Ind-1B	Ind-1B	Ind-1B.2	XI-1B2	CX410	128.098	-54.5185	-14.598	123.682	27.1572	130.298	8.64226	6.10329	-18.8987	-16.6176
IRRI	IRRI	tetrahedron	CX411	Indica	NA	NA	BG136	Xa11 (BG136)	NA	NA	NA	IRMBN	NA	NA	Philippines	P	SER-IRRI	NA	NA	NA	NA	XI-1B	Ind-1B	Ind-1B	Ind-1B	Ind-1B	Ind-1B	Ind-1B	Ind-1B.2	XI-1B2	CX411	128.095	-55.283	-16.2796	137.13	27.067	135.207	10.202	7.71693	-14.588	-8.1624
IRRI	IRRI	tetrahedron	CX413	Indica	NA	NA	BG138	Xa14 (BG138)	NA	NA	NA	IRMBN	NA	NA	Philippines	P	SER-IRRI	NA	NA	NA	NA	XI-1B	Ind-1B	Ind-1B	Ind-1B	Ind-1B	Ind-1B	Ind-1B	Ind-1B.2	XI-1B2	CX413	124.461	-54.9635	-16.8126	136.243	25.782	127.379	10.1344	6.96195	-12.8476	-8.87571
IRRI	IRRI	tetrahedron	CX414	Indica	NA	NA	BG139	Xa21 (BG139)	NA	NA	NA	IRMBN	NA	NA	Philippines	P	SER-IRRI	NA	NA	NA	NA	XI-1B	Ind-1B	Ind-1B	Ind-1B	Ind-1B	Ind-1B	Ind-1B	Ind-1B.2	XI-1B2	CX414	129.826	-54.7417	-17.3195	135.636	27.1059	134.355	7.80821	6.20307	-16.0045	-7.83988
IRRI	IRRI	tetrahedron	CX416	Indica	NA	NA	BG142	Xa4+13 (BG142)	NA	NA	NA	IRMBN	NA	NA	Philippines	P	SER-IRRI	NA	NA	NA	NA	XI-1B	Ind-1B	Ind-1B	Ind-1B	Ind-1B	Ind-1B	Ind-1B	Ind-1B.2	XI-1B2	CX416	127.01	-51.2432	-18.0219	137.305	27.6232	136.592	4.7436	4.69658	-18.5028	-9.77337
IRRI	IRRI	tetrahedron	CX417	Indica	NA	NA	BG143	Xa4+21 (BG143)	NA	NA	NA	IRMBN	NA	NA	Philippines	P	SER-IRRI	NA	NA	NA	NA	XI-1B	Ind-1B	Ind-1B	Ind-1B	Ind-1B	Ind-1B	Ind-1B	Ind-1B.2	XI-1B2	CX417	131.209	-53.9352	-17.5472	138.024	27.6263	137.241	4.77705	6.20877	-19.1864	-7.47189
IRRI	IRRI	tetrahedron	CX418	Indica	NA	NA	BG144	Xa5+13 (BG144)	NA	NA	NA	IRMBN	NA	NA	Philippines	P	SER-IRRI	NA	NA	NA	NA	XI-1B	Ind-1B	Ind-1B	Ind-1B	Ind-1B	Ind-1B	Ind-1B	Ind-1B.2	XI-1B2	CX418	124.268	-34.4021	-18.3579	123.352	25.5598	124.651	8.76499	1.07347	-15.5845	-7.53716
IRRI	IRRI	tetrahedron	CX419	Indica	NA	NA	BG145	Xa5+21 (BG145)	NA	NA	NA	IRMBN	NA	NA	Philippines	P	SER-IRRI	NA	NA	NA	NA	XI-1B	Ind-1B	Ind-1B	Ind-1B	Ind-1B	Ind-1B	Ind-1B	Ind-1B.2	XI-1B2	CX419	126.045	-45.3681	-16.9887	131.126	27.5321	134.677	10.8986	5.42445	-16.5233	-8.35034
IRRI	IRRI	tetrahedron	CX42	Indica	NA	IRGC 135933	IR 68552-55-3-2	NA	4610248	NA	NA	IRMBN	NA	Philippines	Philippines	I	SER-IRRI	NA	NA	NA	NA	XI-adm	Ind-adm	Ind-adm	Ind-adm	Ind-adm	Ind-adm	Ind-adm	Ind-adm	XI-adm	CX42	116.788	-33.3252	-17.418	114.62	-3.64351	6.79638	32.214	27.342	3.94773	13.1786
IRRI	IRRI	tetrahedron	CX420	Indica	NA	NA	BG146	Xa13+21 (BG146)	NA	NA	NA	IRMBN	NA	NA	Philippines	P	SER-IRRI	NA	NA	NA	NA	XI-1B	Ind-1B	Ind-1B	Ind-1B	Ind-1B	Ind-1B	Ind-1B	Ind-1B.2	XI-1B2	CX420	124.672	-50.7476	-16.4172	132.512	27.1196	133.282	6.81351	4.57761	-15.706	-8.26754
IRRI	IRRI	tetrahedron	CX421	Indica	NA	NA	BG147	Xa4+5+13 (BG147)	NA	NA	NA	IRMBN	NA	NA	Philippines	P	SER-IRRI	NA	NA	NA	NA	XI-1B	Ind-1B	Ind-1B	Ind-1B	Ind-1B	Ind-1B	Ind-1B	Ind-1B.2	XI-1B2	CX421	123.851	-42.4809	-18.1454	130.915	28.7391	136.836	6.6948	6.61413	-17.6727	-6.89541
IRRI	IRRI	tetrahedron	CX422	Indica	NA	NA	BG148	Xa4+5+21 (BG148)	NA	NA	NA	IRMBN	NA	NA	Philippines	P	SER-IRRI	NA	NA	NA	NA	XI-1B	Ind-1B	Ind-1B	Ind-1B	Ind-1B	Ind-1B	Ind-1B	Ind-1B.2	XI-1B2	CX422	125.597	-42.8001	-18.177	131.589	29.1906	138.442	6.34366	4.17145	-18.9713	-7.2538
IRRI	IRRI	tetrahedron	CX423	Indica	NA	NA	BG149	Xa4+13+21 (BG149)	NA	NA	NA	IRMBN	NA	NA	Philippines	P	SER-IRRI	NA	NA	NA	NA	XI-1B	Ind-1B	Ind-1B	Ind-1B	Ind-1B	Ind-1B	Ind-1B	Ind-1B.2	XI-1B2	CX423	124.781	-43.7401	-17.6255	131.906	28.0404	136.939	6.43706	5.80794	-17.3426	-7.84083
IRRI	IRRI	tetrahedron	CX424	Indica	NA	NA	BG150	Xa5+13+21 (BG150)	NA	NA	NA	IRMBN	NA	NA	Philippines	P	SER-IRRI	NA	NA	NA	NA	XI-1B	Ind-1B	Ind-1B	Ind-1B	Ind-1B	Ind-1B	Ind-1B	Ind-1B.2	XI-1B2	CX424	120.519	-36.06	-17.7509	127.744	29.2772	138.891	8.4216	5.44972	-17.6591	-6.92487
IRRI	IRRI	tetrahedron	CX425	Indica	NA	NA	BG151	Xa4+5+13+21 (BG151)	NA	NA	NA	IRMBN	NA	NA	Philippines	P	SER-IRRI	NA	NA	NA	NA	XI-1B	Ind-1B	Ind-1B	Ind-1B	Ind-1B	Ind-1B	Ind-1B	Ind-1B.2	XI-1B2	CX425	123.14	-40.8813	-20.2728	130.296	27.5582	135.353	7.57668	4.11461	-16.9573	-7.70563
IRRI	IRRI	tetrahedron	CX426	Indica	NA	NA	BG152	Xa23 (BG152)	NA	NA	NA	IRMBN	NA	NA	Philippines	P	SER-IRRI	NA	NA	NA	NA	XI-1B	Ind-1B	Ind-1B	Ind-1B	Ind-1B	Ind-1B	Ind-1B	Ind-1B.2	XI-1B2	CX426	86.3963	-42.213	-36.2567	109.724	10.856	81.7633	4.64834	3.04674	-15.3261	-9.33716
IRRI	IRRI	tetrahedron	CX427	Japonica	NA	NA	BG154	Xa2 (BG154)	NA	NA	NA	IRMBN	NA	NA	Philippines	P	SER-IRRI	NA	NA	NA	NA	GJ-tmp	Jap-tmp	Jap-tmp	Jap-tmp	Jap-tmp	Jap-tmp.1	Jap-tmp.1	Jap-tmp.1	GJ-tmp	CX427	-227.782	-36.6895	-133.362	-16.5666	52.1222	-15.8248	2.59219	2.03296	1.60757	2.76547
IRRI	IRRI	tetrahedron	CX428	Japonica	NA	NA	BG158	Xa12 (BG158)	NA	NA	NA	IRMBN	NA	NA	Philippines	P	SER-IRRI	NA	NA	NA	NA	GJ-tmp	Jap-tmp	Jap-tmp	Jap-tmp	Jap-tmp	Jap-tmp.1	Jap-tmp.1	Jap-tmp.1	GJ-tmp	CX428	-252.375	-35.9492	-109.103	-10.4266	57.937	-19.3125	0.288555	-5.21073	5.08235	-8.27562
IRRI	IRRI	tetrahedron	CX429	Japonica	NA	NA	shen-nong 1033	NA	NA	NA	NA	IRMBN	NA	NA	China	P	EAS	NA	NA	NA	NA	GJ-tmp	Jap-tmp	Jap-tmp	Jap-tmp	Jap-tmp	Jap-tmp.1	Jap-tmp.1	Jap-tmp.1	GJ-tmp	CX429	-252.913	-37.9499	-144.779	-14.9794	59.0262	-19.2608	-0.0241417	-4.60933	5.56116	-8.26691
IRRI	IRRI	tetrahedron	CX43	Indica	NA	IRGC 135931	IR 66897 B	NA	4610249	NA	NA	IRMBN	NA	Philippines	Philippines	I	SER-IRRI	NA	NA	NA	NA	XI-1B	Ind-1B	Ind-1B	Ind-1B	Ind-1B	Ind-1B	Ind-1B	Ind-adm	XI-adm	CX43	125.491	-33.7431	-12.5956	91.1354	11.3678	61.3841	-10.2095	-5.7877	-15.775	-23.3002
IRRI	IRRI	tetrahedron	CX431	Indica	NA	NA	Duoxi 1	Duo Xi 1	4610250	NA	NA	IRMBN	NA	China	China	P	EAS	NA	NA	NA	NA	XI-adm	Ind-adm	Ind-adm	Ind-adm	Ind-adm	Ind-adm	Ind-adm	Ind-adm	XI-adm	CX431	111.205	-41.3199	-4.87567	28.1398	11.0384	52.0637	15.6426	5.66225	-7.92044	1.02895
IRRI	IRRI	tetrahedron	CX44	Indica	NA	IRGC 135925	IR 58025 B	NA	4610251	NA	NA	IRMBN	NA	Philippines	Philippines	I	SER-IRRI	NA	NA	NA	NA	XI-1B	Ind-1B	Ind-1B	Ind-1B	Ind-1B	Ind-1B	Ind-1B	Ind-1B.1	XI-1B1	CX44	121.182	-38.0969	-14.5058	59.1422	18.4971	69.0734	-25.6138	-11.6155	-38.8545	-8.68144
IRRI	IRRI	tetrahedron	CX45	Indica	NA	IRGC 135877	Dhan 4	NA	4610252	NA	NA	IRMBN	NA	India	India	P	SAC	NA	NA	NA	NA	XI-1B	Ind-1B	Ind-1B	Ind-1B	Ind-1B	Ind-1B	Ind-1B	Ind-1B.2	XI-adm	CX45	140.889	-45.5622	-2.58505	47.465	33.0646	121.601	-10.2031	-11.1725	57.7665	5.68383
IRRI	IRRI	tetrahedron	CX46	admix	NA	IRGC 136026	Pusa (Basmati 1)	Basmati 1	4610253	NA	NA	IRMBN	NA	India	Pakistan	T	SAW	NA	NA	NA	NA	admix	admix	admix	admix	admix	admix	admix	admix	admix	CX46	-7.01254	31.7003	2.70051	50.7402	-10.1255	54.6567	-54.4333	96.5687	1.10278	-9.35507
IRRI	IRRI	tetrahedron	CX47	Japonica	NA	IRGC 135879	Diangeng	Dian Geng	4610254	NA	NA	IRMBN	NA	China	China	P	EAS	NA	NA	NA	NA	GJ-tmp	Jap-tmp	Jap-tmp	Jap-tmp	Jap-tmp	Jap-tmp.1	Jap-tmp.1	Jap-tmp.1	GJ-tmp	CX47	-254.293	-37.1753	-121.582	-15.7107	51.3093	-11.8905	4.98638	-11.6633	0.984368	-9.41385
IRRI	IRRI	tetrahedron	CX48	Indica	NA	NA	PT 60	NA	4610255	NA	NA	IRMBN	NA	China	China	P	EAS	NA	NA	NA	NA	XI-adm	Ind-adm	Ind-adm	Ind-adm	Ind-adm	Ind-adm	Ind-adm	Ind-1B.2	XI-adm	CX48	111.739	-41.568	0.543738	36.9166	19.3181	58.2359	8.9229	1.36222	-7.664	-14.2064
IRRI	IRRI	tetrahedron	CX49	Japonica	NA	IRGC 135998	NAN-29-2	NAN 29	4610256	NA	NA	IRMBN	NA	China	China	P	EAS	NA	NA	NA	NA	GJ-tmp	Jap-tmp	Jap-tmp	Jap-tmp	Jap-tmp	Jap-adm	Jap-adm	Jap-adm	GJ-tmp	CX49	-152.407	-39.1704	-95.0878	38.1829	25.7089	19.13	0.635826	-1.83576	-1.57919	-10.8803
IRRI	IRRI	tetrahedron	CX5	Indica	NA	NA	108S	NA	NA	NA	NA	IRMBN	NA	China	China	P	EAS	NA	NA	NA	NA	XI-adm	Ind-adm	Ind-adm	Ind-adm	Ind-adm	Ind-adm	Ind-adm	Ind-adm	XI-adm	CX5	86.6337	-52.6266	-31.5692	62.9471	16.8516	39.4077	-12.067	-6.0202	16.7879	-7.76356
IRRI	IRRI	tetrahedron	CX50	Indica	NA	NA	Ai Zi DAO	NA	NA	NA	NA	IRMBN	NA	China	China	P	EAS	NA	NA	NA	NA	XI-1B	Ind-1B	Ind-1B	Ind-1B	Ind-1B	Ind-1B	Ind-1B	Ind-1B.2	XI-1B2	CX50	126.523	-45.933	-24.9748	125.737	6.38484	39.5518	11.7085	7.29362	1.32221	-10.9732
IRRI	IRRI	tetrahedron	CX51	Indica	NA	IRGC 135835	Babaomi	NA	4610257	NA	NA	IRMBN	NA	China	China	P	EAS	NA	NA	NA	NA	XI-adm	Ind-adm	Ind-adm	Ind-adm	Ind-adm	Ind-adm	Ind-adm	Ind-adm	XI-adm	CX51	60.1665	-14.1822	-20.471	21.0202	-10.5593	-56.6922	2.43427	-9.62624	29.5279	-25.6105
IRRI	IRRI	tetrahedron	CX52	Indica	NA	IRGC 135878	Diandun 502	Dian Dun 502	4610258	NA	NA	IRMBN	NA	China	China	P	EAS	NA	NA	NA	NA	XI-adm	Ind-adm	Ind-adm	Ind-adm	Ind-adm	Ind-adm	Ind-adm	Ind-adm	XI-adm	CX52	124.817	-30.1888	-4.19818	42.321	1.41139	6.55798	-23.0947	-14.9719	-10.764	-18.9777
IRRI	IRRI	tetrahedron	CX53	Indica	NA	IRGC 135954	Jiangxisimiao	Jiang Xi Si Miao	4610259	NA	NA	IRMBN	I1A37154	China	China	P	EAS	NA	NA	NA	NA	XI-adm	Ind-adm	Ind-adm	Ind-adm	Ind-adm	Ind-adm	Ind-adm	Ind-adm	XI-adm	CX53	133.146	-40.9025	-5.63039	16.6591	0.268717	10.4142	33.3358	14.1778	-6.72077	-25.1934
IRRI	IRRI	tetrahedron	CX534	Japonica	NA	IRGC 136059	Tongnian 1	NA	4610260	NA	NA	IRMBN	I1A41010	China	China	P	EAS	NA	NA	NA	NA	GJ-tmp	Jap-tmp	Jap-tmp	Jap-tmp	Jap-tmp	Jap-tmp.1	Jap-tmp.1	Jap-tmp.1	GJ-tmp	CX534	-235.898	-39.2895	-159.398	-10.1235	51.1832	-11.9105	3.12263	-1.95	2.91601	-15.944
IRRI	IRRI	tetrahedron	CX54	Indica	NA	NA	Linyitangdao	Linyi Tang Dao	NA	NA	NA	IRMBN	NA	China	China	P	EAS	NA	NA	NA	NA	XI-adm	Ind-adm	Ind-adm	Ind-adm	Ind-adm	Ind-adm	Ind-adm	Ind-adm	XI-3B2	CX54	132.002	-27.4264	2.08186	-12.3999	-17.7692	-52.5703	27.2098	16.1394	-12.7438	26.5159
IRRI	IRRI	tetrahedron	CX542	Indica	NA	NA	RR2-6	RR 2-6	NA	NA	NA	IRMBN	NA	China	China	P	EAS	NA	NA	NA	NA	XI-adm	Ind-adm	Ind-adm	Ind-adm	Ind-adm	Ind-adm	Ind-adm	Ind-adm	XI-adm	CX542	78.8091	15.6667	-15.9553	55.523	15.2484	43.1555	1.59426	-13.7898	-23.6533	-6.9265
IRRI	IRRI	tetrahedron	CX548	Indica	NA	IRGC 136094	Zhongjian 100	Zhong Jian 100	4610261	NA	NA	IRMBN	NA	China	China	P	EAS	NA	NA	NA	NA	XI-adm	Ind-adm	Ind-adm	Ind-adm	Ind-adm	Ind-adm	Ind-adm	Ind-adm	XI-adm	CX548	108.588	-50.1651	-24.4162	122.762	3.32998	-3.23688	12.3858	6.40068	-0.0524696	-21.667
IRRI	IRRI	tetrahedron	CX55	Indica	NA	NA	Pengshantieganzhan	Peng Shan Tiegan Zhan	NA	NA	NA	IRMBN	NA	China	China	P	EAS	NA	NA	NA	NA	XI-1A	Ind-1A	Ind-1A	Ind-1A	Ind-1a	Ind-1A	Ind-1A	Ind-1A	XI-1A	CX55	127.672	-30.739	-16.2249	90.6279	-33.1715	-120.753	43.0488	27.0944	56.4323	-34.3281
IRRI	IRRI	tetrahedron	CX56	Japonica	NA	NA	Yunguang 8	Yun Guang 8	NA	NA	NA	IRMBN	NA	China	China	P	EAS	NA	NA	NA	NA	GJ-tmp	Jap-tmp	Jap-tmp	Jap-tmp	Jap-tmp	Jap-tmp.1	Jap-tmp.1	Jap-tmp.1	GJ-tmp	CX56	-259.971	-35.9693	-139.211	-19.0354	33.1152	-10.063	4.14782	-12.1192	2.57743	-7.07802
IRRI	IRRI	tetrahedron	CX561	Indica	NA	NA	177-74	NA	NA	NA	NA	IRMBN	NA	NA	China	P	EAS	NA	NA	NA	NA	XI-1B	Ind-1B	Ind-1B	Ind-1B	Ind-1B	Ind-1B	Ind-1B	Ind-1B.1	XI-1B1	CX561	129.048	-39.7724	-17.9671	102.917	15.4863	91.4349	-19.0498	-3.50324	-55.5397	-8.76747
IRRI	IRRI	tetrahedron	CX57	Japonica	NA	NA	Zhongchao 123	NA	NA	NA	NA	IRMBN	NA	China	China	P	EAS	NA	NA	NA	NA	GJ-tmp	Jap-tmp	Jap-tmp	Jap-tmp	Jap-tmp	Jap-tmp.1	Jap-tmp.1	Jap-tmp.1	GJ-tmp	CX57	-192.824	-37.7558	-125.738	-2.70122	41.3015	8.24324	10.668	-4.88139	-2.28722	-3.96137
IRRI	IRRI	tetrahedron	CX578	Japonica	NA	NA	C21	C 21	NA	NA	NA	IRMBN	NA	NA	Philippines	I	SER-IRRI	NA	NA	NA	NA	GJ-tmp	Jap-tmp	Jap-tmp	Jap-tmp	Jap-tmp	Jap-tmp.1	Jap-tmp.1	Jap-tmp.1	GJ-tmp	CX578	-191.769	-35.0645	-117.246	-10.0117	67.4701	-0.0372391	-12.8812	-1.51554	3.60774	-8.40889
IRRI	IRRI	tetrahedron	CX579	admix	NA	NA	C22	C 22	NA	NA	NA	IRMBN	NA	NA	Philippines	T	SER-IRRI	NA	NA	NA	NA	admix	Jap-adm	Jap-adm	Jap-adm	Jap-adm	Jap-adm	Jap-adm	Jap-adm	admix	CX579	-123.239	-40.0894	-95.6842	23.3844	57.4402	26.1053	-6.98295	-1.02332	0.0716188	-6.49435
IRRI	IRRI	tetrahedron	CX58	Japonica	NA	IRGC 135895	Giza 159	NA	4610262	NA	NA	IRMBN	WD-12780	Egypt	Egypt	I	NAF	NA	NA	NA	NA	GJ-tmp	Jap-tmp	Jap-tmp	Jap-tmp	Jap-tmp	Jap-tmp.1	Jap-tmp.1	Jap-tmp.1	GJ-tmp	CX58	-255.452	-36.0213	-114.698	-14.6089	58.2781	-16.929	-3.8333	0.380529	2.85842	-6.16251
IRRI	IRRI	tetrahedron	CX59	cB	NA	IRGC 135983	Milagrosa, Zawa Banday	Milagrosa	4610263	NA	NA	IRMBN	NA	Philippines	Philippines	T	SER-IRRI	NA	NA	NA	NA	cB (Bas)	cB (Bas)	cB (Bas)	cBas	cBas	cBas	cBas	cBas	cB	CX59	-132.56	92.0761	13.9351	-4.13906	-51.5723	21.9554	-138.523	210.443	14.0917	-20.1815
IRRI	IRRI	tetrahedron	CX6	admix	NA	NA	C418	NA	NA	NA	NA	IRMBN	NA	China	China	P	EAS	NA	NA	NA	NA	admix	admix	admix	admix	admix	admix	admix	admix	admix	CX6	-83.914	-51.6056	-95.795	48.8177	53.2422	32.2786	6.69928	-5.58425	-7.57786	-2.05723
IRRI	IRRI	tetrahedron	CX60	Indica	NA	IRGC 135837	Basmati	NA	4610264	NA	NA	IRMBN	I1A27702	India	India	T	SAC	NA	NA	NA	NA	XI-1B	Ind-1B	Ind-1B	Ind-1B	Ind-1B	Ind-1B	Ind-1B	Ind-adm	XI-1B1	CX60	78.825	-27.745	-23.8349	101.389	18.6427	80.7183	-35.768	6.77233	-52.5756	-11.1523
IRRI	IRRI	tetrahedron	CX61	Indica	NA	IRGC 135844	Bhavani	NA	4610265	NA	NA	IRMBN	NA	India	India	I	SAC	NA	NA	NA	NA	XI-1A	Ind-1A	Ind-adm	Ind-adm	Ind-adm	Ind-adm	Ind-adm	Ind-adm	XI-adm	CX61	107.634	-21.9658	-15.992	46.2752	-24.8767	-70.6051	30.4753	25.8602	0.0706648	39.3215
IRRI	IRRI	tetrahedron	CX63	cA-1	NA	IRGC 135952	Jhona 349	NA	4610266	NA	NA	IRMBN	I1A57301	India	India	P	SAC	NA	NA	NA	NA	cA (Aus)	cA (Aus)	cA (Aus)	cAus	cAus	cAus	cAus	cAus	cA-1	CX63	10.9434	284.137	-21.9215	10.0931	13.7179	12.1709	51.997	-11.4741	-3.15549	-12.7355
IRRI	IRRI	tetrahedron	CX64	Indica	NA	IRGC 135943	IRAT 352	NA	4610267	NA	NA	IRMBN	NA	Philippines	Brazil	I	SAM	NA	NA	NA	NA	XI-3	Ind-adm	Ind-adm	Ind-3.1	Ind-3.1	Ind-3.1	Ind-3.1	Ind-3.1	XI-3A	CX64	105.337	-31.3123	17.0081	-18.9799	17.5059	62.7176	37.0137	17.5474	67.6717	18.8489
IRRI	IRRI	tetrahedron	CX65	cB	NA	IRGC 135884	Domsiah	NA	4610268	NA	NA	IRMBN	NA	Iran	Iran	T	WAS	NA	NA	NA	NA	cB (Bas)	cB (Bas)	cB (Bas)	cBas	cBas	cBas	cBas	cBas	cB	CX65	-155.587	94.5754	13.712	-2.90161	-50.3896	18.5242	-136.757	204.831	9.13446	-20.2525
IRRI	IRRI	tetrahedron	CX66	cB	NA	IRGC 136052	Tarom molaii	NA	4610269	NA	NA	IRMBN	NA	Iran	Iran	P	WAS	NA	NA	NA	NA	cB (Bas)	cB (Bas)	cB (Bas)	cBas	cBas	cBas	cBas	cBas	cB	CX66	-158.118	91.2933	13.2776	-3.43227	-46.9348	17.8952	-138.013	207.537	8.94081	-19.7299
IRRI	IRRI	tetrahedron	CX67	cB	NA	IRGC 135845	Binam	NA	4610270	NA	NA	IRMBN	WD-18966	Iran	Iran	P	WAS	NA	NA	NA	NA	cB (Bas)	cB (Bas)	cB (Bas)	cBas	cBas	cBas	cBas	cBas	cB	CX67	-161.663	89.5229	10.9437	-3.93866	-45.4046	17.3492	-136.629	204.915	8.95155	-19.7741
IRRI	IRRI	tetrahedron	CX68	Indica	NA	IRGC 135989	MR 106	MR106	4610271	NA	NA	IRMBN	NA	Malaysia	Malaysia	P	SER	NA	NA	NA	NA	XI-adm	Ind-1B	Ind-adm	Ind-adm	Ind-adm	Ind-adm	Ind-adm	Ind-adm	XI-adm	CX68	126.025	-43.1326	-5.22368	30.1309	21.419	90.6171	4.54817	11.5051	11.5997	13.4558
IRRI	IRRI	tetrahedron	CX69	Indica	NA	IRGC 135990	MR 167	MR167	4610272	NA	NA	IRMBN	NA	Malaysia	Malaysia	P	SER	NA	NA	NA	NA	XI-adm	Ind-adm	Ind-adm	Ind-adm	Ind-adm	Ind-adm	Ind-adm	Ind-adm	XI-adm	CX69	44.6221	4.20248	1.90662	33.3147	-9.87448	44.3507	-46.7934	80.5604	0.611929	-5.78701
IRRI	IRRI	tetrahedron	CX70	Indica	NA	IRGC 135994	MR 77 (Seberang)	Seberang	4610273	NA	NA	IRMBN	NA	Malaysia	Malaysia	P	SER	NA	NA	NA	NA	XI-adm	Ind-adm	Ind-adm	Ind-adm	Ind-adm	Ind-adm	Ind-adm	Ind-adm	XI-adm	CX70	118.482	-31.7522	-2.66833	5.59177	20.916	85.7052	22.7499	17.2739	45.8702	18.0912
IRRI	IRRI	tetrahedron	CX71	Indica	NA	IRGC 135915	Innmayebaw	NA	4610274	NA	NA	IRMBN	NA	Malaysia	Malaysia	P	SER	NA	NA	NA	NA	XI-3	Ind-3	Ind-3	Ind-3.2	Ind-3.2	Ind-adm	Ind-adm	Ind-adm	XI-3B1	CX71	123.635	-31.2853	6.5959	-66.8936	-5.61968	-17.151	1.48172	0.444928	-24.2571	-65.475
IRRI	IRRI	tetrahedron	CX72	cB	NA	IRGC 135838	Basmati 385	NA	4610275	NA	NA	IRMBN	WD-18962	Pakistan	Pakistan	I	SAW	NA	NA	NA	NA	cB (Bas)	cB (Bas)	cB (Bas)	cBas	cBas	cBas	cBas	cBas	cB	CX72	-62.5721	89.8955	14.0236	30.2968	-33.7572	33.5826	-90.8417	147.431	10.7205	-10.7012
IRRI	IRRI	tetrahedron	CX73	Indica	NA	IRGC 135927	IR 6	NA	4610276	NA	NA	IRMBN	I1A46330	Philippines	Philippines	I	SER-IRRI	NA	NA	NA	NA	XI-1B	Ind-1B	Ind-1B	Ind-1B	Ind-1B	Ind-1B	Ind-1B	Ind-1B.2	XI-1B2	CX73	135.372	-52.5651	-5.687	63.4946	27.4151	106.016	1.80317	-3.59995	9.9545	-17.1084
IRRI	IRRI	tetrahedron	CX74	Japonica	NA	IRGC 135961	JP-5	NA	4610277	NA	NA	IRMBN	NA	Pakistan	Pakistan	P	SAW	NA	NA	NA	NA	GJ-tmp	Jap-tmp	Jap-tmp	Jap-tmp	Jap-tmp	Jap-tmp.1	Jap-tmp.1	Jap-tmp.1	GJ-tmp	CX74	-261.787	-38.9828	-167.329	-22.1985	54.6523	-15.2707	1.01825	-7.99983	3.61811	-10.0357
IRRI	IRRI	tetrahedron	CX75	Indica	NA	IRGC 135832	At 354	NA	4610278	NA	NA	IRMBN	NA	Sri_Lanka_	Sri Lanka	P	IOC	NA	NA	NA	NA	XI-adm	Ind-1B	Ind-adm	Ind-adm	Ind-adm	Ind-adm	Ind-adm	Ind-adm	XI-adm	CX75	121.099	-34.1063	-13.9167	82.1089	8.90553	38.5669	-15.8682	-7.55966	-13.1586	8.70709
IRRI	IRRI	tetrahedron	CX76	Indica	NA	IRGC 135841	BG 304	NA	4610279	NA	NA	IRMBN	NA	Sri_Lanka_	Sri Lanka	P	IOC	NA	NA	NA	NA	XI-1B	Ind-1B	Ind-1B	Ind-1B	Ind-1B	Ind-1B	Ind-1B	Ind-adm	XI-1B1	CX76	119.303	-33.1793	-8.30848	54.1773	9.98017	44.4564	-8.08527	-5.55764	-36.8463	6.70949
IRRI	IRRI	tetrahedron	CX77	Japonica	NA	IRGC 135973	Lemont	NA	4610280	NA	NA	IRMBN	I1A55220	United_States	United States of America	I	NAM	NA	NA	NA	NA	GJ-trp	Jap-trp	Jap-trp	Jap-trp	Jap-trp.1	Jap-trp	Jap-adm	Jap-adm	GJ-trp1	CX77	-232.61	-21.6029	82.0082	16.2067	82.2233	-16.9609	7.9442	-13.5926	-5.85538	-0.561179
IRRI	IRRI	tetrahedron	CX78	Japonica	NA	IRGC 135978	M 401	NA	4610281	NA	NA	IRMBN	I1A50617	United_States	United States of America	I	NAM	NA	NA	NA	NA	GJ-tmp	Jap-tmp	Jap-tmp	Jap-tmp	Jap-tmp	Jap-tmp.1	Jap-tmp.1	Jap-tmp.1	GJ-tmp	CX78	-254.379	-32.6385	-80.4955	-9.23242	65.4405	-20.977	5.30795	-12.38	1.49927	-6.41075
IRRI	added	cube	CX79	Indica	I1	IRGC 135873	Cs 94	NA	4610282	NA	NA	IRMBN	NA	Vietnam	Viet Nam	P	SEA	NA	NA	NA	NA	XI-1B	Ind-1B	Ind-1B	Ind-1B	Ind-1B	Ind-1B	Ind-1B	Ind-adm	XI-adm	CX79	132.73	-41.5684	-11.4103	85.6896	7.41304	55.8345	-0.75324	7.25241	-31.3515	-7.61689
IRRI	IRRI	tetrahedron	CX8	Indica	NA	NA	Chenghui 448	Cheng Hui 448	NA	NA	NA	IRMBN	NA	China	China	P	EAS	NA	NA	NA	NA	XI-adm	Ind-adm	Ind-adm	Ind-adm	Ind-adm	Ind-adm	Ind-adm	Ind-adm	XI-adm	CX8	88.1099	-40.9705	-2.13744	39.1058	26.3279	40.7919	9.07585	-0.549577	-3.81871	-20.1954
IRRI	added	cube	CX80	Indica	I1	IRGC 136014	OM 1706	NA	4610283	NA	NA	IRMBN	NA	Vietnam	Viet Nam	P	SEA	NA	NA	NA	NA	XI-1B	Ind-1B	Ind-1B	Ind-1B	Ind-1B	Ind-1B	Ind-1B	Ind-adm	XI-adm	CX80	136.587	-42.8554	-11.6508	68.8457	6.68652	55.9736	2.81765	5.94264	-34.8152	-33.2727
IRRI	added	cube	CX82	Indica	I1	IRGC 136073	X 21	X21	4610284	NA	NA	IRMBN	NA	Vietnam	Viet Nam	P	SEA	NA	NA	NA	NA	XI-1B	Ind-1B	Ind-1B	Ind-1B	Ind-1B	Ind-1B	Ind-1B	Ind-adm	XI-adm	CX82	123.625	-40.9645	-10.3845	83.3489	9.22656	53.4757	-8.75173	4.95288	-50.4361	-31.8946
IRRI	added	cube	CX83	Indica	I1	IRGC 136074	X 22	X22	4610285	NA	NA	IRMBN	NA	Vietnam	Viet Nam	P	SEA	NA	NA	NA	NA	XI-1B	Ind-1B	Ind-1B	Ind-1B	Ind-1B	Ind-1B	Ind-1B	Ind-1B.1	XI-1B1	CX83	136.604	-45.2037	-8.95611	76.7405	14.1926	76.9879	-6.91447	1.33211	-50.8909	-32.9761
IRRI	added	cube	CX84	Indica	I1	IRGC 136075	X 23	X23	4610286	NA	NA	IRMBN	NA	Vietnam	Viet Nam	P	SEA	NA	NA	NA	NA	XI-adm	Ind-1B	Ind-adm	Ind-adm	Ind-adm	Ind-adm	Ind-adm	Ind-adm	XI-adm	CX84	130.984	-41.0768	-13.0794	95.3214	5.05134	35.6025	12.3342	13.2962	-32.5618	-32.1213
IRRI	added	cube	CX85	Indica	I1	IRGC 135857	C 71	NA	4610287	NA	NA	IRMBN	NA	Vietnam	Viet Nam	P	SEA	NA	NA	NA	NA	XI-adm	Ind-adm	Ind-adm	Ind-adm	Ind-adm	Ind-adm	Ind-adm	Ind-adm	XI-adm	CX85	136.127	-29.3639	-11.3718	84.1378	5.46828	37.8571	-29.8967	-10.8227	-13.4523	4.10056
IRRI	added	cube	CX86	Indica	I1	IRGC 135856	C 70	NA	4610288	NA	NA	IRMBN	NA	Vietnam	Viet Nam	P	SEA	NA	NA	NA	NA	XI-adm	Ind-adm	Ind-adm	Ind-adm	Ind-adm	Ind-adm	Ind-adm	Ind-adm	XI-adm	CX86	108.132	-47.6953	-30.7729	112.687	8.97958	33.2166	21.023	10.0418	-11.803	-5.00293
IRRI	added	cube	CX87	Indica	I1	IRGC 136027	Q 5	NA	4610289	NA	NA	IRMBN	NA	Vietnam	Viet Nam	P	SEA	NA	NA	NA	NA	XI-adm	Ind-adm	Ind-adm	Ind-adm	Ind-adm	Ind-adm	Ind-adm	Ind-adm	XI-adm	CX87	116.039	-40.7137	-21.6334	116.831	-5.50383	5.50086	42.0443	26.3307	-6.13019	2.8339
IRRI	IRRI	tetrahedron	CX88	Indica	NA	NA	Huanyangnian	Huanyang Nian	NA	NA	NA	IRMBN	NA	China	China	P	EAS	NA	NA	NA	NA	XI-1A	Ind-1A	Ind-1A	Ind-1A	Ind-1a	Ind-1A	Ind-1A	Ind-1A	XI-1A	CX88	121.259	-20.2843	-15.3929	87.1394	-30.9187	-121.692	29.0629	23.3905	54.1726	-20.4963
IRRI	IRRI	tetrahedron	CX89	Indica	NA	IRGC 135977	M 202	NA	4610290	NA	NA	IRMBN	I1A55077	United_States	United States of America	I	NAM	NA	NA	NA	NA	XI-adm	Ind-adm	Ind-adm	Ind-adm	Ind-adm	Ind-adm	Ind-adm	Ind-adm	XI-adm	CX89	106.406	-29.4961	-4.85548	79.3686	6.29715	9.71964	17.3934	11.498	5.64966	-3.64644
IRRI	IRRI	tetrahedron	CX9	Indica	NA	NA	Fengaizhan	Feng Ai Zhan	NA	NA	NA	IRMBN	NA	China	China	P	EAS	NA	NA	NA	NA	XI-1B	Ind-1B	Ind-1B	Ind-1B	Ind-1B	Ind-1B	Ind-1B	Ind-1B.2	XI-1B2	CX9	102.849	-54.6661	-28.2281	104.355	8.92369	38.2398	9.26462	4.93495	-20.5811	1.98753
IRRI	IRRI	tetrahedron	CX90	Indica	NA	IRGC 135863	Chhomromg	NA	4610291	NA	NA	IRMBN	NA	Nepal	Nepal	P	SAC	NA	NA	NA	NA	XI-1B	Ind-1B	Ind-1B	Ind-1B	Ind-1B	Ind-1B	Ind-1B	Ind-1B.2	XI-1B2	CX90	69.3638	-32.9924	11.0426	61.397	28.994	70.9991	10.6854	-0.084311	1.15114	2.32667
IRRI	IRRI	tetrahedron	CX91	Indica	NA	IRGC 135897	Govind	NA	4610292	NA	NA	IRMBN	NA	India	India	P	SAC	NA	NA	NA	NA	XI-1B	Ind-1B	Ind-1B	Ind-1B	Ind-1B	Ind-1B	Ind-1B	Ind-adm	XI-adm	CX91	120.519	-33.6878	-8.26564	83.8251	17.6961	84.4916	-10.4397	-0.681204	-29.8559	3.2211
IRRI	IRRI	tetrahedron	CX92	Indica	NA	IRGC 136063	UPR 191-66	NA	4610293	NA	NA	IRMBN	NA	India	India	P	SAC	NA	NA	NA	NA	XI-1B	Ind-1B	Ind-1B	Ind-1B	Ind-1B	Ind-1B	Ind-1B	Ind-1B.2	XI-1B2	CX92	131.212	-42.7079	-10.7346	83.6024	29.173	132.13	-16.6203	-9.54665	-0.150907	1.84026
IRRI	IRRI	tetrahedron	CX93	Indica	NA	IRGC 136054	TGMS 29	NA	4610294	NA	NA	IRMBN	NA	India	India	I	SAC	NA	NA	NA	NA	XI-adm	Ind-adm	Ind-adm	Ind-adm	Ind-adm	Ind-adm	Ind-adm	Ind-adm	XI-adm	CX93	114.013	-36.0624	-17.7071	97.7878	3.53643	3.61487	3.50875	7.80227	10.3004	-13.806
IRRI	IRRI	tetrahedron	CX94	Indica	NA	IRGC 136051	Swarna	NA	4610295	NA	NA	IRMBN	NA	India	India	I	SAC	NA	NA	NA	NA	XI-adm	Ind-adm	Ind-adm	Ind-adm	Ind-adm	Ind-adm	admix	Ind-adm	XI-adm	CX94	132.526	-26.8828	-1.01587	-5.22091	8.12815	30.6823	-38.8316	-19.46	30.9954	15.3106
IRRI	IRRI	tetrahedron	CX96	Indica	NA	IRGC 135824	Ajaya	NA	4610296	NA	NA	IRMBN	NA	India	India	P	SAC	NA	NA	NA	NA	XI-1B	Ind-1B	Ind-1B	Ind-1B	Ind-1B	Ind-1B	Ind-1B	Ind-adm	XI-adm	CX96	131.823	-34.1599	-16.0687	87.4926	12.5698	68.4979	-25.2409	-11.1579	-10.8148	-4.45703
IRRI	IRRI	tetrahedron	CX97	Indica	NA	IRGC 135851	Budda	NA	4610297	NA	NA	IRMBN	NA	India	India	P	SAC	NA	NA	NA	NA	XI-1B	Ind-1B	Ind-1B	Ind-1B	Ind-1B	Ind-1B	Ind-1B	Ind-1B.2	XI-adm	CX97	148.034	-49.9543	-14.4163	111.441	8.00215	51.8291	3.72366	6.07998	-9.85904	-2.07612
IRRI	IRRI	tetrahedron	CX98	Indica	NA	IRGC 135882	Doddabyranella	NA	4610298	NA	NA	IRMBN	NA	India	India	P	SAC	NA	NA	NA	NA	XI-2	Ind-2	Ind-2	Ind-2	Ind-2	Ind-2	Ind-2	Ind-2	XI-2B	CX98	115.143	56.3606	-4.40685	9.41538	-4.1817	-32.1869	-86.3055	-61.8294	14.7797	32.4754
IRRI	IRRI	tetrahedron	CX99	Indica	NA	IRGC 135883	Doddi	NA	4610299	NA	NA	IRMBN	NA	India	India	P	SAC	NA	NA	NA	NA	XI-2	Ind-2	Ind-2	Ind-2	Ind-2	Ind-2	Ind-2	Ind-2	XI-2B	CX99	114.706	32.7831	-2.94783	9.2942	-6.95345	-44.7485	-87.3052	-58.8659	6.01614	23.9322
IRRI	IRRI	tetrahedron	IRIS_313-10000	Indica	NA	IRGC 125907	SUWEON 311::IRGC 61890-1	NA	3058499	SUWEON 311	IRGC 61890	NA	NA	Korea, Republic of	Korea, Republic of	I	EAR	NA	NA	NA	NA	XI-1B	Ind-1B	Ind-1B	Ind-1B	Ind-1B	Ind-1B	Ind-1B	Ind-adm	XI-adm	IRIS_313-10000	107.33	-52.5217	-18.453	74.9846	23.8969	86.5249	18.793	6.95842	1.43122	-37.6529
IRRI	IRRI	tetrahedron	IRIS_313-10001	Indica	NA	IRGC 125692	C 662083::IRGC 62101-1	NA	3058498	C 662083	IRGC 62101	NA	NA	Taiwan	Taiwan	I	EAR	NA	NA	NA	NA	XI-1B	Ind-1B	Ind-1B	Ind-1B	Ind-1B	Ind-1B	Ind-1B	Ind-1B.1	XI-1B1	IRIS_313-10001	125.472	-34.0215	-4.61665	53.5364	13.7548	67.2658	-17.1983	-5.58231	-51.2549	-29.525
IRRI	IRRI	tetrahedron	IRIS_313-10002	Indica	NA	IRGC 125955	BW 295-5::IRGC 63098-1	NA	3058497	BW295-5	IRGC 63098	NA	NA	Sri Lanka	Sri Lanka	P	IOC	NA	NA	NA	NA	XI-1B	Ind-1B	Ind-1B	Ind-1B	Ind-1B	Ind-1B	Ind-1B	Ind-adm	XI-adm	IRIS_313-10002	112.333	-44.9265	-17.3227	59.1863	21.5447	58.7689	-17.4297	-8.57754	-29.4767	-7.02076
IRRI	IRRI	tetrahedron	IRIS_313-10007	Indica	NA	IRGC 125749	GARURA::IRGC 64111-1	NA	3058491	GARURA	IRGC 64111	NA	NA	Nepal	Nepal	T	SAC	NA	NA	NA	NA	XI-adm	Ind-adm	Ind-adm	Ind-adm	Ind-adm	Ind-adm	Ind-adm	Ind-adm	XI-adm	IRIS_313-10007	122.306	-19.4724	6.99287	-31.9131	-5.10654	-27.3307	-19.5098	-19.1088	11.6561	-22.0649
IRRI	IRRI	tetrahedron	IRIS_313-10010	Indica	NA	IRGC 125818	LALKA (LAL DHAN)::IRGC 64946-1	NA	3058488	LALKA(LAL DHAN)	IRGC 64946	NA	NA	Fiji	Fiji	T	OCE	NA	NA	NA	NA	XI-2	Ind-2	Ind-2	Ind-2	Ind-2	Ind-2	Ind-2	Ind-2	XI-adm	IRIS_313-10010	133.158	15.2942	3.91846	-14.2473	-2.58929	-27.3994	-86.2113	-60.7288	18.5052	12.4996
IRRI	IRRI	tetrahedron	IRIS_313-10014	Japonica	NA	IRGC 125898	SANT ANDREA::IRGC 65732-1	NA	3058484	SANT ANDREA	IRGC 65732	NA	NA	Italy	Italy	P	EUR	NA	NA	NA	NA	GJ-tmp	Jap-tmp	Jap-tmp	Jap-tmp	Jap-tmp	Jap-tmp.1	Jap-tmp.1	Jap-tmp.1	GJ-tmp	IRIS_313-10014	-250.321	-34.1657	-77.1038	-11.6544	82.677	-19.0423	6.58379	-9.30548	1.2612	-8.86782
IRRI	IRRI	tetrahedron	IRIS_313-10016	Indica	NA	IRGC 125954	BOHOTO BALOOCHESTAN::IRGC 66237-1	NA	3058482	BOHOTO BALOOCHESTAN	IRGC 66237	NA	NA	Iran	Iran	T	WAS	NA	NA	NA	NA	XI-adm	Ind-adm	Ind-adm	Ind-adm	Ind-adm	Ind-adm	Ind-adm	Ind-adm	XI-adm	IRIS_313-10016	124.324	-42.9166	-8.33031	56.6568	-2.41654	14.4477	38.1425	30.6816	19.5268	16.7153
IRRI	IRRI	tetrahedron	IRIS_313-10020	cA-2	NA	IRGC 120968	HODARAWALA::IRGC 67631-1	NA	3058478	HODARAWALA	IRGC 67631	NA	NA	Sri Lanka	Sri Lanka	T	IOC	NA	NA	NA	NA	cA (Aus)	cA (Aus)	cA (Aus)	cAus	cAus	cAus	cAus	cAus	cA-2	IRIS_313-10020	-18.4326	237.339	-19.1757	9.76371	11.907	21.2429	11.0316	1.78315	-8.14864	-1.16144
IRRI	IRRI	tetrahedron	IRIS_313-10025	Japonica	NA	IRGC 125790	KALAPATLE::IRGC 68500-1	NA	3058473	KALAPATLE	IRGC 68500	NA	NA	Madagascar	Madagascar	NA	IOC	NA	NA	NA	NA	admix	admix	admix	admix	admix	admix	admix	admix	GJ-adm	IRIS_313-10025	-192.748	45.8103	-1.91312	1.77799	6.48505	0.417627	-38.2627	57.1738	3.28375	-7.76784
IRRI	IRRI	tetrahedron	IRIS_313-10026	Indica	NA	IRGC 125804	KITRANA 1007::IRGC 68517-1	NA	3058472	KITRANA 1007	IRGC 68517	NA	NA	Madagascar	Madagascar	NA	IOC	NA	NA	NA	NA	XI-2	Ind-2	Ind-2	Ind-2	Ind-2	Ind-2	Ind-2	Ind-2	XI-2B	IRIS_313-10026	81.6031	68.8489	-4.69922	14.8784	-1.68192	-42.466	-98.9724	-87.3543	14.9041	32.0779
IRRI	IRRI	tetrahedron	IRIS_313-10030	Indica	NA	IRGC 121075	NS 252::IRGC 68878-1	NA	3058465	NS252	IRGC 68878	NA	NA	Madagascar	Madagascar	NA	IOC	NA	NA	NA	NA	XI-2	Ind-2	Ind-2	Ind-2	Ind-2	Ind-2	Ind-2	Ind-2	XI-2B	IRIS_313-10030	83.433	90.8606	-3.08903	9.44891	7.03055	-31.1297	-95.2472	-94.094	21.0178	36.4107
IRRI	IRRI	tetrahedron	IRIS_313-10032	cB	NA	IRGC 125858	NS 1576::IRGC 68951-1	NA	3058462	NS1576	IRGC 68951	NA	NA	Madagascar	Madagascar	NA	IOC	NA	NA	NA	NA	cB (Bas)	cB (Bas)	cB (Bas)	cBas	cBas	cBas	cBas	cBas	cB	IRIS_313-10032	-145.425	100.133	19.7762	-1.43109	-52.2195	23.2001	-132.181	203.154	12.3148	-22.1241
IRRI	IRRI	tetrahedron	IRIS_313-10034	Indica	NA	IRGC 125886	RIZ INDETERMINE::IRGC 69014-1	NA	3058459	RIZ INDETERMINE	IRGC 69014	NA	NA	Niger	Niger	NA	WAF	NA	NA	NA	NA	XI-adm	Ind-adm	Ind-3.4	Ind-3.4	Ind-3.4	Ind-3.4	Ind-3.4	Ind-3.4	XI-3B2	IRIS_313-10034	128.7	-27.9719	-2.52417	-29.4027	-13.588	-50.6174	23.9612	15.658	-37.9531	50.9338
IRRI	IRRI	tetrahedron	IRIS_313-10035	Indica	NA	IRGC 125887	RIZ TYPE SORGHO::IRGC 69015-1	NA	3058458	RIZ TYPE SORGHO	IRGC 69015	NA	NA	Madagascar	Madagascar	NA	IOC	NA	NA	NA	NA	XI-2	Ind-2	Ind-2	Ind-2	Ind-2	Ind-2	Ind-2	Ind-2	XI-adm	IRIS_313-10035	34.2565	3.17717	2.5986	-22.4214	13.7723	-24.4016	-97.7302	-58.9564	28.2094	12.2747
IRRI	IRRI	tetrahedron	IRIS_313-10040	Indica	NA	IRGC 125840	MILYANG 77::IRGC 69340-1	NA	3058453	MILYANG 77	IRGC 69340	NA	NA	Korea, Republic of	Korea, Republic of	I	EAR	NA	NA	NA	NA	XI-1B	Ind-1B	Ind-1B	Ind-1B	Ind-1B	Ind-1B	Ind-1B	Ind-1B.2	XI-1B2	IRIS_313-10040	117.133	-50.6671	-23.6458	90.7639	21.3861	95.3201	-1.53178	-9.34782	8.16637	-3.29978
IRRI	IRRI	tetrahedron	IRIS_313-10041	Japonica	NA	IRGC 126049	BOTOHAVANA MENA::IRGC 69349-1	NA	3058452	BOTOHAVANA MENA	IRGC 69349	NA	NA	Madagascar	Madagascar	T	IOC	NA	NA	NA	NA	GJ-trp	Jap-trp	Jap-trp	Jap-trp	Jap-trp.1	Jap-trp	Jap-trp.1	Jap-adm	GJ-trp1	IRIS_313-10041	-222.027	-13.4118	144.03	21.9746	86.11	-15.9189	9.60698	-13.3105	-6.54962	2.64203
IRRI	IRRI	tetrahedron	IRIS_313-10045	Indica	NA	IRGC 125673	BANTA TIMA::IRGC 69474-1	NA	3058447	BANTA TIMA	IRGC 69474	NA	NA	Gambia	Gambia	T	WAF	NA	NA	NA	NA	XI-adm	Ind-2	Ind-2	Ind-adm	Ind-adm	Ind-adm	admix	Ind-adm	XI-adm	IRIS_313-10045	129.316	-4.29942	4.99953	-42.3203	-0.684744	-17.7255	-59.6911	-36.9531	-1.42723	-26.2825
IRRI	IRRI	tetrahedron	IRIS_313-10046	Indica	NA	IRGC 125958	CHAMA (DWARF)::IRGC 69487-1	NA	3058446	CHAMA(DWARF)	IRGC 69487	NA	NA	Zambia	Zambia	T	EAF	NA	NA	NA	NA	XI-1B	Ind-1B	Ind-1B	Ind-1B	Ind-1B	Ind-1B	Ind-1B	Ind-adm	XI-adm	IRIS_313-10046	132.755	-31.7737	-9.29083	52.0775	23.4982	87.7044	-32.4844	-26.7859	7.60235	15.1505
IRRI	IRRI	tetrahedron	IRIS_313-10047	Indica	NA	IRGC 125737	EX MARABA GURUKU::IRGC 69582-1	NA	3058445	EX MARABA-GURUKU	IRGC 69582	NA	NA	Nigeria	Nigeria	T	WAF	NA	NA	NA	NA	XI-1A	Ind-1A	Ind-1A	Ind-1A	Ind-1a	Ind-1A	Ind-1A	Ind-1A	XI-1A	IRIS_313-10047	129.908	-39.8125	-13.2269	139.836	-22.589	-57.8544	35.2	27.562	3.57665	-8.1527
IRRI	IRRI	tetrahedron	IRIS_313-10048	Indica	NA	IRGC 125996	MOVE (MOKOLE)::IRGC 69739-1	NA	3058444	MOVE(MOKOLE)	IRGC 69739	NA	NA	Benin	Benin	T	WAF	NA	NA	NA	NA	XI-adm	Ind-adm	Ind-adm	Ind-adm	Ind-adm	Ind-adm	admix	Ind-adm	XI-adm	IRIS_313-10048	96.9737	40.7761	6.43695	-35.209	7.12835	-7.44932	-31.5271	-33.4743	-5.56477	-34.2164
IRRI	IRRI	tetrahedron	IRIS_313-10050	Indica	NA	IRGC 127091	TSIMATAHOPAOSA::IRGC 69884-1	NA	3058442	TSIMATAHOPAOSA	IRGC 69884	NA	NA	Madagascar	Madagascar	T	IOC	NA	NA	NA	NA	XI-adm	Ind-adm	Ind-adm	Ind-adm	Ind-adm	Ind-adm	admix	Ind-adm	XI-adm	IRIS_313-10050	117.326	24.4368	3.34609	-37.3573	11.452	8.17301	-33.6583	-33.0118	49.0745	28.1217
IRRI	IRRI	tetrahedron	IRIS_313-10051	Japonica	NA	IRGC 127067	TSIVIMBININA::IRGC 69890-1	NA	3058441	TSIVIMBININA	IRGC 69890	NA	NA	Madagascar	Madagascar	T	IOC	NA	NA	NA	NA	GJ-trp	Jap-trp	Jap-trp	Jap-trp	Jap-trp.1	Jap-trp	Jap-trp.1	Jap-trp.1	GJ-trp1	IRIS_313-10051	-239.238	-17.4972	135.707	17.8605	67.8319	-21.6826	2.825	-11.4287	-5.15044	0.930281
IRRI	IRRI	tetrahedron	IRIS_313-10054	Indica	NA	IRGC 125924	TOC 5430::IRGC 70487-1	NA	3058438	TOC-5430	IRGC 70487	NA	NA	Panama	Panama	P	CAM	NA	NA	NA	NA	XI-adm	Ind-adm	Ind-adm	Ind-adm	Ind-adm	Ind-adm	admix	Ind-adm	XI-1B1	IRIS_313-10054	91.4825	-28.8886	1.23726	61.2858	26.9863	35.3169	-49.6676	-22.3499	-31.6926	11.4314
IRRI	IRRI	tetrahedron	IRIS_313-10056	Japonica	NA	IRGC 125763	HOKURIKU 52::IRGC 72491-1	NA	3058436	HOKURIKU 52	IRGC 72491	NA	NA	Japan	Japan	NA	EAR	NA	NA	NA	NA	GJ-sbtrp	Jap-sbtrp	Jap-sbtrp	Jap-sbtrp	Jap-sbtrp	Jap-sbtrp	Jap-sbtrp	Jap-sbtrp	GJ-sbtrp	IRIS_313-10056	-234.254	-11.3023	41.9652	4.25454	-73.9998	15.2838	6.97521	-16.7862	5.77614	-3.93132
IRRI	IRRI	tetrahedron	IRIS_313-10057	Japonica	NA	IRGC 125707	CHUGOKU 68 HEN::IRGC 72514-1	NA	3060317	CHUGOKU 68 HEN	IRGC 72514	NA	NA	Japan	Japan	I	EAR	NA	NA	NA	NA	GJ-tmp	Jap-tmp	Jap-tmp	Jap-tmp	Jap-tmp	Jap-tmp.1	Jap-tmp.1	Jap-tmp.1	GJ-tmp	IRIS_313-10057	-260.247	-38.3253	-164.82	-22.9126	49.9098	-15.21	3.83452	-7.5459	4.59403	-7.81428
IRRI	IRRI	tetrahedron	IRIS_313-10059	Japonica	NA	IRGC 125717	DACHEONGBYEO::IRGC 72533-1	NA	3058434	DACHEONGBYEO	IRGC 72533	NA	NA	Korea, Republic of	Korea, Republic of	NA	EAR	NA	NA	NA	NA	GJ-tmp	Jap-tmp	Jap-tmp	Jap-tmp	Jap-tmp	Jap-tmp.1	Jap-tmp.1	Jap-tmp.1	GJ-tmp	IRIS_313-10059	-246.646	-33.6858	-159.648	-20.0001	47.7375	-14.1726	-3.33934	-9.89804	3.03427	-6.36453
IRRI	IRRI	tetrahedron	IRIS_313-10061	Japonica	NA	IRGC 125733	ESTRELA A::IRGC 72918-1	NA	3058432	ESTRELA A	IRGC 72918	NA	NA	Portugal	Portugal	NA	EUR	NA	NA	NA	NA	GJ-adm	Jap-adm	Jap-adm	Jap-adm	Jap-adm	Jap-adm	Jap-adm	Jap-adm	GJ-adm	IRIS_313-10061	-195.846	-10.9999	14.192	-1.38586	54.9495	-19.0049	-3.19747	-15.7243	2.05129	6.74295
IRRI	IRRI	tetrahedron	IRIS_313-10062	Japonica	NA	IRGC 126141	REA::IRGC 73031-1	NA	3058431	REA	IRGC 73031	NA	NA	Greece	Greece	NA	EUR	NA	NA	NA	NA	GJ-trp	Jap-trp	Jap-trp	Jap-trp	Jap-adm	Jap-trp	Jap-adm	Jap-adm	GJ-trp1	IRIS_313-10062	-233.28	-20.957	47.5643	2.81776	67.7849	-14.4131	9.89471	-11.1619	-3.91086	-1.88298
IRRI	IRRI	tetrahedron	IRIS_313-10065	Japonica	NA	IRGC 127055	JAERAERYUKDO::IRGC 73053-1	NA	3058428	JAERAERYUKDO	IRGC 73053	NA	NA	Korea, Republic of	Korea, Republic of	T	EAR	NA	NA	NA	NA	GJ-trp	Jap-trp	Jap-trp	Jap-trp	Jap-adm	Jap-trp	Jap-adm	Jap-trp.1	GJ-trp1	IRIS_313-10065	-213.771	-23.8441	54.2082	2.54708	34.0936	-15.5835	3.91505	-6.44909	-1.95341	-3.37512
IRRI	IRRI	tetrahedron	IRIS_313-10067	Japonica	NA	IRGC 125783	JEONBUKGUNGWEONNA::IRGC 73055-1	NA	3058426	JEONBUKGUNGWEONNA	IRGC 73055	NA	NA	Korea, Republic of	Korea, Republic of	T	EAR	NA	NA	NA	NA	GJ-trp	Jap-trp	Jap-trp	Jap-trp	Jap-adm	Jap-trp	Jap-adm	Jap-adm	GJ-adm	IRIS_313-10067	-210.228	-22.7845	53.297	2.08342	35.3683	-16.2913	4.39156	-5.30985	-4.73262	-2.36036
IRRI	IRRI	tetrahedron	IRIS_313-10071	Japonica	NA	IRGC 125705	CHIYODA WASE::IRGC 74467-1	NA	3058421	CHIYODA WASE	IRGC 74467	NA	NA	Japan	Japan	T	EAR	NA	NA	NA	NA	GJ-trp	Jap-trp	Jap-trp	Jap-trp	Jap-adm	Jap-trp	Jap-adm	Jap-adm	GJ-trp1	IRIS_313-10071	-211.075	-22.5438	57.9064	2.26657	35.8872	-15.5668	3.36692	-4.1942	-1.26129	-4.53864
IRRI	IRRI	tetrahedron	IRIS_313-10073	Japonica	NA	IRGC 125864	OWARI MOCHI::IRGC 74513-1	NA	3058419	OWARI MOCHI	IRGC 74513	NA	NA	Japan	Japan	T	EAR	NA	NA	NA	NA	GJ-trp	Jap-trp	Jap-trp	Jap-trp	Jap-adm	Jap-trp	Jap-adm	Jap-trp.1	GJ-trp1	IRIS_313-10073	-204.428	-22.7097	69.6042	4.35392	35.5057	-15.9462	2.62066	-3.37364	-1.38255	-4.97764
IRRI	IRRI	tetrahedron	IRIS_313-10074	Japonica	NA	IRGC 125884	RIKU AIKOKU::IRGC 74514-1	NA	3058418	RIKU AIKOKU	IRGC 74514	NA	NA	Japan	Japan	T	EAR	NA	NA	NA	NA	GJ-trp	Jap-trp	Jap-trp	Jap-trp	Jap-adm	Jap-trp	Jap-adm	Jap-adm	GJ-trp1	IRIS_313-10074	-207.197	-23.0347	53.5679	0.582986	39.4227	-15.6752	3.2026	-2.22705	-3.44495	-2.76511
IRRI	IRRI	tetrahedron	IRIS_313-10075	Japonica	NA	IRGC 125895	SANGOKU::IRGC 74518-1	NA	3058417	SANGOKU	IRGC 74518	NA	NA	Japan	Japan	T	EAR	NA	NA	NA	NA	GJ-trp	Jap-trp	Jap-trp	Jap-trp	Jap-adm	Jap-trp	Jap-adm	Jap-trp.1	GJ-trp1	IRIS_313-10075	-215.414	-23.7655	58.8177	2.75398	33.3112	-15.0701	4.37764	-6.91902	-2.29874	-3.04316
IRRI	IRRI	tetrahedron	IRIS_313-10076	Japonica	NA	IRGC 125900	SHINA MOCHI::IRGC 74523-1	NA	3058416	SHINA MOCHI	IRGC 74523	NA	NA	Japan	Japan	T	EAR	NA	NA	NA	NA	GJ-trp	Jap-trp	Jap-trp	Jap-trp	Jap-adm	Jap-adm	Jap-adm	Jap-adm	GJ-adm	IRIS_313-10076	-209.607	-25.4468	44.4068	-0.553507	36.706	-14.203	0.84538	-1.89863	-1.76307	-5.27713
IRRI	IRRI	tetrahedron	IRIS_313-10077	Indica	NA	IRGC 125917	TAMASHIRO HIKARI::IRGC 74534-1	NA	3058415	TAMASHIRO HIKARI	IRGC 74534	NA	NA	Japan	Japan	T	EAR	NA	NA	NA	NA	XI-adm	Ind-2	Ind-adm	Ind-adm	Ind-adm	Ind-adm	admix	Ind-adm	XI-2A	IRIS_313-10077	133.105	-11.0662	5.79892	-47.2001	-1.05295	-10.8998	-48.1511	-29.0403	-4.41312	-2.02977
IRRI	IRRI	tetrahedron	IRIS_313-10078	Japonica	NA	IRGC 125947	YOSHINO MOCHI::IRGC 74550-1	NA	3058414	YOSHINO MOCHI	IRGC 74550	NA	NA	Japan	Japan	T	EAR	NA	NA	NA	NA	GJ-trp	Jap-trp	Jap-trp	Jap-trp	Jap-adm	Jap-trp	Jap-adm	Jap-adm	GJ-trp1	IRIS_313-10078	-208.606	-22.731	55.5018	1.92368	35.382	-16.0382	4.51935	-5.86331	-4.75036	-2.39232
IRRI	IRRI	tetrahedron	IRIS_313-10079	Japonica	NA	IRGC 125722	DANGO MOCHI::IRGC 74551-1	NA	3058413	DANGO MOCHI	IRGC 74551	NA	NA	Japan	Japan	T	EAR	NA	NA	NA	NA	GJ-trp	Jap-trp	Jap-trp	Jap-trp	Jap-adm	Jap-trp	Jap-adm	Jap-adm	GJ-adm	IRIS_313-10079	-210.822	-23.4364	53.0607	1.75511	35.6903	-16.2443	4.70493	-5.62478	-4.91771	-2.28919
IRRI	IRRI	tetrahedron	IRIS_313-10080	Japonica	NA	IRGC 125762	HIRAKAWA OKUTE::IRGC 74554-1	NA	3058412	HIRAKAWA OKUTE	IRGC 74554	NA	NA	Japan	Japan	T	EAR	NA	NA	NA	NA	GJ-trp	Jap-trp	Jap-trp	Jap-trp	Jap-adm	Jap-trp	Jap-adm	Jap-trp.1	GJ-trp1	IRIS_313-10080	-205.997	-22.3059	69.8582	4.42225	35.196	-15.8354	2.83772	-3.36188	-1.35459	-4.90074
IRRI	IRRI	tetrahedron	IRIS_313-10082	Japonica	NA	IRGC 125816	KYUUSHUU::IRGC 74558-1	NA	3058410	KYUUSHUU	IRGC 74558	NA	NA	Japan	Japan	T	EAR	NA	NA	NA	NA	GJ-trp	Jap-trp	Jap-trp	Jap-trp	Jap-adm	Jap-adm	Jap-adm	Jap-adm	GJ-adm	IRIS_313-10082	-214.208	-25.9665	44.7398	-1.61011	34.9239	-14.345	5.29165	-8.63545	-1.47647	-4.90972
IRRI	IRRI	tetrahedron	IRIS_313-10083	Japonica	NA	IRGC 125679	BETIS::IRGC 74581-1	NA	3058409	BETIS	IRGC 74581	NA	NA	Spain	Spain	NA	EUR	NA	NA	NA	NA	GJ-tmp	Jap-tmp	Jap-tmp	Jap-tmp	Jap-tmp	Jap-adm	Jap-tmp.1	Jap-tmp.1	GJ-tmp	IRIS_313-10083	-257.985	-34.146	-58.4126	-5.81466	77.4109	-20.8082	4.57246	-13.5141	0.0737349	-5.8459
IRRI	IRRI	tetrahedron	IRIS_313-10084	Japonica	NA	IRGC 125899	SENIA::IRGC 74582-1	NA	3058408	SENIA	IRGC 74582	NA	NA	Spain	Spain	NA	EUR	NA	NA	NA	NA	GJ-tmp	Jap-tmp	Jap-tmp	Jap-tmp	Jap-tmp	Jap-tmp.1	Jap-tmp.1	Jap-tmp.1	GJ-tmp	IRIS_313-10084	-257.341	-33.8219	-111.728	-13.3955	74.9191	-20.8752	0.12056	-10.0676	1.93068	-8.92373
IRRI	IRRI	tetrahedron	IRIS_313-10089	Japonica	NA	IRGC 125791	KALIN::IRGC 77312-1	NA	3058403	KALIN	IRGC 77312	NA	NA	Bulgaria	Bulgaria	NA	EUR	NA	NA	NA	NA	GJ-tmp	Jap-tmp	Jap-tmp	Jap-tmp	Jap-tmp	Jap-tmp.1	Jap-tmp.1	Jap-tmp.1	GJ-tmp	IRIS_313-10089	-260.413	-33.1483	-109.746	-14.6784	38.1996	-11.797	1.48153	-8.81326	2.58522	-9.00379
IRRI	IRRI	tetrahedron	IRIS_313-10092	Japonica	NA	IRGC 125698	CHALBYEO::IRGC 77639-1	NA	3058400	CHALBYEO	IRGC 77639	NA	NA	Korea, Republic of	Korea, Republic of	T	EAR	NA	NA	NA	NA	GJ-tmp	Jap-tmp	Jap-tmp	Jap-tmp	Jap-tmp	Jap-tmp.1	Jap-tmp.1	Jap-tmp.1	GJ-tmp	IRIS_313-10092	-259.103	-36.6819	-164.164	-22.1208	48.0604	-15.9928	0.293874	-5.28093	5.74027	-8.40418
IRRI	IRRI	tetrahedron	IRIS_313-10093	Japonica	NA	IRGC 125700	CHEONJUDO::IRGC 77644-1	NA	3058399	CHEONJUDO	IRGC 77644	NA	NA	Korea, Republic of	Korea, Republic of	T	EAR	NA	NA	NA	NA	GJ-tmp	Jap-tmp	Jap-tmp	Jap-tmp	Jap-tmp	Jap-tmp.1	Jap-tmp.1	Jap-tmp.1	GJ-tmp	IRIS_313-10093	-262.354	-38.7886	-172.911	-22.8092	53.6485	-15.2628	1.87328	-8.44332	4.67939	-10.3767
IRRI	IRRI	tetrahedron	IRIS_313-10094	Japonica	NA	IRGC 125750	GAWICHAL::IRGC 77653-1	NA	3058397	GAWICHAL	IRGC 77653	NA	NA	Korea, Republic of	Korea, Republic of	T	EAR	NA	NA	NA	NA	GJ-trp	Jap-trp	Jap-trp	Jap-trp	Jap-adm	Jap-trp	Jap-adm	Jap-adm	GJ-trp1	IRIS_313-10094	-206.808	-22.3869	55.4246	3.46405	35.7496	-17.4991	5.44065	-5.14081	-4.41368	-2.86673
IRRI	IRRI	tetrahedron	IRIS_313-10096	Japonica	NA	IRGC 125787	JOKJEBICHAL::IRGC 77663-1	NA	3058395	JOKJEBICHAL	IRGC 77663	NA	NA	Korea, Republic of	Korea, Republic of	T	EAR	NA	NA	NA	NA	GJ-adm	Jap-adm	Jap-adm	Jap-adm	Jap-adm	Jap-adm	Jap-adm	Jap-adm	GJ-adm	IRIS_313-10096	-217.939	-28.1839	-33.6401	-10.2802	26.4139	-11.0603	9.65334	-4.18022	-5.16527	-1.12206
IRRI	IRRI	tetrahedron	IRIS_313-10097	Japonica	NA	IRGC 125830	MAEKJO::IRGC 77666-1	NA	3058394	MAEKJO	IRGC 77666	NA	NA	Korea, Republic of	Korea, Republic of	T	EAR	NA	NA	NA	NA	GJ-tmp	Jap-tmp	Jap-tmp	Jap-tmp	Jap-tmp	Jap-tmp.1	Jap-tmp.1	Jap-tmp.1	GJ-tmp	IRIS_313-10097	-256.901	-31.1548	-141.547	-20.1251	32.4938	-11.1651	-0.405682	-1.75858	3.47171	-4.59415
IRRI	IRRI	tetrahedron	IRIS_313-10099	Japonica	NA	IRGC 126303	MANONGAZATO::IRGC 77876-1	NA	3058392	MANONGAZATO	IRGC 77876	NA	NA	Madagascar	Madagascar	T	IOC	NA	NA	NA	NA	GJ-trp	Jap-trp	Jap-trp	Jap-trp	Jap-trp.1	Jap-trp	Jap-trp.1	Jap-trp.1	GJ-trp1	IRIS_313-10099	-228.542	-14.7707	121.449	13.6075	47.8877	-17.5006	3.47907	-10.9963	-2.14521	-3.47817
IRRI	IRRI	tetrahedron	IRIS_313-10102	Indica	NA	IRGC 127056	KELIRENY::IRGC 78426-1	NA	3058389	KELIRENY	IRGC 78426	NA	NA	Madagascar	Madagascar	NA	IOC	NA	NA	NA	NA	XI-2	Ind-2	Ind-2	Ind-2	Ind-2	Ind-2	Ind-2	Ind-2	XI-2B	IRIS_313-10102	96.8724	84.8936	-4.00653	4.81101	3.14926	-37.3983	-98.1398	-83.9192	18.6795	28.8741
IRRI	IRRI	tetrahedron	IRIS_313-10103	Indica	NA	IRGC 125721	DALSUNG 41::IRGC 79385-1	NA	3058388	DALSUNG 41	IRGC 79385	NA	NA	Korea, Republic of	Korea, Republic of	P	EAR	NA	NA	NA	NA	XI-adm	Ind-1A	Ind-adm	Ind-adm	Ind-adm	Ind-adm	Ind-adm	Ind-adm	XI-adm	IRIS_313-10103	81.1328	-4.70143	-17.205	23.8349	-11.5582	-81.7158	22.6452	6.16663	-7.39899	70.4064
IRRI	IRRI	tetrahedron	IRIS_313-10109	Indica	NA	IRGC 125735	EX EBOKOZURU::IRGC 79912-1	NA	3058382	EX EBOKOZURU	IRGC 79912	NA	NA	Nigeria	Nigeria	T	WAF	NA	NA	NA	NA	XI-3	Ind-3	Ind-3	Ind-3.1	Ind-3.1	Ind-3.1	Ind-3.1	Ind-3.1	XI-3A	IRIS_313-10109	128.659	-29.8855	11.0476	-76.2828	15.9396	58.8043	33.6649	17.8122	93.111	13.9876
IRRI	IRRI	tetrahedron	IRIS_313-10111	Japonica	NA	IRGC 125843	MOLO::IRGC 81603-1	NA	3058380	MOLO	IRGC 81603	NA	NA	Italy	Italy	I	EUR	NA	NA	NA	NA	GJ-adm	Jap-adm	Jap-adm	Jap-adm	Jap-adm	Jap-adm	Jap-adm	Jap-adm	GJ-adm	IRIS_313-10111	-244.337	-30.8531	-42.8342	-8.24213	67.964	-16.7898	4.77406	-4.4583	-0.811124	-7.91944
IRRI	IRRI	tetrahedron	IRIS_313-10113	Indica	NA	IRGC 125736	EX FOILAEIN (NAPUTO)::IRGC 81675-1	NA	3058378	EX FOILAEIN(NAPUTO)	IRGC 81675	NA	NA	Mozambique	Mozambique	NA	EAF	NA	NA	NA	NA	XI-adm	Ind-adm	Ind-adm	Ind-3.1	Ind-3.1	Ind-3.1	Ind-3.1	Ind-adm	XI-adm	IRIS_313-10113	123.651	-39.0532	12.4995	-13.5091	36.1871	128.57	23.1692	6.62331	76.8884	11.0229
IRRI	IRRI	tetrahedron	IRIS_313-10114	Indica	NA	IRGC 125739	FACAGRO 64::IRGC 82059-1	NA	3058377	FACAGRO 64	IRGC 82059	NA	NA	Burundi	Burundi	I	EAF	NA	NA	NA	NA	XI-2	admix	Ind-2	Ind-2	Ind-2	Ind-2	Ind-2	Ind-2	XI-2B	IRIS_313-10114	54.8235	91.513	11.6542	10.0952	14.8299	-32.0124	-91.4481	-76.8814	16.5034	31.684
IRRI	IRRI	tetrahedron	IRIS_313-10119	Japonica	NA	IRGC 125752	GITANO::IRGC 82424-1	NA	3058372	GITANO	IRGC 82424	NA	NA	Italy	Italy	I	EUR	NA	NA	NA	NA	GJ-adm	Jap-tmp	Jap-tmp	Jap-tmp	Jap-adm	Jap-adm	Jap-tmp.1	Jap-adm	GJ-adm	IRIS_313-10119	-249.548	-33.1804	-45.1496	-9.27897	64.3226	-13.0962	4.7309	-7.03118	-2.86558	-6.70515
IRRI	IRRI	tetrahedron	IRIS_313-10124	Japonica	NA	NA	GALSAEGSSAL SHAREI::IRGC 82881-1	NA	NA	GALSAEGSSAL SHAREI	IRGC 82881	NA	NA	Korea, Republic of	Korea, Republic of	P	EAR	NA	NA	NA	NA	GJ-tmp	Jap-tmp	Jap-tmp	Jap-tmp	Jap-tmp	Jap-tmp.1	Jap-tmp.1	Jap-tmp.1	GJ-tmp	IRIS_313-10124	-253.33	-26.7385	-125.849	-17.833	23.4063	-8.30274	-4.93979	5.41146	2.26639	-2.78263
IRRI	IRRI	tetrahedron	IRIS_313-10129	Indica	NA	IRGC 125897	SAN SHIH TSI::IRGC 1038-1	NA	3058360	SAN SHIH TSI	IRGC 1038	NA	NA	China	China	NA	EAS	NA	NA	NA	NA	XI-1A	Ind-1A	Ind-1A	Ind-1A	Ind-1a	Ind-1A	Ind-1A	Ind-1A	XI-1A	IRIS_313-10129	120.912	-21.1961	-13.8865	83.7909	-30.8762	-98.0492	38.0976	24.5483	22.7465	5.41492
IRRI	IRRI	tetrahedron	IRIS_313-10134	Indica	NA	IRGC 125871	PIN GAEW 56::IRGC 7887-1	NA	3058355	PIN GAEW 56	IRGC 7887	NA	NA	Thailand	Thailand	NA	SEA	NA	NA	NA	NA	XI-3	Ind-3	Ind-3	Ind-3.2	Ind-3.2	Ind-adm	Ind-adm	Ind-adm	XI-3B1	IRIS_313-10134	133.227	-23.8069	12.9737	-79.0155	3.92693	6.92126	18.6772	1.62794	-29.822	-80.578
IRRI	IRRI	tetrahedron	IRIS_313-10147	Indica	NA	NA	RD 19::IRGC 39174-1	NA	NA	RD19	IRGC 39174	NA	NA	Thailand	Thailand	I	SEA	NA	NA	NA	NA	XI-3	Ind-3	Ind-3	Ind-3.2	Ind-3.2	Ind-3.2	Ind-3.2	Ind-3.2	XI-3B1	IRIS_313-10147	135.315	-34.4163	15.376	-90.6295	0.85365	-13.1835	20.0622	14.6794	-25.3176	-57.3896
IRRI	IRRI	tetrahedron	IRIS_313-10148	Indica	NA	IRGC 125695	CAUVERY::IRGC 45255-1	NA	3058341	CAUVERY	IRGC 45255	NA	NA	India	India	P	SAC	NA	NA	NA	NA	XI-adm	Ind-adm	Ind-adm	Ind-adm	Ind-adm	Ind-adm	Ind-adm	Ind-adm	XI-adm	IRIS_313-10148	129.307	-23.8284	-11.7953	104.159	-12.0397	-28.5392	-21.2469	-10.5649	-10.8429	-7.7369
IRRI	IRRI	tetrahedron	IRIS_313-10150	cA-1	NA	IRGC 126249	N 22::IRGC 46459-1	NA	3058339	N 22	IRGC 46459	NA	NA	India	India	NA	SAC	NA	NA	NA	NA	cA (Aus)	cA (Aus)	cA (Aus)	cAus	cAus	cAus	cAus	cAus	cA-1	IRIS_313-10150	8.7878	266.562	-29.9829	7.89528	18.2042	15.6156	63.9179	-16.7644	-6.18213	-5.50236
IRRI	IRRI	tetrahedron	IRIS_313-10151	Indica	NA	IRGC 126003	RD 15::IRGC 47705-1	NA	3058338	RD15	IRGC 47705	NA	NA	Thailand	Thailand	I	SEA	NA	NA	NA	NA	XI-3	Ind-3	Ind-3	Ind-3.2	Ind-3.2	Ind-adm	Ind-adm	Ind-3.3	XI-3B1	IRIS_313-10151	130.771	-38.1053	9.73852	-81.6939	1.28512	8.08852	20.58	4.43095	-52.4574	-95.5886
IRRI	IRRI	tetrahedron	IRIS_313-10152	Japonica	NA	IRGC 125798	KETAN MENAH::IRGC 48733-1	NA	3058337	KETAN MENAH	IRGC 48733	NA	NA	Indonesia	Indonesia	T	SER	NA	NA	NA	NA	GJ-trp	Jap-trp	Jap-trp	Jap-trp	Jap-trp.1	Jap-trp	Jap-trp.1	Jap-trp.1	GJ-trp1	IRIS_313-10152	-229.875	-12.6781	125.682	20.0326	52.3295	-17.8769	9.27615	-13.9481	-5.02748	2.28114
IRRI	IRRI	tetrahedron	IRIS_313-10154	Indica	NA	IRGC 125760	HE GU TSAO::IRGC 51302-1	NA	3058335	HE-GU-TSAO	IRGC 51302	NA	NA	China	China	NA	EAS	NA	NA	NA	NA	XI-1A	Ind-1A	Ind-1A	Ind-1A	Ind-1a	Ind-1A	Ind-1A	Ind-1A	XI-1A	IRIS_313-10154	129.795	-32.446	-14.9516	102.798	-35.0858	-123.485	36.3545	27.2082	43.8046	-14.0453
IRRI	IRRI	tetrahedron	IRIS_313-10158	Indica	NA	IRGC 126080	PICO NEGRO::IRGC 55849-1	NA	3058331	PICO NEGRO	IRGC 55849	NA	NA	Ecuador	Ecuador	NA	SAM	NA	NA	NA	NA	XI-adm	Ind-adm	Ind-adm	Ind-adm	Ind-adm	Ind-adm	admix	Ind-adm	XI-adm	IRIS_313-10158	77.955	-12.8335	24.0453	-28.0646	25.7489	38.5126	-11.3964	-32.0489	65.255	22.1296
IRRI	IRRI	tetrahedron	IRIS_313-10161	Indica	NA	IRGC 125691	BR IRGA 409::IRGC 55915-1	NA	3058328	BR-IRGA-409	IRGC 55915	NA	NA	Brazil	Brazil	I	SAM	NA	NA	NA	NA	XI-1B	Ind-1B	Ind-1B	Ind-1B	Ind-1B	Ind-1B	Ind-1B	Ind-1B.2	XI-1B2	IRIS_313-10161	134.195	-53.0275	-7.63818	80.0639	20.0717	86.7289	19.5823	10.8343	-0.302435	-10.4133
IRRI	IRRI	tetrahedron	IRIS_313-10164	Japonica	NA	IRGC 125757	HAN NUO::IRGC 59591-1	NA	3058325	HAN NUO	IRGC 59591	NA	NA	China	China	NA	EAS	NA	NA	NA	NA	GJ-tmp	Jap-tmp	Jap-tmp	Jap-tmp	Jap-tmp	Jap-tmp.1	Jap-tmp.1	Jap-tmp.1	GJ-tmp	IRIS_313-10164	-261.25	-39.0597	-168.281	-22.753	56.4955	-17.0042	1.09081	-7.04051	4.68721	-10.0616
IRRI	IRRI	tetrahedron	IRIS_313-10167	Indica	NA	IRGC 125773	IR 13429-109-2-2-1::IRGC 63491-1	NA	3058322	IR 56	IRGC 63491	NA	NA	Philippines	Philippines	I	SER-IRRI	NA	NA	NA	NA	XI-adm	Ind-1B	Ind-1B	Ind-1B	Ind-1B	Ind-1B	Ind-1B	Ind-1B.1	XI-1B1	IRIS_313-10167	124.755	-27.9919	-7.71522	39.8279	11.5509	58.5457	-33.6177	-17.6599	-56.4604	-3.95862
IRRI	IRRI	tetrahedron	IRIS_313-10168	Indica	NA	IRGC 125836	MEI FENG 9::IRGC 63735-1	NA	3058321	MEI FENG 9	IRGC 63735	NA	NA	China	China	NA	EAS	NA	NA	NA	NA	XI-adm	Ind-1A	Ind-1A	Ind-1A	Ind-1a	Ind-adm	Ind-adm	Ind-adm	XI-adm	IRIS_313-10168	137.638	-30.0085	-4.12404	38.1145	-24.2511	-80.3351	28.7062	13.7007	38.9018	-70.0529
IRRI	IRRI	tetrahedron	IRIS_313-10170	Indica	NA	IRGC 125842	MIN ZAO 6::IRGC 63772-1	NA	3058319	MIN ZAO 6	IRGC 63772	NA	NA	China	China	NA	EAS	NA	NA	NA	NA	XI-1A	Ind-1A	Ind-1A	Ind-1A	Ind-1a	Ind-1A	Ind-1A	Ind-1A	XI-1A	IRIS_313-10170	133.202	-35.6526	-15.5722	135.037	-36.4125	-125.632	59.2632	41.4657	54.1479	-54.8974
IRRI	IRRI	tetrahedron	IRIS_313-10171	Indica	NA	IRGC 125944	YA NONG ZAO 4::IRGC 63908-1	NA	3058318	YA NONG ZAO 4	IRGC 63908	NA	NA	China	China	NA	EAS	NA	NA	NA	NA	XI-1A	Ind-1A	Ind-1A	Ind-1A	Ind-1a	Ind-1A	Ind-1A	Ind-1A	XI-1A	IRIS_313-10171	122.223	-28.0777	-9.11642	77.9849	-24.4319	-96.1304	8.78005	15.4463	42.3619	-27.6676
IRRI	IRRI	tetrahedron	IRIS_313-10176	Japonica	NA	IRGC 125848	NAM ROO::IRGC 66996-1	NA	3058313	NAM ROO	IRGC 66996	NA	NA	Thailand	Thailand	T	SEA	NA	NA	NA	NA	GJ-sbtrp	Jap-sbtrp	Jap-sbtrp	Jap-sbtrp	Jap-sbtrp	Jap-sbtrp	Jap-sbtrp	Jap-sbtrp	GJ-sbtrp	IRIS_313-10176	-241.852	-18.3304	18.062	-3.29397	-125.413	29.7644	14.5851	-38.4508	10.7061	-9.57425
IRRI	IRRI	tetrahedron	IRIS_313-10177	Indica	NA	IRGC 125719	DA GANG ZHAN::IRGC 67103-1	NA	3058312	DA GANG ZHAN	IRGC 67103	NA	NA	China	China	NA	EAS	NA	NA	NA	NA	XI-adm	Ind-adm	Ind-3.4	Ind-3.4	Ind-3.4	Ind-3.4	Ind-3.4	Ind-3.4	XI-3B2	IRIS_313-10177	124.952	-24.7437	5.25723	-41.0447	-15.2417	-45.2669	24.8078	15.3652	-38.9673	68.968
IRRI	IRRI	tetrahedron	IRIS_313-10178	Indica	NA	IRGC 125748	GAO JIAO BAI::IRGC 68047-1	NA	3058311	GAO JIAO BAI	IRGC 68047	NA	NA	China	China	NA	EAS	NA	NA	NA	NA	XI-1A	Ind-1A	Ind-1A	Ind-1A	Ind-1a	Ind-1A	Ind-1A	Ind-1A	XI-1A	IRIS_313-10178	108.787	-12.869	-12.3624	66.553	-26.3858	-106.768	30.3975	22.7765	25.2843	17.9077
IRRI	IRRI	tetrahedron	IRIS_313-10179	Indica	NA	IRGC 125755	GUI HUA ZAO::IRGC 68060-1	NA	3058310	GUI HUA ZAO	IRGC 68060	NA	NA	China	China	NA	EAS	NA	NA	NA	NA	XI-adm	Ind-adm	Ind-3.4	Ind-3.4	Ind-3.4	Ind-3.4	Ind-3.4	Ind-3.4	XI-3B2	IRIS_313-10179	134.919	-26.8579	0.314084	-29.5147	-14.6275	-50.7942	24.2917	16.5266	-37.4615	51.3036
IRRI	IRRI	tetrahedron	IRIS_313-10189	Indica	NA	IRGC 125723	DA NUO (ZHAN)::IRGC 72025-1	NA	3058300	DA NUO(ZHAN)	IRGC 72025	NA	NA	China	China	NA	EAS	NA	NA	NA	NA	XI-1A	Ind-1A	Ind-1A	Ind-1A	Ind-1a	Ind-1A	Ind-1A	Ind-1A	XI-1A	IRIS_313-10189	126.084	-25.4685	-7.23629	69.3466	-24.1893	-88.1075	25.2926	14.6522	38.3791	-4.69531
IRRI	IRRI	tetrahedron	IRIS_313-10190	Indica	NA	IRGC 125726	DENG DENG QI::IRGC 72036-1	NA	3058299	DENG DENG QI	IRGC 72036	NA	NA	China	China	NA	EAS	NA	NA	NA	NA	XI-1A	Ind-1A	Ind-1A	Ind-1A	Ind-1a	Ind-1A	Ind-1A	Ind-1A	XI-1A	IRIS_313-10190	117.82	-14.4045	-13.6029	79.8177	-28.4163	-76.1446	28.7873	18.6466	12.4205	23.2786
IRRI	IRRI	tetrahedron	IRIS_313-10191	Indica	NA	IRGC 125841	MIN KE ZHAN::IRGC 72230-1	NA	3058298	MIN KE ZHAN	IRGC 72230	NA	NA	China	China	NA	EAS	NA	NA	NA	NA	XI-1A	Ind-1A	Ind-1A	Ind-1A	Ind-1a	Ind-1A	Ind-1A	Ind-1A	XI-1A	IRIS_313-10191	124.116	-29.4788	-3.26001	53.8436	-25.4726	-86.033	41.0144	29.0809	14.8309	-17.794
IRRI	IRRI	tetrahedron	IRIS_313-10196	Japonica	NA	NA	GUO DI HEI::IRGC 72697-1	NA	NA	GUO DI HEI	IRGC 72697	NA	NA	China	China	NA	EAS	NA	NA	NA	NA	GJ-trp	Jap-trp	Jap-trp	Jap-trp	Jap-trp.1	Jap-trp	Jap-adm	Jap-adm	GJ-trp1	IRIS_313-10196	-209.448	-12.8455	95.1452	13.5685	73.7132	-17.6715	6.04322	-12.9012	-7.18296	7.90702
IRRI	IRRI	tetrahedron	IRIS_313-10211	Indica	NA	IRGC 125669	BAI HE::IRGC 76438-1	NA	3058277	BAI HE	IRGC 76438	NA	NA	China	China	NA	EAS	NA	NA	NA	NA	XI-1A	Ind-1A	Ind-1A	Ind-1A	Ind-1a	Ind-1A	Ind-1A	Ind-1A	XI-1A	IRIS_313-10211	135.175	-23.7965	-9.9821	99.1473	-37.5066	-129.513	39.9666	25.7369	49.5115	-28.7395
IRRI	IRRI	tetrahedron	IRIS_313-10220	Indica	NA	IRGC 126203	EPEAL 102::IRGC 78698-1	NA	3058267	EPEAL 102	IRGC 78698	NA	NA	Brazil	Brazil	NA	SAM	NA	NA	NA	NA	XI-adm	Ind-adm	Ind-adm	Ind-adm	Ind-adm	Ind-adm	Ind-adm	Ind-adm	XI-adm	IRIS_313-10220	132.471	-36.1033	-3.59313	59.3562	13.7309	53.6951	27.9037	19.9406	-8.98703	33.7729
IRRI	IRRI	tetrahedron	IRIS_313-10221	Indica	NA	IRGC 125663	BA BAI GU::IRGC 79580-1	NA	3058266	BA BAI GU	IRGC 79580	NA	NA	China	China	NA	EAS	NA	NA	NA	NA	XI-adm	Ind-adm	Ind-3.4	Ind-3.4	Ind-3.4	Ind-3.4	Ind-3.4	Ind-3.4	XI-3B2	IRIS_313-10221	125.561	-27.1832	0.407707	-30.7696	-19.2992	-56.3008	5.61736	9.54257	-37.9987	68.1756
IRRI	IRRI	tetrahedron	IRIS_313-10224	Indica	NA	IRGC 125766	HUA LI ZAO::IRGC 80950-1	NA	3058263	HUA LI ZAO	IRGC 80950	NA	NA	China	China	NA	EAS	NA	NA	NA	NA	XI-1A	Ind-1A	Ind-1A	Ind-1A	Ind-1a	Ind-1A	Ind-1A	Ind-1A	XI-1A	IRIS_313-10224	123.325	-20.8566	-13.9095	77.8432	-28.1639	-100.887	25.143	22.3074	23.1685	11.5136
IRRI	IRRI	tetrahedron	IRIS_313-10226	Indica	NA	IRGC 125925	TONG GU HONG::IRGC 81026-1	NA	3058261	TONG GU HONG	IRGC 81026	NA	NA	China	China	NA	EAS	NA	NA	NA	NA	XI-adm	Ind-adm	Ind-3.4	Ind-3.4	Ind-3.4	Ind-3.4	Ind-3.4	Ind-3.4	XI-3B2	IRIS_313-10226	112.957	-23.5076	0.172927	-34.8024	-16.8239	-49.082	15.9708	21.283	-39.6042	50.3969
IRRI	IRRI	tetrahedron	IRIS_313-10228	Japonica	NA	IRGC 125758	HAN NUO::IRGC 82350-1	NA	3058259	HAN NUO	IRGC 82350	NA	NA	China	China	NA	EAS	NA	NA	NA	NA	GJ-tmp	Jap-tmp	Jap-tmp	Jap-tmp	Jap-tmp	Jap-adm	Jap-adm	Jap-adm	GJ-tmp	IRIS_313-10228	-228.541	-21.6897	-102.278	-12.1931	1.5726	-7.96986	-2.87149	18.4687	-2.36564	17.4506
IRRI	IRRI	tetrahedron	IRIS_313-10234	Indica	NA	IRGC 125873	PSBRC 50::IRGC 99706-1	NA	3058253	PSBRC50	IRGC 99706	NA	NA	Philippines	Philippines	I	SER-IRRI	NA	NA	NA	NA	XI-1B	Ind-1B	Ind-1B	Ind-1B	Ind-1B	Ind-1B	Ind-1B	Ind-adm	XI-1B1	IRIS_313-10234	122.51	-37.2012	-7.98143	57.1364	14.3462	72.6436	-27.4507	-15.1478	-38.6717	-3.69323
IRRI	IRRI	tetrahedron	IRIS_313-10235	Indica	NA	IRGC 125874	PSBRC 68::IRGC 99711-1	NA	3058252	PSBRC68	IRGC 99711	NA	NA	Philippines	Philippines	I	SER-IRRI	NA	NA	NA	NA	XI-adm	Ind-adm	Ind-adm	Ind-adm	Ind-adm	Ind-adm	Ind-adm	Ind-adm	XI-adm	IRIS_313-10235	128.7	-25.1719	-2.23448	17.567	14.8931	60.8871	-19.5874	-13.474	-27.662	-31.8344
IRRI	IRRI	tetrahedron	IRIS_313-10237	Indica	NA	NA	PSBRC 86::IRGC 99716-1	NA	NA	PSBRC86	IRGC 99716	NA	NA	Philippines	Philippines	I	SER-IRRI	NA	NA	NA	NA	XI-1B	Ind-1B	Ind-1B	Ind-1B	Ind-1B	Ind-1B	Ind-1B	Ind-1B.1	XI-1B1	IRIS_313-10237	132.481	-34.8284	-10.8739	72.2403	11.3117	69.6409	-23.538	-11.831	-34.8588	-6.32633
IRRI	IRRI	tetrahedron	IRIS_313-10238	Indica	NA	IRGC 125876	PSBRC 88::IRGC 99717-1	NA	3058249	PSBRC88	IRGC 99717	NA	NA	Philippines	Philippines	I	SER-IRRI	NA	NA	NA	NA	XI-1B	Ind-1B	Ind-1B	Ind-1B	Ind-1B	Ind-1B	Ind-1B	Ind-1B.1	XI-1B1	IRIS_313-10238	129.328	-35.952	-11.9499	72.1194	11.6767	69.1645	-24.1051	-11.6443	-35.8424	-5.76467
IRRI	IRRI	tetrahedron	IRIS_313-10239	Indica	NA	IRGC 125827	LIU XU::IRGC 109232-1	NA	3058248	LIU XU	IRGC 109232	NA	NA	China	China	NA	EAS	NA	NA	NA	NA	XI-adm	Ind-adm	Ind-adm	Ind-adm	Ind-adm	Ind-adm	Ind-adm	Ind-adm	XI-3B2	IRIS_313-10239	116.882	-17.1576	1.666	-16.1529	-12.3489	-55.4371	11.6576	12.6251	-13.2337	40.9078
IRRI	IRRI	tetrahedron	IRIS_313-10242	Japonica	NA	IRGC 127074	H 305-84::IRGC 116988-1	NA	3058244	H 305-84	IRGC 116988	NA	NA	Hungary	Hungary	NA	EUR	NA	NA	NA	NA	GJ-tmp	Jap-tmp	Jap-tmp	Jap-tmp	Jap-tmp	Jap-tmp.1	Jap-tmp.1	Jap-tmp.1	GJ-tmp	IRIS_313-10242	-247.428	-31.2666	-89.2569	-16.303	41.8707	-8.25045	0.754676	-0.0221302	1.75221	-4.36549
IRRI	IRRI	tetrahedron	IRIS_313-10247	Indica	NA	IRGC 125949	AMISTAD 82::IRGC 116954-1	NA	3058239	AMISTAD 82	IRGC 116954	NA	NA	Cuba	Cuba	NA	CAM	NA	NA	NA	NA	XI-1B	Ind-1B	Ind-1B	Ind-1B	Ind-1B	Ind-1B	Ind-1B	Ind-1B.2	XI-1B2	IRIS_313-10247	113.629	-48.5282	-6.92498	90.3411	30.9292	117.577	21.5887	2.11721	31.8507	-3.72844
IRRI	IRRI	tetrahedron	IRIS_313-10257	Indica	NA	IRGC 127031	ALTAMIRA 9::IRGC 116953-1	NA	3058227	ALTAMIRA 9	IRGC 116953	NA	NA	Nicaragua	Nicaragua	I	CAM	NA	NA	NA	NA	XI-adm	Ind-adm	Ind-adm	Ind-adm	Ind-adm	Ind-adm	Ind-adm	Ind-adm	XI-adm	IRIS_313-10257	97.0282	-32.4871	2.60431	25.9037	29.0822	56.7627	-11.0976	-12.6127	18.3915	8.306
IRRI	IRRI	tetrahedron	IRIS_313-10258	Japonica	NA	IRGC 126050	BULI INIA::IRGC 116961-1	NA	3058226	BULI INIA	IRGC 116961	NA	NA	Chile	Chile	I	SAM	NA	NA	NA	NA	GJ-tmp	Jap-tmp	Jap-tmp	Jap-tmp	Jap-tmp	Jap-adm	Jap-tmp.1	Jap-tmp.1	GJ-tmp	IRIS_313-10258	-250.771	-26.9149	-58.1228	-6.87339	62.6722	-18.8239	-4.13329	3.53243	0.868111	-2.05716
IRRI	IRRI	tetrahedron	IRIS_313-10260	Indica	NA	IRGC 125957	CEA 3::IRGC 116965-1	NA	3058224	CEA 3	IRGC 116965	NA	NA	Paraguay	Paraguay	NA	SAM	NA	NA	NA	NA	XI-adm	Ind-adm	Ind-adm	Ind-adm	Ind-adm	Ind-adm	Ind-adm	Ind-adm	XI-adm	IRIS_313-10260	131.615	-35.4288	-3.03207	59.3957	13.0086	51.2912	28.3729	20.8472	-9.30991	34.0496
IRRI	IRRI	tetrahedron	IRIS_313-10263	Indica	NA	IRGC 125961	CUYAMEL 3820::IRGC 116975-1	NA	3058221	CUYAMEL 3820	IRGC 116975	NA	NA	Mexico	Mexico	I	CAM	NA	NA	NA	NA	XI-adm	Ind-adm	Ind-adm	Ind-adm	Ind-adm	Ind-adm	admix	Ind-adm	XI-adm	IRIS_313-10263	74.9025	-26.1657	15.2246	40.1966	26.7292	22.0221	-35.3316	-20.0704	-12.1406	19.5292
IRRI	IRRI	tetrahedron	IRIS_313-10268	Indica	NA	IRGC 127072	FONAIAP 2::IRGC 116985-1	NA	3058216	FONAIAP 2	IRGC 116985	NA	NA	Venezuela	Venezuela	I	SAM	NA	NA	NA	NA	XI-adm	Ind-1B	Ind-1B	Ind-adm	Ind-adm	Ind-adm	Ind-adm	Ind-adm	XI-adm	IRIS_313-10268	69.2307	-40.109	0.57885	55.5219	39.6982	72.1365	-13.0306	-4.22932	-24.0453	-7.38415
IRRI	IRRI	tetrahedron	IRIS_313-10271	Indica	NA	IRGC 125966	IA CUBA 17::IRGC 116990-1	NA	3058213	IA CUBA 17	IRGC 116990	NA	NA	Cuba	Cuba	NA	CAM	NA	NA	NA	NA	XI-adm	Ind-adm	Ind-adm	Ind-adm	Ind-adm	Ind-adm	Ind-adm	Ind-adm	XI-adm	IRIS_313-10271	130.833	-44.0439	2.91373	28.1224	7.8336	30.5825	34.8183	11.7503	-27.0952	-30.7773
IRRI	IRRI	tetrahedron	IRIS_313-10272	Japonica	NA	IRGC 125714	COLOMBIA 1::IRGC 116970-1	NA	3058212	COLOMBIA 1	IRGC 116970	NA	NA	Colombia	Colombia	I	SAM	NA	NA	NA	NA	GJ-adm	Jap-adm	Jap-adm	Jap-adm	Jap-adm	Jap-adm	Jap-adm	Jap-adm	GJ-adm	IRIS_313-10272	-139.675	-20.4176	49.0738	3.8167	71.0757	-18.378	-30.2448	-28.4503	-2.51672	4.49503
IRRI	IRRI	tetrahedron	IRIS_313-10274	Indica	NA	IRGC 125967	ICTA CRISPO 38::IRGC 116994-1	NA	3058210	ICTA CRISPO 38	IRGC 116994	NA	NA	Guatemala	Guatemala	NA	CAM	NA	NA	NA	NA	XI-1B	Ind-1B	Ind-1B	Ind-1B	Ind-1B	Ind-1B	Ind-1B	Ind-1B.2	XI-1B2	IRIS_313-10274	113.71	-49.9961	-23.7828	130.976	25.2179	119.288	-6.41885	-4.43225	-36.6898	-14.0976
IRRI	IRRI	tetrahedron	IRIS_313-10275	Indica	NA	IRGC 125968	ICTA MOTAGUA::IRGC 116995-1	NA	3058209	ICTA MOTAGUA	IRGC 116995	NA	NA	Guatemala	Guatemala	I	CAM	NA	NA	NA	NA	XI-adm	Ind-adm	Ind-adm	Ind-adm	Ind-adm	Ind-adm	Ind-adm	Ind-adm	XI-adm	IRIS_313-10275	118.872	-40.5271	-8.42476	47.381	11.775	35.129	-18.1402	-6.44147	-22.6581	-3.65381
IRRI	IRRI	tetrahedron	IRIS_313-10279	Indica	NA	IRGC 126066	JUMA 62::IRGC 117011-1	NA	3058205	JUMA 62	IRGC 117011	NA	NA	Dominican Republic	Dominican Republic	NA	CAM	NA	NA	NA	NA	XI-adm	Ind-adm	Ind-adm	Ind-adm	Ind-adm	Ind-adm	Ind-adm	Ind-adm	XI-adm	IRIS_313-10279	142.192	-54.1043	-1.75859	13.6396	22.6219	90.0463	20.3201	4.86993	-6.15892	-50.6362
IRRI	IRRI	tetrahedron	IRIS_313-10285	Indica	NA	IRGC 121119	SICAN::IRGC 117029-1	NA	3058199	SICAN	IRGC 117029	NA	NA	Peru	Peru	NA	SAM	NA	NA	NA	NA	XI-adm	Ind-adm	Ind-adm	Ind-adm	Ind-adm	Ind-adm	Ind-adm	Ind-adm	XI-adm	IRIS_313-10285	111.078	-36.9748	-7.69573	63.3947	3.77747	15.2423	-12.0758	-10.8041	-30.5187	-18.6662
IRRI	IRRI	tetrahedron	IRIS_313-10287	Indica	NA	IRGC 127068	UQUIHUA::IRGC 117037-1	NA	3058196	UQUIHUA	IRGC 117037	NA	NA	Peru	Peru	I	SAM	NA	NA	NA	NA	XI-1B	Ind-1B	Ind-1B	Ind-adm	Ind-adm	Ind-adm	Ind-adm	Ind-adm	XI-adm	IRIS_313-10287	92.0011	-41.0355	-14.3102	50.5603	29.4708	67.1584	1.38757	5.14278	-2.59732	7.55411
IRRI	IRRI	tetrahedron	IRIS_313-10289	Indica	NA	IRGC 125950	ARAURE 1::IRGC 116956-1	NA	3058194	ARAURE 1	IRGC 116956	NA	NA	Venezuela	Venezuela	I	SAM	NA	NA	NA	NA	XI-1B	Ind-1B	Ind-1B	Ind-1B	Ind-1B	Ind-1B	Ind-1B	Ind-adm	XI-adm	IRIS_313-10289	120.019	-41.7889	-15.447	57.3368	21.4393	64.0235	-9.97296	-2.68961	-8.84854	5.62179
IRRI	IRRI	tetrahedron	IRIS_313-10290	Indica	NA	IRGC 125963	ELONI::IRGC 116980-1	NA	3058193	ELONI	IRGC 116980	NA	NA	Surinam	Surinam	NA	SAM	NA	NA	NA	NA	XI-1B	Ind-1B	Ind-1B	Ind-1B	Ind-1B	Ind-1B	Ind-1B	Ind-1B.1	XI-1B1	IRIS_313-10290	140.66	-36.8053	-18.6769	103.697	15.9228	82.3076	-45.2291	-24.0174	-35.9239	2.32762
IRRI	IRRI	tetrahedron	IRIS_313-10293	Indica	NA	IRGC 125962	ECIA 24-107-1::IRGC 116978-1	NA	3058189	ECIA 24-107-1	IRGC 116978	NA	NA	Cuba	Cuba	NA	CAM	NA	NA	NA	NA	XI-1B	Ind-1B	Ind-1B	Ind-1B	Ind-1B	Ind-1B	Ind-1B	Ind-1B.2	XI-1B2	IRIS_313-10293	116.393	-46.2362	-6.06747	86.0976	31.9408	124.263	17.0218	-1.97017	30.4764	-4.03763
IRRI	IRRI	tetrahedron	IRIS_313-10294	Indica	NA	IRGC 125972	IR 21015-72-3-3-3-1::IRGC 117004-1	NA	3058188	IR 21015-72-3-3-3-1	IRGC 117004	NA	NA	Philippines	Philippines	I	SER-IRRI	NA	NA	NA	NA	XI-adm	Ind-adm	Ind-adm	Ind-adm	Ind-adm	Ind-adm	Ind-adm	Ind-1B.1	XI-1B1	IRIS_313-10294	111.84	-26.8071	-5.91555	35.9102	12.5792	50.2779	-20.7533	-6.12767	-60.7597	-22.217
IRRI	IRRI	tetrahedron	IRIS_313-10295	Japonica	NA	IRGC 127065	PDR 34-2-1-2::IRGC 117020-1	NA	3058187	PDR 34-2-1-2	IRGC 117020	NA	NA	Pakistan	Pakistan	NA	SAW	NA	NA	NA	NA	admix	admix	admix	admix	admix	admix	admix	admix	GJ-adm	IRIS_313-10295	-191.422	52.1385	-12.2649	4.16332	5.67374	2.4078	-27.7585	45.0129	1.75847	-6.99274
IRRI	IRRI	tetrahedron	IRIS_313-10298	Indica	NA	IRGC 127030	3210::IRGC 116950-1	NA	3058185	3210	IRGC 116950	NA	NA	Sri Lanka	Sri Lanka	NA	IOC	NA	NA	NA	NA	XI-1B	Ind-1B	Ind-1B	Ind-1B	Ind-1B	Ind-1B	Ind-1B	Ind-1B.2	XI-adm	IRIS_313-10298	125.574	-35.8448	-16.1074	112.443	24.7782	103.201	-15.5613	-3.38343	-19.0636	9.08344
IRRI	IRRI	tetrahedron	IRIS_313-10300	Indica	NA	IRGC 125960	CT 9506-18-7-1T-2::IRGC 116973-1	NA	3058908	CT 9506-18-7-1T-2	IRGC 116973	NA	NA	Colombia	Colombia	I	SAM	NA	NA	NA	NA	XI-adm	Ind-adm	Ind-adm	Ind-adm	Ind-adm	Ind-adm	Ind-adm	Ind-adm	XI-adm	IRIS_313-10300	70.1194	-41.0256	-6.81604	36.7046	37.9913	70.2477	4.14756	-0.968581	-4.03031	1.58205
IRRI	IRRI	tetrahedron	IRIS_313-10301	Indica	NA	IRGC 126064	IRGA 959-1-2-2F-4-1-4A-6-CA-6X::IRGC 117006-1	NA	3058907	IRGA 959-1-2-2F-4-1-4A-6-CA-6X	IRGC 117006	NA	NA	Brazil	Brazil	I	SAM	NA	NA	NA	NA	XI-adm	Ind-adm	Ind-adm	Ind-adm	Ind-adm	Ind-adm	Ind-adm	Ind-adm	XI-adm	IRIS_313-10301	87.0939	-39.6682	10.6426	55.4312	19.0442	42.788	-3.4365	12.6599	-30.153	10.7025
IRRI	IRRI	tetrahedron	IRIS_313-10307	Indica	NA	IRGC 127050	INIAP 6::IRGC 117002-1	NA	3058901	INIAP 6	IRGC 117002	NA	NA	Ecuador	Ecuador	NA	SAM	NA	NA	NA	NA	XI-adm	Ind-adm	Ind-adm	Ind-adm	Ind-adm	Ind-adm	Ind-adm	Ind-adm	XI-adm	IRIS_313-10307	141.407	-51.4731	-9.99971	65.8735	8.33675	51.2999	33.8831	22.5374	-11.8245	-12.8042
IRRI	IRRI	tetrahedron	IRIS_313-10314	Indica	NA	IRGC 125969	INIAP 10::IRGC 117000-1	NA	3058891	INIAP 10	IRGC 117000	NA	NA	Ecuador	Ecuador	I	SAM	NA	NA	NA	NA	XI-adm	Ind-1B	Ind-1B	Ind-1B	Ind-1B	Ind-1B	Ind-1B	Ind-adm	XI-adm	IRIS_313-10314	131.059	-51.4341	-7.77646	72.6116	17.712	61.8386	2.23762	-0.272453	7.44887	-1.53836
IRRI	IRRI	tetrahedron	IRIS_313-10318	Indica	NA	IRGC 126085	RUSTIC::IRGC 117026-1	NA	3058887	RUSTIC	IRGC 117026	NA	NA	Guyana	Guyana	NA	SAM	NA	NA	NA	NA	XI-adm	Ind-adm	Ind-adm	Ind-adm	Ind-adm	Ind-adm	admix	Ind-adm	XI-adm	IRIS_313-10318	84.3585	-19.9343	9.89947	34.2454	20.5533	21.4303	-45.5253	-30.2192	-3.54814	-0.262012
IRRI	IRRI	tetrahedron	IRIS_313-10325	Indica	NA	IRGC 125956	CAMPONI::IRGC 116963-1	NA	3058879	CAMPONI	IRGC 116963	NA	NA	Surinam	Surinam	NA	SAM	NA	NA	NA	NA	XI-adm	Ind-adm	Ind-adm	Ind-adm	Ind-adm	Ind-adm	Ind-adm	Ind-adm	XI-adm	IRIS_313-10325	97.3062	-32.7478	9.33195	58.387	14.1162	26.2737	-12.2736	-16.9585	-4.48673	24.8463
IRRI	IRRI	tetrahedron	IRIS_313-10327	Japonica	NA	IRGC 127042	CAROLINO BLANCO::IRGC 117249-1	NA	3058877	CAROLINO BLANCO	IRGC 117249	NA	NA	Peru	Peru	NA	SAM	NA	NA	NA	NA	GJ-trp	Jap-trp	Jap-trp	Jap-trp	Jap-trp.1	Jap-trp	Jap-trp.1	Jap-trp.1	GJ-trp1	IRIS_313-10327	-234.388	-18.832	142.089	21.9505	71.3103	-22.4529	5.13227	-14.3592	-4.23242	3.81721
IRRI	IRRI	tetrahedron	IRIS_313-10332	Indica	NA	IRGC 126044	B 4414 F-MR-6-3::IRGC 117310-1	NA	3058873	B 4414 F-MR-6-3	IRGC 117310	NA	NA	Indonesia	Indonesia	I	SER	NA	NA	NA	NA	XI-adm	Ind-1B	Ind-adm	Ind-adm	Ind-adm	Ind-adm	Ind-adm	Ind-adm	XI-adm	IRIS_313-10332	136.526	-42.6076	1.21252	3.12193	25.6274	107.968	0.43183	-2.45514	54.5966	17.0377
IRRI	IRRI	tetrahedron	IRIS_313-10333	Indica	NA	IRGC 125951	B 6136-3-TB-0-1-5::IRGC 117312-1	NA	3058872	B 6136-3-TB-0-1-5	IRGC 117312	NA	NA	Indonesia	Indonesia	I	SER	NA	NA	NA	NA	XI-1B	Ind-1B	Ind-1B	Ind-adm	Ind-adm	Ind-adm	Ind-adm	Ind-adm	XI-adm	IRIS_313-10333	123.57	-33.2634	-5.57651	48.1243	12.3793	66.0732	-5.57624	8.03235	6.46107	3.40324
IRRI	IRRI	tetrahedron	IRIS_313-10334	Indica	NA	IRGC 125952	B 6136 E-3-TB-0-1-5::IRGC 117311-1	NA	3058871	B 6136 E-3-TB-0-1-5	IRGC 117311	NA	NA	Indonesia	Indonesia	I	SER	NA	NA	NA	NA	XI-1B	Ind-1B	Ind-1B	Ind-adm	Ind-adm	Ind-adm	Ind-adm	Ind-adm	XI-adm	IRIS_313-10334	111.428	-35.5758	-11.1236	47.3139	13.5987	64.3807	-5.2007	7.86034	5.88625	4.04999
IRRI	added	tetrahedron	IRIS_313-10336	Japonica	NA	NA	B 6144-MR-6-0-0::IRGC 117371-1	NA	NA	B 6144-MR-6-0-0	IRGC 117371	NA	NA	Lao People's Democratic Republic	Lao People's Democratic Republic	I	SEA	NA	NA	NA	NA	GJ-trp	Jap-trp	Jap-trp	Jap-trp	Jap-trp.1	Jap-trp	Jap-trp.1	Jap-trp.1	GJ-trp1	IRIS_313-10336	-226.756	-13.0442	137.461	23.3523	73.2071	-19.2991	-1.22165	-14.4987	-5.85	-1.98293
IRRI	IRRI	tetrahedron	IRIS_313-10337	Indica	NA	IRGC 125953	B 6149 F-MR-7::IRGC 117314-1	NA	3058868	B 6149 F-MR-7	IRGC 117314	NA	NA	Indonesia	Indonesia	I	SER	NA	NA	NA	NA	XI-adm	Ind-adm	Ind-adm	Ind-3.1	Ind-3.1	Ind-3.1	Ind-3.1	Ind-adm	XI-adm	IRIS_313-10337	120.913	-36.8753	11.6753	7.78006	15.4734	67.0072	35.466	13.3722	74.5368	8.30775
IRRI	IRRI	tetrahedron	IRIS_313-10340	Indica	NA	IRGC 127040	BR 4973-34-6-6::IRGC 117317-1	NA	3058865	BR 4973-34-6-6	IRGC 117317	NA	NA	Bangladesh	Bangladesh	I	SAE	NA	NA	NA	NA	XI-adm	Ind-adm	Ind-adm	Ind-adm	Ind-adm	Ind-adm	Ind-adm	Ind-adm	XI-adm	IRIS_313-10340	131.326	-21.3928	3.59991	-12.7474	7.44987	24.1596	-24.9601	-19.2792	4.39301	-23.7134
IRRI	IRRI	tetrahedron	IRIS_313-10341	Indica	NA	IRGC 121167	BR 5230-46-4::IRGC 117318-1	NA	3058864	BR 5230-46-4	IRGC 117318	NA	NA	Bangladesh	Bangladesh	I	SAE	NA	NA	NA	NA	XI-adm	Ind-adm	Ind-adm	Ind-adm	Ind-adm	Ind-adm	Ind-adm	Ind-adm	XI-adm	IRIS_313-10341	116.031	-31.6327	-10.5812	-0.36119	15.9116	56.0559	-16.888	-17.9096	24.5963	6.21369
IRRI	IRRI	tetrahedron	IRIS_313-10348	Indica	NA	IRGC 125959	CSR-89 IR-15::IRGC 117326-1	NA	3058856	CSR-89 IR-15	IRGC 117326	NA	NA	India	India	NA	SAC	NA	NA	NA	NA	XI-adm	Ind-adm	Ind-adm	Ind-adm	Ind-adm	Ind-adm	admix	Ind-adm	XI-adm	IRIS_313-10348	97.0513	1.04532	-15.5626	2.06688	8.49936	13.4849	-45.154	-27.6051	14.7189	14.4868
IRRI	IRRI	tetrahedron	IRIS_313-10349	Indica	NA	IRGC 120921	CSR-90 IR-2::IRGC 117327-1	NA	3058855	CSR-90 IR-2	IRGC 117327	NA	NA	India	India	NA	SAC	NA	NA	NA	NA	XI-adm	Ind-adm	Ind-adm	Ind-adm	Ind-adm	Ind-adm	admix	Ind-adm	XI-adm	IRIS_313-10349	108.448	-14.9104	-5.69971	-10.0397	22.9586	47.0834	-31.3365	-19.2217	22.8644	21.2046
IRRI	IRRI	tetrahedron	IRIS_313-10352	Indica	NA	IRGC 120922	CT 9737-6-1-1-2-2P-M::IRGC 117330-1	NA	3058852	CT 9737-6-1-1-2-2P-M	IRGC 117330	NA	NA	Colombia	Colombia	I	SAM	NA	NA	NA	NA	XI-adm	Ind-adm	Ind-adm	Ind-adm	Ind-adm	Ind-adm	Ind-adm	Ind-adm	XI-adm	IRIS_313-10352	96.1957	-19.2476	2.48713	47.7832	24.4516	45.4018	7.6416	3.43716	-29.7752	22.9932
IRRI	IRRI	tetrahedron	IRIS_313-10353	Indica	NA	IRGC 127049	HP 3319-2WX-6-4-1-B::IRGC 117331-1	NA	3058851	HP 3319-2WX-6-4-1-B	IRGC 117331	NA	NA	Korea, Republic of	Korea, Republic of	I	EAR	NA	NA	NA	NA	XI-adm	Ind-adm	Ind-adm	Ind-adm	Ind-adm	Ind-adm	Ind-adm	Ind-adm	XI-adm	IRIS_313-10353	114.767	-31.4257	-14.9966	88.249	3.14635	28.8592	-3.08429	-12.782	-10.2829	2.84641
IRRI	IRRI	tetrahedron	IRIS_313-10355	Indica	NA	IRGC 126023	IR 31142-14-1-1-3-1-1-2::IRGC 117378-1	NA	3058849	IR 31142-14-1-1-3-1-1-2	IRGC 117378	NA	NA	Philippines	Philippines	I	SER-IRRI	NA	NA	NA	NA	XI-adm	Ind-adm	Ind-adm	Ind-adm	Ind-adm	Ind-adm	Ind-adm	Ind-adm	XI-adm	IRIS_313-10355	110.699	-12.0755	-8.76903	43.6805	13.3215	53.0726	-28.4034	-14.9243	-23.4068	5.64705
IRRI	IRRI	tetrahedron	IRIS_313-10357	Indica	NA	IRGC 126024	IR 52718-B-B-6-B-B-1-1::IRGC 117334-1	NA	3058847	IR 52718-B-B-6-B-B-1-1	IRGC 117334	NA	NA	Philippines	Philippines	I	SER-IRRI	NA	NA	NA	NA	XI-adm	Ind-adm	Ind-adm	Ind-adm	Ind-adm	Ind-adm	admix	Ind-adm	XI-1B1	IRIS_313-10357	126.503	-16.8721	-7.45421	45.8434	10.9715	40.6572	-50.2724	-21.4319	-26.0596	3.50819
IRRI	IRRI	tetrahedron	IRIS_313-10359	Indica	NA	IRGC 125973	IR 53650-2B-10-1-2-1::IRGC 117379-1	NA	3058844	IR 53650-2B-10-1-2-1	IRGC 117379	NA	NA	Philippines	Philippines	I	SER-IRRI	NA	NA	NA	NA	XI-adm	Ind-adm	Ind-adm	Ind-adm	Ind-adm	Ind-adm	admix	Ind-adm	XI-adm	IRIS_313-10359	91.8126	65.5221	-18.9264	50.3119	15.7583	43.3829	-8.15014	-12.6092	-14.3097	4.07518
IRRI	IRRI	tetrahedron	IRIS_313-10360	Indica	NA	IRGC 126025	IR 57514-PMI 5-B-1-2::IRGC 117372-1	NA	3058843	IR 57514-PMI 5-B-1-2	IRGC 117372	NA	NA	Philippines	Philippines	I	SER-IRRI	NA	NA	NA	NA	XI-adm	Ind-adm	Ind-adm	Ind-adm	Ind-adm	Ind-adm	Ind-adm	Ind-adm	XI-adm	IRIS_313-10360	116.733	-23.5309	-2.57162	2.80931	15.9068	43.6331	-20.4524	-12.1892	-13.5566	-30.5216
IRRI	IRRI	tetrahedron	IRIS_313-10361	Indica	NA	IRGC 127053	IR 63295-AC 209-7::IRGC 117365-1	NA	3058842	IR 63295-AC 209-7	IRGC 117365	NA	NA	Philippines	Philippines	I	SER-IRRI	NA	NA	NA	NA	XI-adm	Ind-adm	Ind-adm	Ind-adm	Ind-adm	Ind-adm	Ind-adm	Ind-adm	XI-adm	IRIS_313-10361	125.006	-11.3065	-14.6789	56.1857	-0.430457	7.51666	-17.424	-16.2795	-2.91486	2.28415
IRRI	IRRI	tetrahedron	IRIS_313-10366	Indica	NA	IRGC 125976	IR 65483-111-5-9-2-11::IRGC 117286-1	NA	3058837	IR 65483-111-5-9-2-11	IRGC 117286	NA	NA	Philippines	Philippines	I	SER-IRRI	NA	NA	NA	NA	XI-adm	Ind-adm	Ind-adm	Ind-adm	Ind-adm	Ind-adm	Ind-adm	Ind-adm	XI-adm	IRIS_313-10366	116.194	14.9393	-13.6643	49.4019	15.4486	69.3903	-26.1108	-23.2746	-35.4458	3.02436
IRRI	IRRI	tetrahedron	IRIS_313-10371	Indica	NA	IRGC 126026	IR 67518-B-11-1-B::IRGC 117380-1	NA	3058831	IR 67518-B-11-1-B	IRGC 117380	NA	NA	Philippines	Philippines	I	SER-IRRI	NA	NA	NA	NA	XI-adm	Ind-adm	Ind-adm	Ind-adm	Ind-adm	Ind-adm	admix	Ind-adm	XI-adm	IRIS_313-10371	98.9374	37.8193	-8.99755	50.2263	12.3198	52.5508	-10.0831	-1.75418	-22.562	-2.33974
IRRI	IRRI	tetrahedron	IRIS_313-10373	Japonica	NA	IRGC 126027	IR 68333-R-R-B-19::IRGC 117381-1	NA	3058829	IR 68333-R-R-B-19	IRGC 117381	NA	NA	Philippines	Philippines	I	SER-IRRI	NA	NA	NA	NA	GJ-tmp	Jap-tmp	Jap-tmp	Jap-tmp	Jap-tmp	Jap-tmp.1	Jap-tmp.1	Jap-tmp.1	GJ-tmp	IRIS_313-10373	-259.489	-37.8273	-167.474	-20.7053	53.5866	-13.9918	2.50057	-8.72352	4.38003	-9.96176
IRRI	IRRI	tetrahedron	IRIS_313-10374	Indica	NA	IRGC 125979	IR 69502-6-SRN-3-UBN-1-B::IRGC 117290-1	NA	3058828	IR 69502-6-SRN-3-UBN-1-B	IRGC 117290	NA	NA	Philippines	Philippines	I	SER-IRRI	NA	NA	NA	NA	XI-adm	Ind-adm	Ind-adm	Ind-adm	Ind-adm	Ind-adm	Ind-adm	Ind-adm	XI-adm	IRIS_313-10374	110.413	-29.5302	-11.2076	28.7724	13.3048	54.1873	-40.2216	-19.5337	-41.2054	-19.3869
IRRI	IRRI	tetrahedron	IRIS_313-10375	Indica	NA	IRGC 126028	IR 70027-8-2-2-3-2::IRGC 117382-1	NA	3058827	IR 70027-8-2-2-3-2	IRGC 117382	NA	NA	Philippines	Philippines	I	SER-IRRI	NA	NA	NA	NA	XI-adm	Ind-adm	Ind-adm	Ind-adm	Ind-adm	Ind-adm	admix	Ind-adm	XI-adm	IRIS_313-10375	102.34	39.6149	-8.4922	9.88294	20.7181	64.9178	-2.59785	-5.81714	40.6091	18.9929
IRRI	IRRI	tetrahedron	IRIS_313-10379	Japonica	NA	IRGC 125980	IR 73688-57-2::IRGC 117383-1	NA	3058823	IR 73688-57-2	IRGC 117383	NA	NA	Philippines	Philippines	I	SER-IRRI	NA	NA	NA	NA	GJ-tmp	Jap-tmp	Jap-tmp	Jap-tmp	Jap-tmp	Jap-tmp.1	Jap-tmp.1	Jap-tmp.1	GJ-tmp	IRIS_313-10379	-260.884	-40.4098	-169.58	-21.3482	54.1268	-13.338	0.861783	-8.42635	4.9146	-9.94476
IRRI	IRRI	tetrahedron	IRIS_313-10380	cA-1	NA	IRGC 125981	IR 73690-7-2-1-1-3-2-2-1::IRGC 117384-1	NA	3058822	IR 73690-7-2-1-1-3-2-2-1	IRGC 117384	NA	NA	Philippines	Philippines	I	SER-IRRI	NA	NA	NA	NA	cA (Aus)	cA (Aus)	cA (Aus)	cAus	cAus	cAus	cAus	cAus	cA-1	IRIS_313-10380	12.4881	213.685	-16.2169	13.4873	3.04309	9.52292	53.6394	-4.53849	4.62482	-5.66455
IRRI	IRRI	tetrahedron	IRIS_313-10385	Indica	NA	IRGC 126062	IR 75870-5-8-5-B-1::IRGC 117297-1	NA	3058817	IR 75870-5-8-5-B-1	IRGC 117297	NA	NA	Philippines	Philippines	I	SER-IRRI	NA	NA	NA	NA	XI-1B	Ind-1B	Ind-1B	Ind-1B	Ind-1B	Ind-1B	Ind-1B	Ind-1B.1	XI-1B1	IRIS_313-10385	118.515	-27.9088	-7.20586	70.5928	18.2862	81.914	-19.3906	-4.79057	-36.2313	-2.22525
IRRI	IRRI	tetrahedron	IRIS_313-10392	Indica	NA	IRGC 127075	IR 77390-1-6-4-19-1-B::IRGC 117303-1	NA	3058810	IR 77390-1-6-4-19-1-B	IRGC 117303	NA	NA	Philippines	Philippines	I	SER-IRRI	NA	NA	NA	NA	XI-1B	Ind-1B	Ind-1B	Ind-1B	Ind-1B	Ind-1B	Ind-1B	Ind-adm	XI-1B1	IRIS_313-10392	111.659	-31.9065	-7.84202	60.455	19.1448	78.6658	-26.1491	-13.0739	-26.3298	-3.95468
IRRI	IRRI	tetrahedron	IRIS_313-10394	Indica	NA	IRGC 125986	IR 80310-12-B-1-3-B::IRGC 117307-1	NA	3058808	IR 80310-12-B-1-3-B	IRGC 117307	NA	NA	Philippines	Philippines	I	SER-IRRI	NA	NA	NA	NA	XI-adm	Ind-adm	Ind-adm	Ind-3.1	Ind-3.1	Ind-3.1	Ind-3.1	Ind-adm	XI-3A	IRIS_313-10394	118.718	-34.7762	8.04898	-0.436329	25.1528	98.6064	21.198	4.84803	74.0218	10.9216
IRRI	IRRI	tetrahedron	IRIS_313-10396	Indica	NA	IRGC 125987	IR 80340-23-B-12-6-B::IRGC 117309-1	NA	3058806	IR 80340-23-B-12-6-B	IRGC 117309	NA	NA	Philippines	Philippines	I	SER-IRRI	NA	NA	NA	NA	XI-adm	Ind-adm	Ind-adm	Ind-adm	Ind-adm	Ind-adm	Ind-adm	Ind-adm	XI-adm	IRIS_313-10396	108.931	-25.2811	-9.54622	27.8551	12.6265	52.8996	-36.4768	-20.9431	-33.3263	-20.5365
IRRI	IRRI	tetrahedron	IRIS_313-10397	Indica	NA	IRGC 120991	IRGA 318-11-6-9-2B::IRGC 117339-1	NA	3058805	IRGA 318-11-6-9-2B	IRGC 117339	NA	NA	Colombia	Colombia	I	SAM	NA	NA	NA	NA	XI-1B	Ind-1B	Ind-1B	Ind-1B	Ind-1B	Ind-1B	Ind-1B	Ind-adm	XI-adm	IRIS_313-10397	132.029	-43.852	-10.0287	96.3929	17.1554	74.8583	-5.75116	-1.6962	-22.4751	-4.59507
IRRI	IRRI	tetrahedron	IRIS_313-10398	Indica	NA	IRGC 126030	IRGA 318-11-9-2A::IRGC 117340-1	NA	3058804	IRGA 318-11-9-2A	IRGC 117340	NA	NA	Colombia	Colombia	I	SAM	NA	NA	NA	NA	XI-1B	Ind-1B	Ind-1B	Ind-1B	Ind-1B	Ind-1B	Ind-1B	Ind-adm	XI-adm	IRIS_313-10398	131.217	-49.6001	-11.5777	100.427	17.8024	76.9173	-6.30987	-2.04054	-23.5442	-6.21033
IRRI	IRRI	tetrahedron	IRIS_313-10399	Indica	NA	IRGC 120992	IRGA 346-111-2-1F::IRGC 117341-1	NA	3058803	IRGA 346-111-2-1F	IRGC 117341	NA	NA	Colombia	Colombia	I	SAM	NA	NA	NA	NA	XI-adm	Ind-adm	Ind-adm	Ind-3.1	Ind-3.1	Ind-3.1	Ind-3.1	Ind-3.1	XI-3A	IRIS_313-10399	124.208	-45.3667	3.57195	-43.8062	29.9227	107.314	22.6503	12.7991	89.8732	23.4948
IRRI	IRRI	tetrahedron	IRIS_313-10400	Indica	NA	IRGC 125988	IRGA 370-38-1-1F-C4-2::IRGC 117342-1	NA	3058802	IRGA 370-38-1-1F-C4-2	IRGC 117342	NA	NA	Colombia	Colombia	I	SAM	NA	NA	NA	NA	XI-1B	Ind-1B	Ind-1B	Ind-1B	Ind-1B	Ind-1B	Ind-1B	Ind-adm	XI-adm	IRIS_313-10400	114.064	-54.5176	-7.79288	49.9477	26.5534	81.3629	3.62982	4.44378	-3.14597	-3.20447
IRRI	IRRI	tetrahedron	IRIS_313-10401	Indica	NA	IRGC 125989	IRGA 370-42-1-1F-C-1::IRGC 117343-1	NA	3058801	IRGA 370-42-1-1F-C-1	IRGC 117343	NA	NA	Colombia	Colombia	I	SAM	NA	NA	NA	NA	XI-1B	Ind-1B	Ind-1B	Ind-1B	Ind-1B	Ind-1B	Ind-1B	Ind-adm	XI-adm	IRIS_313-10401	123.612	-51.1355	-15.3027	100.75	18.9434	76.4286	-6.02072	-2.52807	-24.2148	-6.31364
IRRI	IRRI	tetrahedron	IRIS_313-10402	Indica	NA	IRGC 125990	IRGA 411-1-6-1F-A::IRGC 117344-1	NA	3058800	IRGA 411-1-6-1F-A	IRGC 117344	NA	NA	Colombia	Colombia	I	SAM	NA	NA	NA	NA	XI-1B	Ind-1B	Ind-1B	Ind-adm	Ind-adm	Ind-adm	Ind-adm	Ind-1B.2	XI-adm	IRIS_313-10402	133.969	-41.9217	-4.76448	54.9326	17.8796	72.2951	14.6943	6.31533	2.26209	-11.8813
IRRI	IRRI	tetrahedron	IRIS_313-10403	Indica	NA	IRGC 120993	IRGA 659-1-2-2-2::IRGC 117345-1	NA	3058799	IRGA 659-1-2-2-2	IRGC 117345	NA	NA	Colombia	Colombia	I	SAM	NA	NA	NA	NA	XI-adm	Ind-1B	Ind-1B	Ind-adm	Ind-adm	Ind-adm	Ind-adm	Ind-adm	XI-adm	IRIS_313-10403	137.569	-52.1796	-4.15923	31.6678	22.697	87.2318	26.3145	7.94785	-2.30562	-44.9554
IRRI	IRRI	tetrahedron	IRIS_313-10404	Indica	NA	IRGC 121003	K 479-2-3::IRGC 117346-1	NA	3058798	K 479-2-3	IRGC 117346	NA	NA	India	India	NA	SAC	NA	NA	NA	NA	XI-adm	Ind-adm	Ind-1A	Ind-1A	Ind-1a	Ind-1A	Ind-1A	Ind-1A	XI-adm	IRIS_313-10404	134.305	-34.9194	-19.8984	124.753	-16.3588	-39.766	20.6524	16.2535	19.7773	-33.7756
IRRI	IRRI	tetrahedron	IRIS_313-10412	Indica	NA	IRGC 121103	RR 272-17-829::IRGC 117354-1	NA	3058788	RR 272-17-829	IRGC 117354	NA	NA	Indonesia	Indonesia	I	SER	NA	NA	NA	NA	XI-adm	Ind-adm	Ind-adm	Ind-adm	Ind-adm	Ind-adm	Ind-adm	Ind-adm	XI-adm	IRIS_313-10412	116.425	-36.1699	-6.27301	3.05458	10.7189	53.3198	27.7875	19.5842	39.7474	16.3877
IRRI	IRRI	tetrahedron	IRIS_313-10417	Indica	NA	IRGC 126012	UPR 1201-1-20-1::IRGC 117357-1	NA	3058783	UPR 1201-1-20-1	IRGC 117357	NA	NA	India	India	NA	SAC	NA	NA	NA	NA	XI-1B	Ind-1B	Ind-1B	Ind-1B	Ind-1B	Ind-1B	Ind-1B	Ind-1B.2	XI-adm	IRIS_313-10417	134.468	-59.1277	-20.7128	109.836	11.3498	54.7461	26.2419	12.3155	-18.8294	-14.0741
IRRI	IRRI	tetrahedron	IRIS_313-10421	Indica	NA	IRGC 121154	WAR 72-2-1-1::IRGC 117361-1	NA	3058779	WAR 72-2-1-1	IRGC 117361	NA	NA	Sierra Leone	Sierra Leone	I	WAF	NA	NA	NA	NA	XI-adm	Ind-adm	Ind-adm	Ind-adm	Ind-adm	Ind-adm	Ind-adm	Ind-adm	XI-adm	IRIS_313-10421	127.797	-33.0616	-0.624889	-11.2273	16.0217	64.1863	11.9821	6.23781	22.3419	11.119
IRRI	IRRI	tetrahedron	IRIS_313-10422	Indica	NA	NA	WAR 87-7-A10-2-B-B-B-1::IRGC 117362-1	NA	NA	WAR 87-7-A10-2-B-B-B-1	IRGC 117362	NA	NA	Sierra Leone	Sierra Leone	I	WAF	NA	NA	NA	NA	XI-adm	Ind-2	Ind-adm	Ind-2	Ind-2	Ind-2	Ind-2	Ind-2	XI-2A	IRIS_313-10422	118.062	-17.4056	0.493658	-40.3837	13.1086	20.5491	-60.1876	-38.2995	41.1563	-2.34994
IRRI	IRRI	tetrahedron	IRIS_313-10423	Indica	NA	IRGC 121160	YN 1353-3::IRGC 117363-1	NA	3058777	YN 1353-3	IRGC 117363	NA	NA	Myanmar	Myanmar	NA	SEA	NA	NA	NA	NA	XI-adm	Ind-adm	Ind-adm	Ind-adm	Ind-adm	Ind-adm	Ind-adm	Ind-adm	XI-adm	IRIS_313-10423	117.213	-39.5375	11.8662	-1.16743	15.4487	62.8804	32.196	13.6929	57.7042	1.08703
IRRI	IRRI	tetrahedron	IRIS_313-10428	Indica	NA	NA	SERAUP 50::IRGC 14-1	NA	NA	SERAUP 50	IRGC 14	NA	NA	Malaysia	Malaysia	T	SER	NA	NA	NA	NA	XI-3	Ind-3	Ind-3	Ind-3.1	Ind-3.1	Ind-3.1	Ind-3.1	Ind-3.1	XI-3A	IRIS_313-10428	115.534	-32.3002	12.7007	-87.8987	16.2805	47.4243	42.282	29.2055	91.4931	40.5451
IRRI	IRRI	tetrahedron	IRIS_313-10429	Japonica	NA	IRGC 127834	TAICHUNG 150::IRGC 80-1	NA	4056584	TAICHUNG 150	IRGC 80	NA	NA	Taiwan	Taiwan	I	EAR	NA	NA	NA	NA	GJ-tmp	Jap-tmp	Jap-tmp	Jap-tmp	Jap-tmp	Jap-tmp.1	Jap-tmp.1	Jap-tmp.1	GJ-tmp	IRIS_313-10429	-261.65	-39.0663	-158.744	-21.2899	58.6001	-15.5869	1.83961	-11.5253	4.0173	-11.0662
IRRI	IRRI	tetrahedron	IRIS_313-10430	Japonica	NA	IRGC 128299	GINMASARI::IRGC 242-1	NA	4056583	GINMASARI	IRGC 242	NA	NA	Japan	Japan	NA	EAR	NA	NA	NA	NA	GJ-tmp	Jap-tmp	Jap-tmp	Jap-tmp	Jap-tmp	Jap-tmp.1	Jap-tmp.1	Jap-tmp.1	GJ-tmp	IRIS_313-10430	-261.647	-38.8986	-169.887	-23.3595	53.288	-15.2335	2.59819	-9.07572	5.2505	-10.2989
IRRI	IRRI	tetrahedron	IRIS_313-10433	Indica	NA	IRGC 128193	TP MIL 53::IRGC 326-2	NA	4055245	TP MIL 53	IRGC 326	NA	NA	Philippines	Philippines	I	SER	NA	NA	NA	NA	XI-adm	Ind-adm	Ind-adm	Ind-adm	Ind-adm	Ind-adm	Ind-adm	Ind-adm	XI-adm	IRIS_313-10433	132.308	-29.6674	2.39923	-36.0388	23.7604	75.9746	-20.7213	-14.4478	55.2661	12.3835
IRRI	IRRI	tetrahedron	IRIS_313-10437	Japonica	NA	IRGC 128409	NORIN 21::IRGC 493-1	NA	4056578	NORIN 21	IRGC 493	NA	NA	Japan	Japan	I	EAR	NA	NA	NA	NA	GJ-tmp	Jap-tmp	Jap-tmp	Jap-tmp	Jap-tmp	Jap-tmp.1	Jap-tmp.1	Jap-tmp.1	GJ-tmp	IRIS_313-10437	-262.666	-40.5417	-172.908	-22.8661	55.46	-16.3109	1.83849	-9.5586	4.71134	-9.88929
IRRI	added	tetrahedron	IRIS_313-10440	Japonica	NA	IRGC 127642	NAGKAYAT::IRGC 584-1	NA	4056575	NAGKAYAT	IRGC 584	NA	NA	Philippines	Philippines	NA	SER	NA	NA	NA	NA	GJ-tmp	Jap-tmp	Jap-tmp	Jap-tmp	Jap-tmp	Jap-tmp.2	Jap-tmp.2	Jap-tmp.2	GJ-tmp	IRIS_313-10440	-240.754	-27.1631	-105.86	-24.305	-24.9801	1.86553	-2.67534	14.0294	-9.60079	35.172
IRRI	IRRI	tetrahedron	IRIS_313-10441	Indica	NA	IRGC 132327	CASIBON::IRGC 589-2	NA	4112070	CASIBON	IRGC 589	NA	NA	Philippines	Philippines	P	SER	NA	NA	NA	NA	XI-adm	Ind-adm	Ind-adm	Ind-adm	Ind-adm	Ind-adm	Ind-adm	Ind-3.3	XI-3B1	IRIS_313-10441	93.8583	-26.7872	-18.8055	-16.4148	-10.7562	-50.7047	19.3029	-1.99432	15.1256	-60.7034
IRRI	IRRI	tetrahedron	IRIS_313-10444	Japonica	NA	IRGC 127371	FORTUNA COLORADO::IRGC 703-1	NA	4056572	FORTUNA COLORADO	IRGC 703	NA	NA	Central America	Central America	NA	CAM	NA	NA	NA	NA	GJ-trp	Jap-trp	Jap-trp	Jap-trp	Jap-trp.1	Jap-trp	Jap-adm	Jap-adm	GJ-trp1	IRIS_313-10444	-88.0164	-25.9505	91.4138	28.6043	51.5973	-41.6763	10.8483	-6.95787	3.67535	-4.82884
IRRI	IRRI	tetrahedron	IRIS_313-10448	Indica	NA	IRGC 127996	BINOLAYANGUN::IRGC 791-2	NA	4055243	BINOLAYANGUN	IRGC 791	NA	NA	Philippines	Philippines	NA	SER	NA	NA	NA	NA	XI-3	Ind-3	Ind-adm	Ind-adm	Ind-adm	Ind-adm	Ind-adm	Ind-adm	XI-3B2	IRIS_313-10448	129.527	-23.5963	6.34523	-57.6134	-7.90284	-34.9548	23.1859	10.8943	-17.1291	10.2215
IRRI	IRRI	tetrahedron	IRIS_313-10449	Indica	NA	IRGC 128264	CI 7061::IRGC 968-1	NA	4056569	NA	IRGC 968	NA	NA	China	China	P	EAS	NA	NA	NA	NA	XI-1A	Ind-1A	Ind-1A	Ind-1A	Ind-1a	Ind-1A	Ind-1A	Ind-1A	XI-1A	IRIS_313-10449	66.4714	-23.7907	-43.8898	61.8055	-15.8822	-94.0602	34.2175	11.5408	45.5047	-22.7163
IRRI	IRRI	tetrahedron	IRIS_313-10450	Indica	NA	IRGC 127258	CHAN KU::IRGC 1069-1	NA	4056568	CHAN KU	IRGC 1069	NA	NA	China	China	T	EAS	NA	NA	NA	NA	XI-1A	Ind-1A	Ind-1A	Ind-1A	Ind-1a	Ind-1A	Ind-1A	Ind-1A	XI-1A	IRIS_313-10450	110.522	-28.9171	-16.0013	104.917	-33.302	-116.284	45.5206	32.2979	45.6163	-15.3889
IRRI	IRRI	tetrahedron	IRIS_313-10452	Indica	NA	IRGC 127565	LING TA 150::IRGC 1106-1	NA	4056566	LING TA 150	IRGC 1106	NA	NA	China	China	P	EAS	NA	NA	NA	NA	XI-1A	Ind-1A	Ind-1A	Ind-1A	Ind-1a	Ind-1A	Ind-1A	Ind-1A	XI-1A	IRIS_313-10452	115.965	-31.0318	-18.2334	83.1357	-29.9651	-96.9397	39.7768	28.7705	15.5227	-0.513977
IRRI	IRRI	tetrahedron	IRIS_313-10453	Japonica	NA	IRGC 128371	LU TAO 2::IRGC 1175-1	NA	4056565	LU TAO 2	IRGC 1175	NA	NA	China	China	T	EAS	NA	NA	NA	NA	GJ-adm	Jap-adm	Jap-adm	Jap-adm	Jap-adm	Jap-adm	Jap-adm	Jap-adm	GJ-adm	IRIS_313-10453	-240.535	-24.6448	-2.37671	-9.44737	25.018	-5.92969	1.89013	-5.69612	0.957216	-9.6296
IRRI	IRRI	tetrahedron	IRIS_313-10458	Indica	NA	IRGC 127695	P 168::IRGC 1354-1	NA	4056560	P168	IRGC 1354	NA	NA	China	China	P	EAS	NA	NA	NA	NA	XI-1A	Ind-1A	Ind-1A	Ind-1A	Ind-1a	Ind-1A	Ind-1A	Ind-1A	XI-1A	IRIS_313-10458	129.405	-20.0626	-9.15779	72.1287	-30.7626	-105.788	36.0437	23.004	50.0107	-22.576
IRRI	IRRI	tetrahedron	IRIS_313-10459	Japonica	NA	NA	PI 160862-1::IRGC 1452-1	NA	NA	NA	IRGC 1452	NA	NA	China	China	I	EAS	NA	NA	NA	NA	GJ-adm	Jap-adm	Jap-adm	Jap-adm	Jap-adm	Jap-adm	Jap-adm	Jap-adm	GJ-adm	IRIS_313-10459	-171.773	-19.6325	-19.9553	13.7126	41.6212	-37.1192	13.4364	-8.23796	12.3669	-6.06645
IRRI	IRRI	tetrahedron	IRIS_313-10469	Japonica	NA	IRGC 128347	KINUGASAWASE::IRGC 2609-1	NA	4056550	KINUGASAWASE	IRGC 2609	NA	NA	Japan	Japan	I	EAR	NA	NA	NA	NA	GJ-tmp	Jap-tmp	Jap-tmp	Jap-tmp	Jap-tmp	Jap-tmp.1	Jap-tmp.1	Jap-tmp.1	GJ-tmp	IRIS_313-10469	-263.461	-37.232	-159.431	-21.7696	44.762	-14.0296	2.27839	-9.1577	4.71282	-8.61608
IRRI	IRRI	tetrahedron	IRIS_313-10476	Indica	NA	IRGC 127698	PACHCHAIPERUMAL 2462-11::IRGC 3474-1	NA	4056543	PACHCHAIPERUMAL 2462-11	IRGC 3474	NA	NA	Sri Lanka	Sri Lanka	I	IOC	NA	NA	NA	NA	XI-2	Ind-2	Ind-2	Ind-2	Ind-2	Ind-2	Ind-2	Ind-2	XI-2B	IRIS_313-10476	120.916	30.7535	-9.10444	7.30201	-9.1159	-47.3059	-91.8694	-72.9634	14.9415	30.1714
IRRI	IRRI	tetrahedron	IRIS_313-10477	Indica	NA	IRGC 128454	RUSTY LATE::IRGC 3506-1	NA	4056542	RUSTY LATE	IRGC 3506	NA	NA	China	China	NA	EAS	NA	NA	NA	NA	XI-adm	Ind-adm	Ind-3.4	Ind-3.4	Ind-3.4	Ind-3.4	Ind-3.4	Ind-3.4	XI-3B2	IRIS_313-10477	101.183	-22.8349	-0.884661	-19.9598	-17.2064	-54.1482	18.4036	12.7601	-21.7136	69.1329
IRRI	IRRI	tetrahedron	IRIS_313-10480	Indica	NA	IRGC 132365	PULUT NANGKA 16::IRGC 3630-2	NA	4112069	PULUT NANGKA 016	IRGC 3630	NA	NA	Indonesia	Indonesia	NA	SER	NA	NA	NA	NA	XI-adm	Ind-adm	Ind-adm	Ind-3.1	Ind-3.1	Ind-3.1	Ind-3.1	Ind-3.1	XI-adm	IRIS_313-10480	138.984	-26.9513	4.76654	-35.5248	22.2128	72.5083	-3.99714	-1.4148	59.5695	17.8324
IRRI	added	tetrahedron	IRIS_313-10484	Indica	NA	IRGC 127729	PILIT (7480) SELN (CI 12007)::IRGC 3758-1	NA	4056538	PILIT (7480) SELN (CI 12007)	IRGC 3758	NA	NA	Philippines	Philippines	P	SER	NA	NA	NA	NA	XI-1A	admix	admix	admix	admix	admix	admix	admix	XI-1A	IRIS_313-10484	-13.9557	-22.8459	49.4666	66.578	11.7468	-84.2956	30.9321	16.6127	31.4711	-15.3089
IRRI	IRRI	tetrahedron	IRIS_313-10485	Japonica	NA	IRGC 127248	CATIBOS::IRGC 3762-1	NA	4056537	CATIBOS	IRGC 3762	NA	NA	Philippines	Philippines	P	SER	NA	NA	NA	NA	GJ-trp	Jap-trp	Jap-trp	Jap-trp	Jap-trp.1	Jap-trp	Jap-trp.1	Jap-adm	GJ-trp1	IRIS_313-10485	-226.662	-17.2164	140.693	17.0801	78.585	-16.4716	10.2225	-8.34406	-4.14658	5.14314
IRRI	IRRI	tetrahedron	IRIS_313-10489	Japonica	NA	IRGC 127630	MOROPOTOL::IRGC 3909-1	NA	4056534	MOROPOTOL	IRGC 3909	NA	NA	Philippines	Philippines	T	SER	NA	NA	NA	NA	GJ-trp	Jap-trp	Jap-trp	Jap-trp	Jap-trp.1	Jap-trp	Jap-trp.1	Jap-adm	GJ-trp1	IRIS_313-10489	-220.74	-11.8976	132.604	15.0979	76.7181	-16.9734	8.62349	-7.66121	-5.47128	2.77799
IRRI	IRRI	tetrahedron	IRIS_313-10497	Indica	NA	IRGC 127249	CE IN TSAN::IRGC 4362-1	NA	4056527	CE-IN-TSAN	IRGC 4362	NA	NA	China	China	NA	EAS	NA	NA	NA	NA	XI-1A	Ind-1A	Ind-1A	Ind-1A	Ind-1a	Ind-1A	Ind-1A	Ind-1A	XI-1A	IRIS_313-10497	111.391	-33.3611	-19.2893	102.255	-27.7684	-91.1092	41.2888	31.4408	19.3698	-4.88773
IRRI	IRRI	tetrahedron	IRIS_313-10502	Indica	NA	IRGC 127865	TON ROO SHUN::IRGC 4572-1	NA	4056522	TON-ROO-SHUN	IRGC 4572	NA	NA	China	China	NA	EAS	NA	NA	NA	NA	XI-1A	Ind-1A	Ind-1A	Ind-1A	Ind-1a	Ind-1A	Ind-1A	Ind-1A	XI-1A	IRIS_313-10502	124.267	-21.227	-12.214	82.84	-27.6569	-93.4765	35.3681	20.7622	31.2064	-3.16875
IRRI	IRRI	tetrahedron	IRIS_313-10503	Indica	NA	IRGC 127398	HA GOO::IRGC 4577-1	NA	4056521	HA-GOO	IRGC 4577	NA	NA	China	China	NA	EAS	NA	NA	NA	NA	XI-1A	Ind-1A	Ind-1A	Ind-1A	Ind-1a	Ind-1A	Ind-1A	Ind-adm	XI-adm	IRIS_313-10503	122.367	-24.3463	-3.33767	58.825	-26.6812	-82.7837	7.4188	5.03911	5.51831	10.6233
IRRI	IRRI	tetrahedron	IRIS_313-10504	Indica	NA	IRGC 127419	HSIEH DAU::IRGC 4727-1	NA	4056520	HSIEH-DAU	IRGC 4727	NA	NA	China	China	NA	EAS	NA	NA	NA	NA	XI-1A	Ind-1A	Ind-1A	Ind-1A	Ind-1a	Ind-1A	Ind-1A	Ind-1A	XI-1A	IRIS_313-10504	122.214	-22.0054	-18.5923	76.0617	-33.334	-125.119	32.2463	20.7301	40.5418	-15.0922
IRRI	IRRI	tetrahedron	IRIS_313-10506	Indica	NA	NA	PARN A 191::IRGC 4932-1	NA	NA	PARN A 191	IRGC 4932	NA	NA	Thailand	Thailand	NA	SEA	NA	NA	NA	NA	XI-3	Ind-3	Ind-3	Ind-3.2	Ind-3.2	Ind-3.2	Ind-3.2	Ind-3.2	XI-3B1	IRIS_313-10506	127.468	-31.9099	9.52309	-94.6156	6.5141	-0.252634	37.9786	15.5504	-28.7297	-45.9272
IRRI	IRRI	tetrahedron	IRIS_313-10507	Japonica	NA	IRGC 128311	HSIANG TSENF TAO::IRGC 5008-1	NA	4056518	HSIANG TSENF TAO	IRGC 5008	NA	NA	Taiwan	Taiwan	P	EAR	NA	NA	NA	NA	GJ-trp	Jap-trp	Jap-trp	Jap-trp	Jap-adm	Jap-trp	Jap-adm	Jap-adm	GJ-trp1	IRIS_313-10507	-210.845	-23.8184	53.1958	1.21225	35.609	-16.3138	4.36728	-5.08159	-5.67645	-2.0892
IRRI	IRRI	tetrahedron	IRIS_313-10509	Indica	NA	IRGC 127120	AMBARIKORI::IRGC 5132-1	NA	4056516	AMBARIKORI	IRGC 5132	NA	NA	Africa	West Africa	NA	WAF	NA	NA	NA	NA	XI-3	Ind-3	Ind-3	Ind-3.2	Ind-3.2	Ind-adm	Ind-adm	Ind-adm	XI-3B1	IRIS_313-10509	134.182	-25.3123	14.064	-60.3101	1.90704	-10.9835	-6.45908	-15.3774	-19.3285	-42.9928
IRRI	IRRI	tetrahedron	IRIS_313-10510	Indica	NA	IRGC 127589	MAGSIING::IRGC 5211-1	NA	4056515	MAGSIING	IRGC 5211	NA	NA	Philippines	Philippines	T	SER	NA	NA	NA	NA	XI-adm	Ind-adm	Ind-3.4	Ind-3.4	Ind-3.4	Ind-3.4	Ind-3.4	Ind-3.4	XI-3B2	IRIS_313-10510	87.7383	-17.9977	19.5117	-41.2256	-5.05837	-39.4198	34.8862	16.4298	-25.5077	51.0977
IRRI	IRRI	tetrahedron	IRIS_313-10511	Indica	NA	IRGC 128101	MACAN SAPAC::IRGC 5212-2	NA	4055240	MACAN SAPAC	IRGC 5212	NA	NA	Philippines	Philippines	T	SER	NA	NA	NA	NA	XI-3	Ind-3	Ind-3	Ind-3.2	Ind-3.2	Ind-3.2	Ind-3.2	Ind-3.2	XI-3B1	IRIS_313-10511	141.328	-26.9066	16.0271	-95.3195	4.78828	-1.11178	17.727	8.35452	-44.4507	-50.6363
IRRI	IRRI	tetrahedron	IRIS_313-10513	Indica	NA	IRGC 127579	LUBANG PUTI::IRGC 5429-1	NA	4056513	LUBANG PUTI	IRGC 5429	NA	NA	NA	Philippines	P	SER	NA	NA	NA	NA	XI-adm	Ind-3	Ind-3.4	Ind-3.4	Ind-3.4	Ind-adm	Ind-adm	Ind-adm	XI-3B2	IRIS_313-10513	114.177	-24.8517	-3.02611	-36.5379	-6.7259	-34.2261	20.5121	4.40618	-20.8735	32.9617
IRRI	IRRI	tetrahedron	IRIS_313-10514	Indica	NA	IRGC 135629	CAMPENA::IRGC 5452-2	NA	4055239	CAMPENA	IRGC 5452	NA	NA	Philippines	Philippines	I	SER	NA	NA	NA	NA	XI-adm	Ind-adm	Ind-adm	Ind-adm	Ind-adm	Ind-adm	Ind-adm	Ind-adm	XI-adm	IRIS_313-10514	136.101	-28.5605	0.649456	-9.96849	29.0603	104.165	-7.83741	-8.18689	67.4141	12.4839
IRRI	IRRI	tetrahedron	IRIS_313-10515	Indica	NA	IRGC 127836	TAICHUNG WOO GEN 2::IRGC 5525-1	NA	4056512	TAICHUNG WOO-GEN 2	IRGC 5525	NA	NA	Taiwan	Taiwan	I	EAR	NA	NA	NA	NA	XI-1A	Ind-1A	Ind-1A	Ind-1A	Ind-1a	Ind-1A	Ind-1A	Ind-1A	XI-1A	IRIS_313-10515	134.369	-30.8719	-8.71855	103.742	-31.6078	-95.0239	41.9898	31.4329	14.839	6.12202
IRRI	IRRI	tetrahedron	IRIS_313-10516	Indica	NA	IRGC 127689	O. SATIVA::IRGC 5779-1	NA	4056511	NA	IRGC 5779	NA	NA	United States of America	United States of America	I	NAM	NA	NA	NA	NA	XI-adm	Ind-adm	Ind-adm	Ind-adm	Ind-adm	Ind-adm	Ind-adm	Ind-adm	XI-adm	IRIS_313-10516	125.709	-13.6408	9.68651	-46.7806	7.07838	14.9393	-10.199	-10.6967	13.199	-0.516989
IRRI	IRRI	tetrahedron	IRIS_313-10517	Indica	NA	IRGC 127812	SIPOT::IRGC 5825-1	NA	4056510	SIPOT	IRGC 5825	NA	NA	Philippines	Philippines	P	SER	NA	NA	NA	NA	XI-3	Ind-3	Ind-adm	Ind-3.2	Ind-3.2	Ind-adm	Ind-adm	Ind-adm	XI-3B1	IRIS_313-10517	125.7	-27.0532	13.1075	-64.554	-2.48838	-18.2699	11.493	6.30334	-37.3605	-15.1506
IRRI	IRRI	tetrahedron	IRIS_313-10518	Indica	NA	IRGC 128088	KHAYANGYA D 34-181::IRGC 5861-2	NA	4055238	KHAYANGYA D 34-181	IRGC 5861	NA	NA	Myanmar	Myanmar	NA	SEA	NA	NA	NA	NA	XI-adm	Ind-adm	Ind-adm	Ind-adm	Ind-adm	Ind-adm	Ind-adm	Ind-3.3	XI-adm	IRIS_313-10518	129.212	-18.0781	6.21758	-12.4075	-11.8469	-40.2436	-24.0778	-19.8262	21.087	-24.5468
IRRI	IRRI	tetrahedron	IRIS_313-10519	Indica	NA	IRGC 135733	ADT 22::IRGC 5901-3	NA	4494442	ADT22	IRGC 5901	NA	NA	India	India	P	SAC	NA	NA	NA	NA	XI-2	Ind-2	Ind-2	Ind-2	Ind-2	Ind-2	Ind-2	Ind-2	XI-adm	IRIS_313-10519	126.265	40.0271	-3.94128	-19.9772	-4.12344	-27.2997	-85.2091	-70.6142	11.0316	10.9403
IRRI	IRRI	tetrahedron	IRIS_313-10520	Indica	NA	NA	NATURAL HYBRID C 33-8::IRGC 5929-1	NA	NA	NATURAL HYBRID C33-8	IRGC 5929	NA	NA	Myanmar	Myanmar	P	SEA	NA	NA	NA	NA	XI-adm	Ind-adm	Ind-adm	Ind-adm	Ind-adm	Ind-adm	Ind-adm	Ind-adm	XI-adm	IRIS_313-10520	123.121	-7.60041	6.13289	-44.2966	-9.15002	-24.2931	-1.94101	-6.58873	1.70022	-33.485
IRRI	IRRI	tetrahedron	IRIS_313-10521	cB	NA	NA	SANNABATHA::IRGC 5971-1	NA	4056509	SANNABATHA	IRGC 5971	NA	NA	India	India	NA	SAC	NA	NA	NA	NA	cB (Bas)	cB (Bas)	cB (Bas)	cBas	cBas	cBas	cBas	cBas	cB	IRIS_313-10521	-133.378	87.4993	14.5401	-0.31656	-52.648	12.8164	-144.485	202.967	13.3524	-19.6151
IRRI	IRRI	tetrahedron	IRIS_313-10522	Japonica	NA	NA	SUKAMANDI 1005::IRGC 6065-1	NA	4056508	SUKAMANDI 1005	IRGC 6065	NA	NA	Indonesia	Indonesia	NA	SER	NA	NA	NA	NA	admix	admix	admix	admix	admix	admix	admix	admix	GJ-adm	IRIS_313-10522	-50.376	6.79926	48.3492	-0.273413	26.7675	-28.109	-44.6807	-17.731	9.41103	4.1911
IRRI	IRRI	tetrahedron	IRIS_313-10523	Indica	NA	IRGC 135786	PTB 18::IRGC 6105-3	NA	4494443	PTB18	IRGC 6105	NA	NA	India	India	P	SAC	NA	NA	NA	NA	XI-adm	Ind-adm	Ind-adm	Ind-adm	Ind-adm	Ind-adm	admix	Ind-adm	XI-adm	IRIS_313-10523	87.3248	30.1179	-3.84711	-47.5376	1.87799	13.7935	-25.9891	-12.4243	-23.0906	8.83971
IRRI	IRRI	tetrahedron	IRIS_313-10524	Indica	NA	IRGC 136182	KHAO BAI SRI::IRGC 6110-2	NA	4055237	KHAO BAI SRI	IRGC 6110	NA	NA	NA	Thailand	NA	SEA	NA	NA	NA	NA	XI-3	Ind-3	Ind-3	Ind-3.2	Ind-3.2	Ind-3.2	Ind-3.2	Ind-3.2	XI-3B1	IRIS_313-10524	129.621	-30.5199	14.9087	-112.427	7.27085	11.5613	29.9954	23.6702	-32.7409	-46.7898
IRRI	IRRI	tetrahedron	IRIS_313-10525	Indica	NA	IRGC 132246	BANDANG PUTIH 680::IRGC 6133-2	NA	4055236	BANDANG PUTIH 680	IRGC 6133	NA	NA	Indonesia	Indonesia	NA	SER	NA	NA	NA	NA	XI-3	Ind-3	Ind-3	Ind-3.1	Ind-3.1	Ind-3.1	Ind-3.1	Ind-3.1	XI-3A	IRIS_313-10525	133.786	-32.1561	13.8451	-80.4547	17.3357	47.5579	39.2134	17.8653	90.1426	28.0687
IRRI	IRRI	tetrahedron	IRIS_313-10526	Indica	NA	NA	CO 2::IRGC 6186-2	NA	4055235	CO 2	IRGC 6186	NA	NA	India	India	NA	SAC	NA	NA	NA	NA	XI-2	Ind-2	Ind-2	Ind-2	Ind-2	Ind-2	Ind-2	Ind-2	XI-adm	IRIS_313-10526	125.61	11.9169	0.00663406	-38.7218	-0.634957	-15.9041	-58.1999	-33.3038	7.67498	-5.54637
IRRI	IRRI	tetrahedron	IRIS_313-10527	Indica	NA	IRGC 127107	ADT 12::IRGC 6254-1	NA	4056507	ADT12	IRGC 6254	NA	NA	India	India	P	SAC	NA	NA	NA	NA	XI-2	Ind-2	Ind-2	Ind-2	Ind-2	Ind-2	Ind-2	Ind-2	XI-2B	IRIS_313-10527	108.783	33.3023	-9.95681	16.4363	-1.70607	-23.4061	-93.33	-68.1065	0.339888	22.8311
IRRI	IRRI	tetrahedron	IRIS_313-10531	admix	NA	IRGC 128310	HR 22::IRGC 6394-1	NA	4056503	HR22	IRGC 6394	NA	NA	India	India	P	SAC	NA	NA	NA	NA	admix	admix	admix	admix	admix	admix	admix	admix	admix	IRIS_313-10531	9.18807	59.8812	6.81964	-15.1994	-19.1622	9.12307	-102.075	65.1163	11.3587	-9.27667
IRRI	IRRI	tetrahedron	IRIS_313-10534	cA-2	NA	IRGC 127290	D 204-1::IRGC 6445-1	NA	4056500	D 204-1	IRGC 6445	NA	NA	India	India	P	SAC	NA	NA	NA	NA	cA (Aus)	cA (Aus)	cA (Aus)	cAus	cAus	cAus	cAus	cAus	cA-2	IRIS_313-10534	20.3613	281.244	-22.7419	8.78923	12.06	14.6921	29.2085	-5.96336	-7.44038	-9.38779
IRRI	IRRI	tetrahedron	IRIS_313-10536	Indica	NA	IRGC 128041	GAMTI 1-34::IRGC 6479-2	NA	4055234	GAMTI 1-34	IRGC 6479	NA	NA	Tanzania	Tanzania	I	EAF	NA	NA	NA	NA	XI-2	Ind-2	Ind-2	Ind-2	Ind-2	Ind-2	Ind-2	Ind-2	XI-2B	IRIS_313-10536	112.398	47.8209	-3.86882	-10.5913	2.94992	-26.2818	-90.1527	-71.3431	18.3558	16.9469
IRRI	IRRI	tetrahedron	IRIS_313-10537	admix	NA	NA	KALAMON 113::IRGC 6534-3	NA	4494444	KALAMON 113	IRGC 6534	NA	NA	Bangladesh	Bangladesh	P	SAE	NA	NA	NA	NA	admix	admix	admix	admix	admix	admix	admix	admix	admix	IRIS_313-10537	-136.778	54.5173	2.62852	-15.8999	-23.5762	7.40504	-68.0302	105.459	4.15004	-2.69893
IRRI	IRRI	tetrahedron	IRIS_313-10539	Indica	NA	IRGC 127199	BADAL 76::IRGC 6586-1	NA	4056498	BADAL 76	IRGC 6586	NA	NA	Bangladesh	Bangladesh	P	SAE	NA	NA	NA	NA	XI-2	Ind-2	Ind-2	Ind-2	Ind-2	Ind-2	Ind-2	Ind-2	XI-2A	IRIS_313-10539	92.1256	5.64025	-17.9732	-23.7998	-3.90798	-24.9063	-58.0426	-36.362	7.00581	8.49361
IRRI	IRRI	tetrahedron	IRIS_313-10541	Japonica	NA	IRGC 131990	IACA ESCURO::IRGC 6636-1	NA	4056496	IACA ESCURO	IRGC 6636	NA	NA	Guinea-Bissau	Guinea-Bissau	P	WAF	NA	NA	NA	NA	GJ-trp	Jap-trp	Jap-trp	Jap-trp	Jap-trp.1	Jap-trp	Jap-trp.1	Jap-trp.1	GJ-trp1	IRIS_313-10541	-232.503	-15.1991	143.533	22.1275	73.9919	-22.7081	4.8993	-14.4709	-3.97343	7.02208
IRRI	IRRI	tetrahedron	IRIS_313-10542	Indica	NA	IRGC 127992	BELLO::IRGC 6658-2	NA	4055233	BELLO	IRGC 6658	NA	NA	India	India	NA	SAC	NA	NA	NA	NA	XI-2	Ind-2	Ind-2	Ind-2	Ind-2	Ind-2	Ind-2	Ind-2	XI-adm	IRIS_313-10542	111.731	28.2182	-6.3661	-16.8053	0.410979	-25.0489	-63.5247	-51.3577	12.0507	17.4956
IRRI	IRRI	tetrahedron	IRIS_313-10543	cA-2	NA	IRGC 128281	DODGUI::IRGC 6666-1	NA	4056495	DODGUI	IRGC 6666	NA	NA	India	India	T	SAC	NA	NA	NA	NA	cA (Aus)	cA (Aus)	cA (Aus)	cAus	cAus	cAus	cAus	cAus	cA-2	IRIS_313-10543	-3.50243	262.985	-36.6619	-1.24683	9.65769	15.0838	21.4583	-13.2025	-9.75959	-1.18476
IRRI	IRRI	tetrahedron	IRIS_313-10544	Indica	NA	IRGC 127340	DONGREM::IRGC 6688-1	NA	4056494	DONGREM	IRGC 6688	NA	NA	India	India	NA	SAC	NA	NA	NA	NA	XI-2	Ind-2	Ind-2	Ind-2	Ind-2	Ind-2	Ind-2	Ind-2	XI-2B	IRIS_313-10544	128.481	30.1638	-6.95065	8.80646	-7.13591	-46.656	-71.9182	-64.0353	21.0416	8.81521
IRRI	IRRI	tetrahedron	IRIS_313-10545	cA-2	NA	IRGC 127492	KARIA::IRGC 6702-1	NA	4056493	KARIA	IRGC 6702	NA	NA	NA	_no_info	T	na	NA	NA	NA	NA	cA (Aus)	cA (Aus)	cA (Aus)	cAus	cAus	cAus	cAus	cAus	cA-2	IRIS_313-10545	6.20022	238.728	-33.7519	-6.22895	21.5808	18.1899	4.11633	-4.55834	-4.39874	-0.324616
IRRI	IRRI	tetrahedron	IRIS_313-10547	Indica	NA	IRGC 128007	C 34-13::IRGC 6797-2	NA	4055232	C 34-13	IRGC 6797	NA	NA	Myanmar	Myanmar	P	SEA	NA	NA	NA	NA	XI-adm	Ind-2	Ind-2	Ind-2	Ind-2	Ind-adm	admix	Ind-adm	XI-2A	IRIS_313-10547	134.981	-4.33699	6.44396	-55.4468	1.0758	-7.52079	-47.7467	-29.8728	14.9645	7.5062
IRRI	IRRI	tetrahedron	IRIS_313-10549	cA-1	NA	IRGC 132039	RATUA 81::IRGC 6829-1	NA	4056490	RATUA 81	IRGC 6829	NA	NA	Pakistan	Pakistan	NA	SAW	NA	NA	NA	NA	cA (Aus)	cA (Aus)	cA (Aus)	cAus	cAus	cAus	cAus	cAus	cA-1	IRIS_313-10549	5.00957	265.124	-27.9736	7.03897	4.88294	9.74117	53.0692	-5.8851	-6.38381	-11.0179
IRRI	IRRI	tetrahedron	IRIS_313-10550	Indica	NA	IRGC 135561	221 BC 4-1-45-10::IRGC 6865-1	NA	4056489	221 BC4-1-45-10	IRGC 6865	NA	NA	Indonesia	Indonesia	i	SER	NA	NA	NA	NA	XI-adm	Ind-adm	Ind-adm	Ind-adm	Ind-adm	Ind-adm	Ind-adm	Ind-adm	XI-adm	IRIS_313-10550	143.667	-27.0035	0.193629	-2.38906	31.3486	111.352	-6.23984	-14.5095	68.2371	1.8857
IRRI	IRRI	tetrahedron	IRIS_313-10552	Japonica	NA	IRGC 128150	RL GOPHER::IRGC 6934-2	NA	4055230	RL GOPHER	IRGC 6934	NA	NA	United States of America	United States of America	I	NAM	NA	NA	NA	NA	GJ-trp	Jap-trp	Jap-trp	Jap-trp	Jap-trp.1	Jap-trp	Jap-trp.1	Jap-trp.1	GJ-trp1	IRIS_313-10552	-238.488	-19.231	144.658	20.4413	71.6808	-24.3327	4.3834	-14.0355	-2.99717	4.64892
IRRI	added	cube	IRIS_313-10554	Indica	Im	IRGC 127235	BONG SEN::IRGC 7011-1	NA	4056487	BONG SEN	IRGC 7011	NA	NA	Viet Nam	Viet Nam	NA	SEA	NA	NA	NA	NA	XI-3	Ind-3	Ind-adm	Ind-adm	Ind-adm	Ind-adm	Ind-adm	Ind-adm	XI-adm	IRIS_313-10554	135.798	-25.1947	8.10692	-51.6691	-5.0526	-24.9514	16.6653	9.50552	-26.13	1.14173
IRRI	added	cube	IRIS_313-10555	Indica	I2	IRGC 128098	LUA HUONG T 1::IRGC 7082-2	NA	4055229	LUA HUONG T 1	IRGC 7082	NA	NA	Viet Nam	Viet Nam	NA	SEA	NA	NA	NA	NA	XI-3	Ind-3	Ind-3	Ind-3.2	Ind-3.2	Ind-3.2	Ind-3.2	Ind-3.2	XI-3B1	IRIS_313-10555	125.938	-33.7556	7.90552	-79.9749	1.15806	-0.80739	21.282	13.4123	-38.1034	-37.0361
IRRI	added	cube	IRIS_313-10556	Indica	I2	IRGC 135770	LUA DEN MUA::IRGC 7185-3	NA	4494446	LUA DEN MUA	IRGC 7185	NA	NA	Viet Nam	Viet Nam	NA	SEA	NA	NA	NA	NA	XI-3	Ind-3	Ind-3	Ind-3.2	Ind-3.2	Ind-3.2	Ind-3.2	Ind-3.2	XI-3B1	IRIS_313-10556	125.645	-30.2236	15.2342	-111.976	-1.39631	-3.75416	32.0195	25.1742	-42.3738	-33.8384
IRRI	IRRI	tetrahedron	IRIS_313-10557	Indica	NA	IRGC 135764	KONG MARETH 4 T 1::IRGC 7248-3	NA	4494447	KONG MARETH 4 T1	IRGC 7248	NA	NA	Cambodia	Cambodia	NA	SEA	NA	NA	NA	NA	XI-3	Ind-3	Ind-3	Ind-3.2	Ind-3.2	Ind-3.2	Ind-3.2	Ind-3.2	XI-3B1	IRIS_313-10557	129.306	-27.134	15.6206	-114.242	5.73785	4.67074	35.4284	23.2636	-46.4395	-35.2016
IRRI	IRRI	tetrahedron	IRIS_313-10558	Japonica	NA	IRGC 128367	LITCHIKIANG::IRGC 7287-1	NA	4056486	LITCHIKIANG	IRGC 7287	NA	NA	China	China	NA	EAS	NA	NA	NA	NA	GJ-tmp	Jap-tmp	Jap-tmp	Jap-tmp	Jap-tmp	Jap-tmp.1	Jap-tmp.1	Jap-tmp.1	GJ-tmp	IRIS_313-10558	-247.479	-31.5851	-140.685	-19.7297	25.8759	-11.7698	0.000906829	3.24527	-1.32568	1.3203
IRRI	IRRI	tetrahedron	IRIS_313-10559	Japonica	NA	IRGC 127369	FI LAI FENG::IRGC 7288-1	NA	4056485	FI-LAI-FENG	IRGC 7288	NA	NA	China	China	NA	EAS	NA	NA	NA	NA	GJ-tmp	Jap-tmp	Jap-tmp	Jap-tmp	Jap-tmp	Jap-tmp.1	Jap-tmp.1	Jap-tmp.1	GJ-tmp	IRIS_313-10559	-246.134	-32.3952	-136.278	-18.4458	25.0707	-11.3297	-2.47837	9.49809	-1.97183	3.46107
IRRI	IRRI	tetrahedron	IRIS_313-10560	Indica	NA	IRGC 127848	TA PAI MAUNG::IRGC 7292-1	NA	4056484	TA-PAI-MAUNG	IRGC 7292	NA	NA	China	China	NA	EAS	NA	NA	NA	NA	XI-1A	Ind-1A	Ind-1A	Ind-1A	Ind-1a	Ind-1A	Ind-1A	Ind-1A	XI-1A	IRIS_313-10560	115.591	-24.5652	-14.31	96.3121	-31.9268	-89.7812	42.2628	23.4361	19.5819	19.4247
IRRI	IRRI	tetrahedron	IRIS_313-10561	Indica	NA	IRGC 127645	NAN TEO 14::IRGC 7304-1	NA	4056483	NAN-TEO 14	IRGC 7304	NA	NA	China	China	NA	EAS	NA	NA	NA	NA	XI-1A	Ind-1A	Ind-1A	Ind-1A	Ind-1a	Ind-1A	Ind-1A	Ind-1A	XI-1A	IRIS_313-10561	132.554	-26.0643	-11.6066	111.668	-41.6851	-149.097	52.983	38.9445	71.0163	-60.1881
IRRI	IRRI	tetrahedron	IRIS_313-10562	Japonica	NA	IRGC 128463	SENG CHUI LIN::IRGC 7313-1	NA	4056482	SENG-CHUI-LIN	IRGC 7313	NA	NA	China	China	NA	EAS	NA	NA	NA	NA	GJ-adm	Jap-adm	Jap-adm	Jap-adm	Jap-adm	Jap-adm	Jap-adm	Jap-adm	GJ-adm	IRIS_313-10562	-173.937	-4.18365	-68.6293	-14.0208	-42.3489	-2.6448	5.38074	13.6355	-8.85177	37.5462
IRRI	IRRI	tetrahedron	IRIS_313-10563	Japonica	NA	IRGC 128469	SHA TIAO TSAO::IRGC 7339-1	NA	4056481	SHA-TIAO-TSAO	IRGC 7339	NA	NA	NA	China	P	EAS	NA	NA	NA	NA	GJ-tmp	Jap-tmp	Jap-tmp	Jap-tmp	Jap-tmp	Jap-tmp.1	Jap-tmp.1	Jap-tmp.1	GJ-tmp	IRIS_313-10563	-253.778	-25.3989	-108.042	-15.3794	20.3446	-9.58847	-4.14985	3.29066	1.61768	0.789811
IRRI	IRRI	tetrahedron	IRIS_313-10564	Japonica	NA	IRGC 128209	250 KUNGANI 1::IRGC 7370-1	NA	4056480	250 KUNGANI 1	IRGC 7370	NA	NA	Japan	Japan	P	EAR	NA	NA	NA	NA	GJ-tmp	Jap-tmp	Jap-tmp	Jap-tmp	Jap-tmp	Jap-tmp.1	Jap-tmp.1	Jap-tmp.1	GJ-tmp	IRIS_313-10564	-256.284	-39.5683	-168.883	-22.3483	48.4997	-13.5559	3.24069	-6.90442	3.64305	-7.43043
IRRI	IRRI	tetrahedron	IRIS_313-10565	Indica	NA	IRGC 127098	221 B 36-1-1-1-1::IRGC 7585-1	NA	4056479	221 B-36-1-1-1-1	IRGC 7585	NA	NA	Indonesia	Indonesia	i	SER	NA	NA	NA	NA	XI-adm	Ind-1B	Ind-adm	Ind-adm	Ind-adm	Ind-adm	Ind-adm	Ind-adm	XI-adm	IRIS_313-10565	130.727	-38.3049	-2.19305	-0.810854	34.1183	116.167	7.1956	-4.33384	84.3765	13.0997
IRRI	IRRI	tetrahedron	IRIS_313-10566	Indica	NA	IRGC 127099	221 C 391-1-3-3::IRGC 7600-1	NA	4056478	221 C-391-1-3-3	IRGC 7600	NA	NA	Indonesia	Indonesia	I	SER	NA	NA	NA	NA	XI-adm	Ind-adm	Ind-adm	Ind-adm	Ind-adm	Ind-adm	Ind-adm	Ind-adm	XI-adm	IRIS_313-10566	134.139	-33.1613	1.6033	-10.3853	26.0652	90.7752	-10.5627	-13.8527	80.4938	17.4745
IRRI	IRRI	tetrahedron	IRIS_313-10567	Japonica	NA	IRGC 128212	AIKAWA 44::IRGC 7676-1	NA	4056477	AIKAWA 44	IRGC 7676	NA	NA	Japan	Japan	NA	EAR	NA	NA	NA	NA	GJ-tmp	Jap-tmp	Jap-tmp	Jap-tmp	Jap-tmp	Jap-tmp.1	Jap-tmp.1	Jap-tmp.1	GJ-tmp	IRIS_313-10567	-261.283	-38.859	-171.073	-22.3452	55.501	-16.7082	1.48482	-9.4601	4.53931	-11.1262
IRRI	IRRI	tetrahedron	IRIS_313-10568	Japonica	NA	IRGC 128414	OITA MII 120::IRGC 7696-1	NA	4056476	OITA-MII 120	IRGC 7696	NA	NA	Japan	Japan	P	EAR	NA	NA	NA	NA	GJ-tmp	Jap-tmp	Jap-tmp	Jap-tmp	Jap-tmp	Jap-tmp.1	Jap-tmp.1	Jap-tmp.1	GJ-tmp	IRIS_313-10568	-262.599	-38.8319	-174.195	-22.6152	56.134	-15.7971	1.50927	-9.64754	5.53711	-11.6051
IRRI	IRRI	tetrahedron	IRIS_313-10569	Japonica	NA	IRGC 128240	BEN KEI::IRGC 7769-1	NA	4056475	BEN-KEI	IRGC 7769	NA	NA	Japan	Japan	NA	EAR	NA	NA	NA	NA	GJ-tmp	Jap-tmp	Jap-tmp	Jap-tmp	Jap-tmp	Jap-tmp.1	Jap-tmp.1	Jap-tmp.1	GJ-tmp	IRIS_313-10569	-263.407	-39.3713	-172.699	-22.9377	59.2525	-17.2574	1.46851	-9.90081	5.07482	-11.9881
IRRI	IRRI	tetrahedron	IRIS_313-10570	Japonica	NA	IRGC 128263	CHUSEI HONEN::IRGC 7777-1	NA	4056474	CHUSEI HONEN	IRGC 7777	NA	NA	Japan	Japan	NA	EAR	NA	NA	NA	NA	GJ-tmp	Jap-tmp	Jap-tmp	Jap-tmp	Jap-tmp	Jap-tmp.1	Jap-tmp.1	Jap-tmp.1	GJ-tmp	IRIS_313-10570	-259.9	-38.6398	-162.708	-21.1737	52.3055	-15.841	1.31515	-8.03169	4.25764	-8.30713
IRRI	IRRI	tetrahedron	IRIS_313-10572	Indica	NA	IRGC 127533	KOTHMALLI KARUPPAN::IRGC 7842-1	NA	4056472	KOTHMALLI KARUPPAN	IRGC 7842	NA	NA	Nigeria	Nigeria	NA	WAF	NA	NA	NA	NA	XI-adm	Ind-adm	Ind-adm	Ind-adm	Ind-adm	Ind-adm	admix	Ind-adm	XI-adm	IRIS_313-10572	93.3541	-4.11569	-14.4684	-24.6868	5.36364	0.420429	-16.1969	-8.83031	36.4048	21.8617
IRRI	IRRI	tetrahedron	IRIS_313-10573	Indica	NA	IRGC 128168	SOSSOKA OULE::IRGC 7850-2	NA	4055228	SOSSOKA OULE	IRGC 7850	NA	NA	Mali	Mali	NA	WAF	NA	NA	NA	NA	XI-2	Ind-2	Ind-2	Ind-2	Ind-2	Ind-2	Ind-2	Ind-2	XI-2A	IRIS_313-10573	124.698	-10.1588	-5.9157	-40.1578	0.954483	-17.1627	-76.3043	-44.4059	4.69575	-9.9705
IRRI	IRRI	tetrahedron	IRIS_313-10574	Indica	NA	IRGC 132253	KAILUNDO::IRGC 7859-2	NA	4055227	KAILUNDO	IRGC 7859	NA	NA	Sierra Leone	Sierra Leone	NA	WAF	NA	NA	NA	NA	XI-adm	Ind-adm	Ind-adm	Ind-adm	Ind-adm	Ind-adm	admix	Ind-adm	XI-adm	IRIS_313-10574	115.921	-7.5571	-7.89468	-42.3887	-3.55465	-26.1394	-41.8444	-27.0222	9.7126	-8.65964
IRRI	IRRI	tetrahedron	IRIS_313-10575	Indica	NA	IRGC 128074	KAYANGYA D 402::IRGC 7927-2	NA	4055226	KAYANGYA D 402	IRGC 7927	NA	NA	Myanmar	Myanmar	NA	SEA	NA	NA	NA	NA	XI-adm	Ind-adm	Ind-adm	Ind-adm	Ind-adm	Ind-adm	Ind-adm	Ind-3.3	XI-adm	IRIS_313-10575	109.172	-21.3056	-3.15264	-12.9434	-10.3596	-40.1985	-23.1876	-20.1479	20.6487	-23.5146
IRRI	IRRI	tetrahedron	IRIS_313-10576	Indica	NA	IRGC 127979	BAANYALOJOPOIHUN::IRGC 7928-2	NA	4055225	BAANYALOJOPOIHUN	IRGC 7928	NA	NA	Sierra Leone	Sierra Leone	NA	WAF	NA	NA	NA	NA	XI-2	Ind-2	Ind-2	Ind-2	Ind-2	Ind-2	Ind-2	Ind-2	XI-2A	IRIS_313-10576	135.442	12.3177	3.96559	-38.616	-0.0484835	-26.7277	-94.7576	-65.2459	15.0248	10.1388
IRRI	IRRI	tetrahedron	IRIS_313-10577	Japonica	NA	IRGC 128318	IFUGAO RICE::IRGC 8052-1	NA	4056471	IFUGAO RICE	IRGC 8052	NA	NA	Philippines	Philippines	T	SER	NA	NA	NA	NA	GJ-trp	Jap-trp	Jap-trp	Jap-trp	Jap-trp.1	Jap-trp	Jap-trp.1	Jap-adm	GJ-trp1	IRIS_313-10577	-236.512	-9.16134	118.225	18.4114	64.5197	-21.3546	4.06379	1.60963	-7.66619	0.877823
IRRI	IRRI	tetrahedron	IRIS_313-10578	Japonica	NA	IRGC 132028	PARAY QIKUG KABAYUH::IRGC 8059-1	NA	4056470	PARAY QIKUG KABAYUH	IRGC 8059	NA	NA	Philippines	Philippines	T	SER	NA	NA	NA	NA	GJ-trp	Jap-trp	Jap-trp	Jap-trp	Jap-trp.1	Jap-trp	Jap-trp.1	Jap-trp.1	GJ-trp1	IRIS_313-10578	-223.521	-6.97813	141.557	16.151	67.3708	-18.3051	9.42203	-6.9097	-6.70158	1.13187
IRRI	IRRI	tetrahedron	IRIS_313-10580	Japonica	NA	IRGC 127718	PARAY KINARABAW::IRGC 8083-1	NA	4056468	PARAY KINARABAW	IRGC 8083	NA	NA	Philippines	Philippines	T	SER	NA	NA	NA	NA	GJ-trp	Jap-trp	Jap-trp	Jap-trp	Jap-trp.1	Jap-trp	Jap-trp.1	Jap-adm	GJ-trp1	IRIS_313-10580	-229.805	-10.5288	134.812	19.8058	76.0048	-20.4772	11.4273	-9.83272	-6.62154	2.34389
IRRI	IRRI	tetrahedron	IRIS_313-10581	Japonica	NA	IRGC 127741	P PEY SIQAT::IRGC 8129-1	NA	4056467	P-PEY SIQAT	IRGC 8129	NA	NA	Philippines	Philippines	T	SER	NA	NA	NA	NA	GJ-trp	Jap-trp	Jap-trp	Jap-trp	Jap-trp.1	Jap-trp	Jap-trp.1	Jap-trp.1	GJ-trp1	IRIS_313-10581	-229.889	-15.4243	125.325	16.6833	70.2768	-22.6426	5.93002	-2.93215	-7.82714	5.16123
IRRI	IRRI	tetrahedron	IRIS_313-10582	Japonica	NA	IRGC 128440	QINOGNAS::IRGC 8135-1	NA	4056466	QINOGNAS	IRGC 8135	NA	NA	Philippines	Philippines	T	SER	NA	NA	NA	NA	GJ-trp	Jap-trp	Jap-trp	Jap-trp	Jap-trp.1	Jap-trp	Jap-trp.1	Jap-trp.1	GJ-trp1	IRIS_313-10582	-240.245	-10.3674	115.09	19.413	60.8732	-21.346	1.43567	1.903	-7.15735	1.41641
IRRI	IRRI	tetrahedron	IRIS_313-10583	Japonica	NA	IRGC 128194	TSAO SIAO PEH TAO::IRGC 8265-2	NA	4055224	TSAO-SIAO-PEH-TAO	IRGC 8265	NA	NA	China	China	NA	EAS	NA	NA	NA	NA	GJ-tmp	Jap-tmp	Jap-tmp	Jap-tmp	Jap-tmp	Jap-tmp.1	Jap-tmp.1	Jap-tmp.1	GJ-tmp	IRIS_313-10583	-247.909	-34.9488	-140.162	-19.887	29.9883	-12.3268	-1.92151	7.26376	-3.3443	4.39298
IRRI	IRRI	tetrahedron	IRIS_313-10585	admix	NA	IRGC 128494	UKON NISHIKI::IRGC 8314-1	NA	4056465	UKON-NISHIKI	IRGC 8314	NA	NA	Japan	Japan	NA	EAR	NA	NA	NA	NA	admix	admix	admix	admix	admix	admix	admix	admix	admix	IRIS_313-10585	-38.5767	-32.5219	-74.6393	16.4987	1.24956	-48.0415	22.6424	13.5805	12.2827	-18.1874
IRRI	added	tetrahedron	IRIS_313-10587	cA-1	NA	IRGC 127308	DB 3::IRGC 8361-1	NA	4056463	DB3	IRGC 8361	NA	NA	Bangladesh	Bangladesh	P	SAE	NA	NA	NA	NA	cA (Aus)	cA (Aus)	cA (Aus)	cAus	cAus	cAus	cAus	cAus	cA-1	IRIS_313-10587	7.95839	294.2	-29.5304	9.88229	15.4165	20.1329	63.394	-18.562	-8.8633	-10.5272
IRRI	added	tetrahedron	IRIS_313-10592	cA-adm	NA	IRGC 127324	DJ 69::IRGC 8482-1	NA	4056460	DJ69	IRGC 8482	NA	NA	Bangladesh	Bangladesh	P	SAE	NA	NA	NA	NA	cA (Aus)	cA (Aus)	cA (Aus)	cAus	cAus	cAus	cAus	cAus	cA-adm	IRIS_313-10592	1.91073	298.795	-29.3746	8.88776	17.2903	18.1455	58.9055	-21.1084	-10.8691	-8.55225
IRRI	added	tetrahedron	IRIS_313-10593	cA-2	NA	IRGC 127323	DJ 47::IRGC 8497-1	NA	4056459	DJ47	IRGC 8497	NA	NA	Bangladesh	Bangladesh	P	SAE	NA	NA	NA	NA	cA (Aus)	cA (Aus)	cA (Aus)	cAus	cAus	cAus	cAus	cAus	cA-2	IRIS_313-10593	1.46938	282.555	-32.3515	0.737487	16.2957	18.0087	47.5336	-14.5725	-10.7711	-6.10306
IRRI	added	tetrahedron	IRIS_313-10594	cA-1	NA	IRGC 127322	DJ 29::IRGC 8505-1	NA	4056458	DJ29	IRGC 8505	NA	NA	Bangladesh	Bangladesh	P	SAE	NA	NA	NA	NA	cA (Aus)	cA (Aus)	cA (Aus)	cAus	cAus	cAus	cAus	cAus	cA-1	IRIS_313-10594	5.01258	288.222	-30.6236	4.31385	18.8917	18.3832	59.8152	-21.0057	-6.33533	-5.31133
IRRI	added	tetrahedron	IRIS_313-10595	cA-adm	NA	IRGC 127327	DL 5::IRGC 8593-1	NA	4056457	DL 5	IRGC 8593	NA	NA	Bangladesh	Bangladesh	P	SAE	NA	NA	NA	NA	cA (Aus)	cA (Aus)	cA (Aus)	cAus	cAus	cAus	cAus	cAus	cA-adm	IRIS_313-10595	0.258149	288.035	-34.655	9.96572	19.3562	22.6162	58.1937	-19.249	-9.95094	-8.05613
IRRI	IRRI	tetrahedron	IRIS_313-10598	cA-adm	NA	IRGC 128273	DD 126::IRGC 8667-1	NA	4056454	DD126	IRGC 8667	NA	NA	Bangladesh	Bangladesh	P	SAE	NA	NA	NA	NA	cA (Aus)	cA (Aus)	cA (Aus)	cAus	cAus	cAus	cAus	cAus	cA-adm	IRIS_313-10598	4.60199	293.584	-28.7064	9.30184	18.1427	23.8072	58.8961	-17.4281	-10.5385	-2.53219
IRRI	IRRI	tetrahedron	IRIS_313-10600	cA-1	NA	IRGC 128493	UCP 41::IRGC 8742-1	NA	4056452	UCP41	IRGC 8742	NA	NA	Bangladesh	Bangladesh	P	SAE	NA	NA	NA	NA	cA (Aus)	cA (Aus)	cA (Aus)	cAus	cAus	cAus	cAus	cAus	cA-1	IRIS_313-10600	2.99032	286.579	-30.7178	5.4222	17.1354	15.0941	68.1644	-22.5569	-8.96562	-8.41139
IRRI	IRRI	tetrahedron	IRIS_313-10602	cA-adm	NA	IRGC 127329	DM 49::IRGC 8775-1	NA	4056450	DM49	IRGC 8775	NA	NA	Bangladesh	Bangladesh	P	SAE	NA	NA	NA	NA	cA (Aus)	cA (Aus)	cA (Aus)	cAus	cAus	cAus	cAus	cAus	cA-adm	IRIS_313-10602	24.8295	279.244	-21.6839	6.7471	11.2574	11.8054	58.6623	-17.465	-9.78975	-4.76843
IRRI	IRRI	tetrahedron	IRIS_313-10603	cA-2	NA	IRGC 127871	UCP 122::IRGC 8794-1	NA	4056449	UCP122	IRGC 8794	NA	NA	Bangladesh	Bangladesh	P	SAE	NA	NA	NA	NA	cA (Aus)	cA (Aus)	cA (Aus)	cAus	cAus	cAus	cAus	cAus	cA-2	IRIS_313-10603	17.6849	295.391	-21.1116	11.1346	16.7402	16.9558	42.6129	-13.9104	-10.1049	-4.43948
IRRI	IRRI	tetrahedron	IRIS_313-10604	cA-1	NA	IRGC 127347	DV 2::IRGC 8806-1	NA	4056448	DV2	IRGC 8806	NA	NA	Bangladesh	Bangladesh	P	SAE	NA	NA	NA	NA	cA (Aus)	cA (Aus)	cA (Aus)	cAus	cAus	cAus	cAus	cAus	cA-1	IRIS_313-10604	8.77834	291.138	-28.4514	8.73812	16.5669	15.1338	65.0547	-20.4149	-10.8246	-8.11641
IRRI	IRRI	tetrahedron	IRIS_313-10605	cA-2	NA	IRGC 127348	DV 86::IRGC 8840-1	NA	4056447	DV86	IRGC 8840	NA	NA	Bangladesh	Bangladesh	P	SAE	NA	NA	NA	NA	cA (Aus)	cA (Aus)	cA (Aus)	cAus	cAus	cAus	cAus	cAus	cA-2	IRIS_313-10605	20.5422	282.318	-19.669	4.33123	13.7894	20.5554	27.8787	-9.12925	-6.91113	-2.9355
IRRI	IRRI	tetrahedron	IRIS_313-10606	cA-1	NA	IRGC 127346	DV 110::IRGC 8855-1	NA	4056446	DV110	IRGC 8855	NA	NA	Bangladesh	Bangladesh	P	SAE	NA	NA	NA	NA	cA (Aus)	cA (Aus)	cA (Aus)	cAus	cAus	cAus	cAus	cAus	cA-1	IRIS_313-10606	1.98022	283.052	-31.4547	8.02818	18.7446	16.8446	67.1537	-22.7701	-8.92616	-7.5218
IRRI	IRRI	tetrahedron	IRIS_313-10608	cA-1	NA	IRGC 127832	T 21::IRGC 8892-1	NA	4056444	T 21	IRGC 8892	NA	NA	India	India	NA	SAC	NA	NA	NA	NA	cA (Aus)	cA (Aus)	cA (Aus)	cAus	cAus	cAus	cAus	cAus	cA-1	IRIS_313-10608	-5.13419	277.911	-21.5874	9.49528	14.8465	10.1853	63.9773	-15.436	-4.04444	-10.7146
IRRI	IRRI	tetrahedron	IRIS_313-10609	Indica	NA	IRGC 127612	MATHOLUWA::IRGC 8901-1	NA	4056443	MATHOLUWA	IRGC 8901	NA	NA	Sri Lanka	Sri Lanka	T	IOC	NA	NA	NA	NA	XI-adm	Ind-2	Ind-2	Ind-2	Ind-2	Ind-adm	admix	Ind-adm	XI-adm	IRIS_313-10609	101.955	52.2425	-4.0649	-6.35778	-5.03991	-25.7963	-47.6233	-33.2193	8.76921	24.4754
IRRI	IRRI	tetrahedron	IRIS_313-10610	Indica	NA	IRGC 132315	ALAGUSAMBA::IRGC 8944-2	NA	4112068	ALAGUSAMBA	IRGC 8944	NA	NA	Sri Lanka	Sri Lanka	T	IOC	NA	NA	NA	NA	XI-2	Ind-2	Ind-2	Ind-2	Ind-2	Ind-2	Ind-2	Ind-2	XI-2B	IRIS_313-10610	128.712	23.4665	-6.04117	-1.80552	-10.1245	-45.4089	-69.4081	-52.3458	15.9194	22.3901
IRRI	IRRI	tetrahedron	IRIS_313-10614	Indica	NA	IRGC 128049	HAM MOON::IRGC 9135-2	NA	4055221	HAM MOON	IRGC 9135	NA	NA	Hong Kong	Hong Kong	NA	EAS	NA	NA	NA	NA	XI-adm	Ind-adm	Ind-3.4	Ind-3.4	Ind-3.4	Ind-3.4	Ind-3.4	Ind-3.4	XI-3B2	IRIS_313-10614	86.2222	-9.29761	-7.98123	-30.7648	-17.0902	-49.2984	31.5247	19.1548	-33.9584	78.3222
IRRI	IRRI	tetrahedron	IRIS_313-10617	Japonica	NA	IRGC 131998	KARA SHALI::IRGC 9293-1	NA	4056438	KARA SHALI	IRGC 9293	NA	NA	NA	Uzbekistan	NA	WAS	NA	NA	NA	NA	GJ-tmp	Jap-tmp	Jap-tmp	Jap-tmp	Jap-tmp	Jap-tmp.1	Jap-adm	Jap-adm	GJ-tmp	IRIS_313-10617	-248.952	-20.6365	-94.9886	-14.981	12.9626	-6.72537	-7.85633	10.7955	0.00878098	-0.263746
IRRI	IRRI	tetrahedron	IRIS_313-10618	Japonica	NA	IRGC 128261	CHINES::IRGC 9316-1	NA	4056437	CHINES	IRGC 9316	NA	NA	NA	Portugal	P	EUR	NA	NA	NA	NA	GJ-tmp	Jap-tmp	Jap-tmp	Jap-tmp	Jap-tmp	Jap-tmp.1	Jap-tmp.1	Jap-tmp.1	GJ-tmp	IRIS_313-10618	-264.25	-40.2713	-175.298	-22.6999	61.59	-17.2631	1.99815	-10.9019	5.69649	-12.9686
IRRI	IRRI	tetrahedron	IRIS_313-10619	Japonica	NA	IRGC 127225	BICCO BRANCO::IRGC 9478-1	NA	4056436	BICCO BRANCO	IRGC 9478	NA	NA	NA	Brazil	P	SAM	NA	NA	NA	NA	GJ-trp	Jap-trp	Jap-trp	Jap-trp	Jap-trp.1	Jap-trp	Jap-trp.1	Jap-trp.1	GJ-trp1	IRIS_313-10619	-234.828	-13.0281	147.404	17.8792	67.801	-23.8694	3.24401	-13.0395	-3.73296	2.63093
IRRI	IRRI	tetrahedron	IRIS_313-10620	Japonica	NA	IRGC 128443	R 27::IRGC 9498-1	NA	4056435	R 27	IRGC 9498	NA	NA	Brazil	Brazil	P	SAM	NA	NA	NA	NA	GJ-trp	Jap-trp	Jap-trp	Jap-trp	Jap-trp.1	Jap-trp	Jap-trp.1	Jap-trp.1	GJ-trp1	IRIS_313-10620	-228.09	-10.4665	151.814	22.4093	76.521	-20.993	6.68022	-10.648	-5.87463	3.60477
IRRI	IRRI	tetrahedron	IRIS_313-10623	cA-2	NA	IRGC 127804	SIDALI::IRGC 9567-1	NA	4056432	SIDALI	IRGC 9567	NA	NA	Nepal	Nepal	NA	SAC	NA	NA	NA	NA	cA (Aus)	cA (Aus)	cA (Aus)	cAus	cAus	cAus	cAus	cAus	cA-2	IRIS_313-10623	28.1712	273.163	-24.445	5.13982	17.1224	15.8755	25.341	-13.1048	-1.06116	-3.14406
IRRI	IRRI	tetrahedron	IRIS_313-10628	Indica	NA	IRGC 132361	O. SATIVA::IRGC 10164-2	NA	4112067	NA	IRGC 10164	NA	NA	India	India	T	SAC	NA	NA	NA	NA	XI-2	Ind-2	Ind-2	Ind-2	Ind-2	Ind-2	Ind-2	Ind-2	XI-adm	IRIS_313-10628	139.863	1.42578	3.72794	-17.466	-1.75019	-28.7384	-102.078	-70.0011	23.4223	11.2003
IRRI	IRRI	tetrahedron	IRIS_313-10631	Japonica	NA	IRGC 127798	SHINCHIKU IKU 97::IRGC 10429-1	NA	4056427	SHINCHIKU-IKU 97	IRGC 10429	NA	NA	Taiwan	Taiwan	NA	EAR	NA	NA	NA	NA	GJ-tmp	Jap-tmp	Jap-tmp	Jap-tmp	Jap-tmp	Jap-tmp.1	Jap-tmp.1	Jap-tmp.1	GJ-tmp	IRIS_313-10631	-260.197	-39.6023	-158.947	-21.3693	58.796	-15.5852	1.52557	-11.9335	4.36206	-11.4048
IRRI	IRRI	tetrahedron	IRIS_313-10640	Indica	NA	IRGC 128169	SR 26 B::IRGC 10803-2	NA	4055217	SR26 B	IRGC 10803	NA	NA	India	India	P	SAC	NA	NA	NA	NA	XI-2	Ind-2	Ind-2	Ind-2	Ind-2	Ind-2	Ind-2	Ind-2	XI-2A	IRIS_313-10640	114.056	2.53876	1.12712	-31.2006	4.48132	-12.8738	-95.2295	-56.9446	27.238	-5.91926
IRRI	IRRI	tetrahedron	IRIS_313-10642	Japonica	NA	IRGC 128455	SACHIKAZE::IRGC 10891-1	NA	4056418	SACHIKAZE	IRGC 10891	NA	NA	Japan	Japan	P	EAR	NA	NA	NA	NA	GJ-tmp	Jap-tmp	Jap-tmp	Jap-tmp	Jap-tmp	Jap-tmp.1	Jap-tmp.1	Jap-tmp.1	GJ-tmp	IRIS_313-10642	-261.136	-38.7694	-172.63	-23.7906	56.1416	-16.2337	1.71388	-8.66245	4.99271	-11.7191
IRRI	added	tetrahedron	IRIS_313-10644	Japonica	NA	IRGC 128249	BUSIYETAN::IRGC 11205-1	NA	4056416	BUSIYETAN	IRGC 11205	NA	NA	Philippines	Philippines	T	SER	NA	NA	NA	NA	GJ-trp	Jap-trp	Jap-trp	Jap-trp	Jap-trp.1	Jap-trp	Jap-trp.1	Jap-trp.1	GJ-trp1	IRIS_313-10644	-235.701	-9.3902	122.566	17.8562	62.5974	-21.2066	3.4454	1.7764	-5.16272	2.95675
IRRI	added	tetrahedron	IRIS_313-10645	Japonica	NA	IRGC 128359	LENKIBE-N::IRGC 11216-1	NA	4056415	LENKIBE-N	IRGC 11216	NA	NA	Philippines	Philippines	T	SER	NA	NA	NA	NA	GJ-trp	Jap-trp	Jap-trp	Jap-trp	Jap-trp.1	Jap-trp	Jap-trp.1	Jap-trp.1	GJ-trp1	IRIS_313-10645	-241.639	-13.1453	112.995	17.3653	62.3985	-20.0276	2.01719	0.216423	-5.72964	3.20622
IRRI	IRRI	tetrahedron	IRIS_313-10648	Indica	NA	IRGC 132364	PREAH SIHANOUK::IRGC 11328-2	NA	4112031	PREAH SIHANOUK	IRGC 11328	NA	NA	Cambodia	Cambodia	NA	SEA	NA	NA	NA	NA	XI-3	Ind-3	Ind-3	Ind-3.2	Ind-3.2	Ind-adm	Ind-adm	Ind-3.3	XI-3B1	IRIS_313-10648	135.424	-31.542	8.79263	-69.554	-5.11277	-19.8266	17.5578	-1.18983	-22.7415	-68.6775
IRRI	added	tetrahedron	IRIS_313-10649	Japonica	NA	IRGC 127758	RACION 1::IRGC 11340-1	NA	4056412	RACION 1	IRGC 11340	NA	NA	Philippines	Philippines	I	SER	NA	NA	NA	NA	GJ-trp	Jap-trp	Jap-trp	Jap-trp	Jap-trp.2	Jap-trp	Jap-trp.2	Jap-trp.2	GJ-trp2	IRIS_313-10649	-204.346	-10.3444	109.739	10.8412	40.0898	-16.9052	-4.59247	13.4354	0.981719	2.00478
IRRI	IRRI	tetrahedron	IRIS_313-10650	Indica	NA	NA	NAHNG PRAYAH 132::IRGC 11470-1	NA	NA	NAHNG PRAYAH 132	IRGC 11470	NA	NA	Thailand	Thailand	T	SEA	NA	NA	NA	NA	XI-3	Ind-3	Ind-3	Ind-3.1	Ind-3.1	Ind-3.1	Ind-3.1	Ind-3.1	XI-3A	IRIS_313-10650	124.856	-28.3882	13.8124	-88.2369	13.018	48.0659	38.5546	28.1148	76.0592	21.0045
IRRI	IRRI	tetrahedron	IRIS_313-10651	Indica	NA	IRGC 128134	PHOU SAO LEUM NYANG::IRGC 11570-2	NA	4055216	Phou sao leum nyang	IRGC 11570	NA	NA	Lao People's Democratic Republic	Lao People's Democratic Republic	T	SEA	NA	NA	NA	NA	XI-adm	Ind-adm	Ind-adm	Ind-adm	Ind-adm	Ind-3.3	Ind-3.3	Ind-3.3	XI-3B1	IRIS_313-10651	122.519	-19.3397	1.75135	-26.6505	-10.6269	-43.1966	-9.43667	-16.3892	2.44014	-53.5174
IRRI	IRRI	tetrahedron	IRIS_313-10652	Indica	NA	IRGC 127268	CHAO PEUAK DENG::IRGC 11602-1	NA	4056411	Chao peuak deng	IRGC 11602	NA	NA	Lao People's Democratic Republic	Lao People's Democratic Republic	T	SEA	NA	NA	NA	NA	XI-3	Ind-3	Ind-3	Ind-3.2	Ind-3.2	Ind-adm	Ind-adm	Ind-adm	XI-3B1	IRIS_313-10652	139.423	-29.0236	14.7184	-74.0375	2.30736	-13.1227	14.3508	4.48037	-18.0183	-54.6924
IRRI	IRRI	tetrahedron	IRIS_313-10653	Japonica	NA	NA	MAK KHEUA::IRGC 11628-1	NA	4056410	Mak kheua	IRGC 11628	NA	NA	Lao People's Democratic Republic	Lao People's Democratic Republic	NA	SEA	NA	NA	NA	NA	GJ-sbtrp	Jap-sbtrp	Jap-sbtrp	Jap-sbtrp	Jap-sbtrp	Jap-sbtrp	Jap-sbtrp	Jap-sbtrp	GJ-sbtrp	IRIS_313-10653	-236.207	-16.3935	39.4728	-0.0346347	-145.756	35.8639	16.1488	-40.2692	8.16802	-9.12709
IRRI	IRRI	tetrahedron	IRIS_313-10654	Indica	NA	IRGC 128335	KA SAEN::IRGC 11642-1	NA	4056409	Ka saen	IRGC 11642	NA	NA	Lao People's Democratic Republic	Lao People's Democratic Republic	P	SEA	NA	NA	NA	NA	XI-3	Ind-3	Ind-adm	Ind-adm	Ind-adm	Ind-3.3	Ind-3.3	Ind-3.3	XI-3B1	IRIS_313-10654	120.908	-8.64341	6.29008	-46.359	-3.63736	-23.1274	13.6895	-10.3655	-7.2213	-48.4893
IRRI	IRRI	tetrahedron	IRIS_313-10655	Indica	NA	IRGC 128285	EA HOUM::IRGC 11783-1	NA	4056408	Ea houm	IRGC 11783	NA	NA	Lao People's Democratic Republic	Lao People's Democratic Republic	NA	SEA	NA	NA	NA	NA	XI-adm	Ind-adm	Ind-adm	Ind-adm	Ind-adm	Ind-3.3	Ind-3.3	Ind-3.3	XI-adm	IRIS_313-10655	119.006	-4.7877	9.33005	-37.0356	-9.54366	-31.1051	1.88081	-17.3021	-3.65716	-25.6039
IRRI	added	tetrahedron	IRIS_313-10656	Japonica	NA	IRGC 128407	NOK KOD::IRGC 11784-1	NA	4056407	Nok kod	IRGC 11784	NA	NA	Lao People's Democratic Republic	Lao People's Democratic Republic	NA	SEA	NA	NA	NA	NA	GJ-sbtrp	Jap-sbtrp	Jap-sbtrp	Jap-sbtrp	Jap-sbtrp	Jap-sbtrp	Jap-sbtrp	Jap-sbtrp	GJ-sbtrp	IRIS_313-10656	-232.352	-16.4064	53.4318	-1.11518	-133.385	31.4654	18.1033	-35.4669	9.7675	-7.46984
IRRI	added	tetrahedron	IRIS_313-10657	Japonica	NA	IRGC 135801	THANGONE::IRGC 11816-3	NA	4494448	THANGONE	IRGC 11816	NA	NA	Lao People's Democratic Republic	Lao People's Democratic Republic	NA	SEA	NA	NA	NA	NA	GJ-sbtrp	Jap-sbtrp	Jap-sbtrp	Jap-sbtrp	Jap-sbtrp	Jap-sbtrp	Jap-sbtrp	Jap-sbtrp	GJ-sbtrp	IRIS_313-10657	-238.921	-18.9143	35.5897	-1.0823	-127.072	28.6112	16.7926	-41.6994	4.92772	-8.38042
IRRI	IRRI	tetrahedron	IRIS_313-10659	Indica	NA	IRGC 127574	LONG MA::IRGC 11867-1	NA	4056405	LONG MA	IRGC 11867	NA	NA	Lao People's Democratic Republic	Lao People's Democratic Republic	NA	SEA	NA	NA	NA	NA	XI-3	Ind-3	Ind-3	Ind-3.2	Ind-3.2	Ind-3.3	Ind-3.3	Ind-3.3	XI-3B1	IRIS_313-10659	124.939	-24.335	11.1172	-51.1101	-12.7973	-41.2284	11.4113	-0.00928184	-24.7812	-72.6533
IRRI	IRRI	tetrahedron	IRIS_313-10660	Japonica	NA	IRGC 128360	LEP HED::IRGC 11917-1	NA	4056404	Lep hed	IRGC 11917	NA	NA	Lao People's Democratic Republic	Lao People's Democratic Republic	NA	SEA	NA	NA	NA	NA	GJ-sbtrp	Jap-sbtrp	Jap-sbtrp	Jap-sbtrp	Jap-sbtrp	Jap-sbtrp	Jap-sbtrp	Jap-sbtrp	GJ-sbtrp	IRIS_313-10660	-244.309	-21.7846	42.725	-2.34673	-145.145	35.1238	18.0464	-47.4386	8.93655	-10.4804
IRRI	IRRI	tetrahedron	IRIS_313-10661	Indica	NA	IRGC 127781	SAMBA::IRGC 11993-1	NA	4056403	SAMBA	IRGC 11993	NA	NA	Sri Lanka	Sri Lanka	T	IOC	NA	NA	NA	NA	XI-2	Ind-2	Ind-2	Ind-2	Ind-2	Ind-2	Ind-2	Ind-2	XI-2B	IRIS_313-10661	123.406	25.9397	-5.90321	6.91595	-5.20206	-40.9242	-79.2817	-53.812	16.1633	28.2193
IRRI	IRRI	tetrahedron	IRIS_313-10662	Indica	NA	IRGC 127476	KAHATAWEE::IRGC 12004-1	NA	4056402	KAHATAWEE	IRGC 12004	NA	NA	Sri Lanka	Sri Lanka	T	IOC	NA	NA	NA	NA	XI-2	Ind-2	Ind-2	Ind-2	Ind-2	Ind-2	Ind-2	Ind-2	XI-2B	IRIS_313-10662	117.303	40.6423	-10.8637	6.16371	-5.15226	-32.582	-80.7325	-69.1539	16.8182	24.4082
IRRI	IRRI	tetrahedron	IRIS_313-10664	Indica	NA	IRGC 127163	ARC 6052::IRGC 12196-1	NA	4056401	ARC 6052	IRGC 12196	NA	NA	India	India	NA	SAC	NA	NA	NA	NA	XI-2	Ind-2	Ind-2	Ind-2	Ind-2	Ind-2	Ind-2	Ind-2	XI-2A	IRIS_313-10664	136.367	14.9299	-0.820695	-19.491	1.9835	0.93071	-82.7896	-57.9206	-1.63031	11.5405
IRRI	IRRI	tetrahedron	IRIS_313-10666	Indica	NA	IRGC 127164	ARC 6218::IRGC 12255-1	NA	4056400	ARC 6218	IRGC 12255	NA	NA	India	India	NA	SAC	NA	NA	NA	NA	XI-adm	Ind-adm	Ind-adm	Ind-adm	Ind-adm	Ind-3.3	Ind-3.3	Ind-3.3	XI-3B1	IRIS_313-10666	142.97	-25.5378	6.35451	-32.4033	-5.86731	-34.4045	-10.586	-15.934	3.22625	-58.253
IRRI	IRRI	tetrahedron	IRIS_313-10667	Indica	NA	IRGC 127168	ARC 7236::IRGC 12335-1	NA	4056399	ARC 7236	IRGC 12335	NA	NA	India	India	NA	SAC	NA	NA	NA	NA	XI-2	Ind-2	Ind-2	Ind-2	Ind-2	Ind-2	Ind-2	Ind-2	XI-adm	IRIS_313-10667	106.123	36.3717	0.567899	-10.6589	-7.42633	-18.3908	-64.2907	-48.6885	8.66625	32.2201
IRRI	IRRI	tetrahedron	IRIS_313-10668	Indica	NA	IRGC 127974	ARC 7255::IRGC 12343-2	NA	4055213	ARC 7255	IRGC 12343	NA	NA	India	India	NA	SAC	NA	NA	NA	NA	XI-adm	Ind-2	Ind-2	Ind-2	Ind-2	Ind-2	Ind-2	Ind-2	XI-2A	IRIS_313-10668	128.781	7.30497	4.21263	-29.935	-3.60726	-14.5994	-57.3755	-33.2219	1.94695	0.492028
IRRI	IRRI	tetrahedron	IRIS_313-10670	cB	NA	IRGC 132317	ARC 10296::IRGC 12421-2	NA	4112066	ARC 10296	IRGC 12421	NA	NA	India	India	NA	SAC	NA	NA	NA	NA	cB (Bas)	cB (Bas)	cB (Bas)	cBas	cBas	cBas	cBas	cBas	cB	IRIS_313-10670	-153.987	69.9431	15.3156	-5.41251	-56.6946	16.7102	-141.24	207.557	11.6928	-16.5641
IRRI	IRRI	tetrahedron	IRIS_313-10671	Indica	NA	IRGC 127128	ARC 10581::IRGC 12514-1	NA	4056398	ARC 10581	IRGC 12514	NA	NA	India	India	NA	SAC	NA	NA	NA	NA	XI-adm	Ind-adm	Ind-adm	Ind-adm	Ind-adm	Ind-adm	admix	Ind-adm	XI-adm	IRIS_313-10671	102.595	52.3989	-0.913362	19.789	-8.72331	-34.0145	-9.11008	-14.8369	22.1152	-10.0364
IRRI	IRRI	tetrahedron	IRIS_313-10673	cA-2	NA	IRGC 127130	ARC 10843::IRGC 12653-1	NA	4056397	ARC 10843	IRGC 12653	NA	NA	India	India	T	SAC	NA	NA	NA	NA	cA (Aus)	cA (Aus)	cA (Aus)	cAus	cAus	cAus	cAus	cAus	cA-2	IRIS_313-10673	23.9053	278.443	-26.5197	2.4951	12.9446	19.2115	28.8679	-11.3911	-2.02636	-8.16814
IRRI	IRRI	tetrahedron	IRIS_313-10674	Indica	NA	IRGC 127932	ARC 10846::IRGC 12656-2	NA	4055210	ARC 10846	IRGC 12656	NA	NA	India	India	NA	SAC	NA	NA	NA	NA	XI-adm	Ind-adm	Ind-adm	Ind-adm	Ind-adm	Ind-adm	admix	Ind-adm	XI-adm	IRIS_313-10674	127.844	-11.3958	4.16851	-28.4136	-7.21718	-27.7445	-38.7402	-24.1196	6.38786	-17.063
IRRI	IRRI	tetrahedron	IRIS_313-10675	Indica	NA	IRGC 127132	ARC 10905::IRGC 12669-1	NA	4056396	ARC 10905	IRGC 12669	NA	NA	India	India	T	SAC	NA	NA	NA	NA	XI-adm	Ind-adm	Ind-adm	Ind-adm	Ind-adm	Ind-adm	admix	Ind-adm	XI-adm	IRIS_313-10675	121.862	22.1439	-1.41775	7.98452	-8.82275	-31.0751	-26.2361	-23.45	15.8	-5.70147
IRRI	IRRI	tetrahedron	IRIS_313-10676	admix	NA	IRGC 127133	ARC 10916::IRGC 12673-1	NA	4056395	ARC 10916	IRGC 12673	NA	NA	India	India	T	SAC	NA	NA	NA	NA	admix	admix	admix	admix	admix	admix	admix	admix	admix	IRIS_313-10676	77.4465	105.595	-4.77692	14.1735	-6.12499	-31.4008	15.7659	-10.1241	11.6442	-14.6975
IRRI	IRRI	tetrahedron	IRIS_313-10677	Japonica	NA	IRGC 128277	DEWAMINORI::IRGC 12743-1	NA	4056394	DEWAMINORI	IRGC 12743	NA	NA	Japan	Japan	P	EAR	NA	NA	NA	NA	GJ-tmp	Jap-tmp	Jap-tmp	Jap-tmp	Jap-tmp	Jap-tmp.1	Jap-tmp.1	Jap-tmp.1	GJ-tmp	IRIS_313-10677	-262.275	-38.0657	-166.999	-21.9317	53.5952	-14.3669	1.38757	-8.65727	4.89125	-11.1115
IRRI	IRRI	tetrahedron	IRIS_313-10678	Indica	NA	IRGC 132353	MAKALIOKA::IRGC 12781-2	NA	4112065	MAKALIOKA	IRGC 12781	NA	NA	Madagascar	Madagascar	NA	IOC	NA	NA	NA	NA	XI-2	Ind-2	Ind-2	Ind-2	Ind-2	Ind-2	Ind-2	Ind-2	XI-2A	IRIS_313-10678	132.704	12.9602	3.19015	-34.4263	0.231421	-28.5789	-120.639	-79.3278	27.1127	22.9849
IRRI	IRRI	tetrahedron	IRIS_313-10679	Japonica	NA	IRGC 132345	KHAI DO::IRGC 12903-2	NA	4112064	Khai do	IRGC 12903	NA	NA	Lao People's Democratic Republic	Lao People's Democratic Republic	T	SEA	NA	NA	NA	NA	GJ-sbtrp	Jap-sbtrp	Jap-sbtrp	Jap-sbtrp	Jap-sbtrp	Jap-sbtrp	Jap-sbtrp	Jap-sbtrp	GJ-sbtrp	IRIS_313-10679	-245.785	-16.2941	31.5979	-1.77003	-151.069	33.2855	15.4128	-41.0643	8.76736	-12.1239
IRRI	IRRI	tetrahedron	IRIS_313-10680	Indica	NA	IRGC 132354	MAK NAM::IRGC 12940-2	NA	4112030	Mak nam	IRGC 12940	NA	NA	Lao People's Democratic Republic	Lao People's Democratic Republic	T	SEA	NA	NA	NA	NA	XI-3	Ind-3	Ind-3	Ind-3.2	Ind-3.2	Ind-3.3	Ind-3.3	Ind-3.3	XI-3B1	IRIS_313-10680	126.588	-27.6585	4.20102	-40.3407	-9.97473	-34.9545	8.78892	-5.15475	-10.4292	-72.5386
IRRI	IRRI	tetrahedron	IRIS_313-10681	Indica	NA	IRGC 128338	KHAN THAI DO::IRGC 12990-1	NA	4056393	Khan thai do	IRGC 12990	NA	NA	Lao People's Democratic Republic	Lao People's Democratic Republic	T	SEA	NA	NA	NA	NA	XI-3	Ind-3	Ind-3	Ind-3.2	Ind-3.2	Ind-3.3	Ind-3.3	Ind-3.3	XI-3B1	IRIS_313-10681	123.022	-29.6034	10.2465	-44.5832	-9.37946	-33.6735	10.4561	1.09885	-25.6816	-76.2683
IRRI	IRRI	tetrahedron	IRIS_313-10682	Indica	NA	IRGC 127707	PA KHENG::IRGC 12996-1	NA	4056392	PA KHENG	IRGC 12996	NA	NA	Lao People's Democratic Republic	Lao People's Democratic Republic	T	SEA	NA	NA	NA	NA	XI-3	Ind-3	Ind-3	Ind-3.2	Ind-3.2	Ind-3.3	Ind-3.3	Ind-3.3	XI-3B1	IRIS_313-10682	133.042	-22.5955	13.0498	-55.5329	-6.10375	-27.5353	19.6244	-1.29027	-9.90219	-68.101
IRRI	IRRI	tetrahedron	IRIS_313-10683	Indica	NA	IRGC 127674	NGAN TIA::IRGC 13010-1	NA	4056391	Ngan tia	IRGC 13010	NA	NA	Lao People's Democratic Republic	Lao People's Democratic Republic	T	SEA	NA	NA	NA	NA	XI-3	Ind-3	Ind-3	Ind-3.2	Ind-3.2	Ind-3.3	Ind-3.3	Ind-3.3	XI-3B1	IRIS_313-10683	129.674	-23.3498	11.6256	-55.6791	-6.03661	-27.6098	19.7835	-1.62921	-10.2624	-68.0856
IRRI	IRRI	tetrahedron	IRIS_313-10684	Indica	NA	IRGC 135740	BONGOLON::IRGC 13094-3	NA	4494449	BONGOLON	IRGC 13094	NA	NA	Malaysia	Malaysia	T	SER	NA	NA	NA	NA	XI-3	Ind-3	Ind-3	Ind-3.1	Ind-3.1	Ind-3.1	Ind-3.1	Ind-3.1	XI-3A	IRIS_313-10684	115.881	-27.5576	11.6417	-75.7739	16.6444	51.2671	44.642	23.9538	91.0349	28.1141
IRRI	IRRI	tetrahedron	IRIS_313-10687	Indica	NA	NA	PADI PULUT::IRGC 13444-1	NA	NA	PADI PULUT	IRGC 13444	NA	NA	Malaysia	Malaysia	T	SER	NA	NA	NA	NA	XI-3	Ind-3	Ind-3	Ind-3.1	Ind-3.1	Ind-3.1	Ind-3.1	Ind-3.1	XI-3A	IRIS_313-10687	125.841	-32.7846	17.3897	-88.7217	20.7246	72.6013	45.6984	31.1485	118.094	35.1476
IRRI	IRRI	tetrahedron	IRIS_313-10688	Indica	NA	IRGC 135782	PADI TIMBUN::IRGC 13451-3	NA	4494451	PADI TIMBUN	IRGC 13451	NA	NA	Malaysia	Malaysia	T	SER	NA	NA	NA	NA	XI-3	Ind-3	Ind-3	Ind-3.1	Ind-3.1	Ind-3.1	Ind-3.1	Ind-3.1	XI-3A	IRIS_313-10688	127.827	-35.0935	13.0433	-74.2045	12.5559	46.7455	39.5466	21.9297	71.4442	22.2246
IRRI	IRRI	tetrahedron	IRIS_313-10689	Japonica	NA	IRGC 128165	SIKEP BATU::IRGC 13514-2	NA	4055209	SIKEP BATU	IRGC 13514	NA	NA	Indonesia	Indonesia	T	SER	NA	NA	NA	NA	GJ-trp	Jap-trp	Jap-trp	Jap-trp	Jap-trp.2	Jap-trp	Jap-trp.2	Jap-trp.2	GJ-trp2	IRIS_313-10689	-205.697	-7.32097	93.5479	11.7201	45.7119	-21.0595	-7.42637	21.0972	-2.00219	2.18763
IRRI	IRRI	tetrahedron	IRIS_313-10690	Indica	NA	IRGC 132350	LARONDJAWI::IRGC 13571-2	NA	4112063	LARONDJAWI	IRGC 13571	NA	NA	Indonesia	Indonesia	T	SER	NA	NA	NA	NA	XI-3	Ind-adm	Ind-3	Ind-3.1	Ind-3.1	Ind-3.1	Ind-3.1	Ind-3.1	XI-3A	IRIS_313-10690	76.3881	-30.5315	21.5058	-45.4796	26.7623	56.551	15.5043	15.4897	70.1623	19.6951
IRRI	IRRI	tetrahedron	IRIS_313-10692	Indica	NA	IRGC 132367	RANDAH SASAK::IRGC 13652-2	NA	4112062	RANDAH SASAK	IRGC 13652	NA	NA	Indonesia	Indonesia	T	SER	NA	NA	NA	NA	XI-3	Ind-3	Ind-3	Ind-3.1	Ind-3.1	Ind-3.1	Ind-3.1	Ind-3.1	XI-3A	IRIS_313-10692	119.903	-29.7712	11.2132	-74.8375	11.1826	34.2753	38.7256	21.1727	60.6926	6.61749
IRRI	IRRI	tetrahedron	IRIS_313-10693	Japonica	NA	IRGC 132268	SEREH::IRGC 13732-2	NA	4055208	SEREH	IRGC 13732	NA	NA	Indonesia	Indonesia	T	SER	NA	NA	NA	NA	GJ-trp	Jap-trp	Jap-trp	Jap-trp	Jap-trp.2	Jap-trp	Jap-trp.2	Jap-trp.2	GJ-trp2	IRIS_313-10693	-208.167	-5.60682	93.8843	12.5157	38.3358	-16.9303	-7.7554	24.2045	1.91785	-0.233691
IRRI	IRRI	tetrahedron	IRIS_313-10694	Indica	NA	IRGC 128047	HAJI HARUN 38::IRGC 13827-2	NA	4055207	HAJI HARUN 38	IRGC 13827	NA	NA	Malaysia	Malaysia	T	SER	NA	NA	NA	NA	XI-3	Ind-3	Ind-3	Ind-3.2	Ind-3.2	Ind-adm	Ind-adm	Ind-adm	XI-3B1	IRIS_313-10694	117.294	-35.7958	8.19623	-91.0306	1.50392	-8.59585	22.5205	5.94335	-28.6541	-64.7941
IRRI	IRRI	tetrahedron	IRIS_313-10695	Indica	NA	IRGC 128191	TOLIL 14::IRGC 13836-2	NA	4055206	TOLIL 14	IRGC 13836	NA	NA	Malaysia	Malaysia	T	SER	NA	NA	NA	NA	XI-3	Ind-3	Ind-3	Ind-3.2	Ind-3.2	Ind-adm	Ind-3.2	Ind-adm	XI-3B1	IRIS_313-10695	132.813	-33.3881	12.0021	-78.3221	-0.114442	-4.6778	23.0782	12.0865	-30.5699	-60.7032
IRRI	IRRI	tetrahedron	IRIS_313-10697	Indica	NA	NA	SIAM ER 16::IRGC 13910-2	NA	4055205	SIAM ER 16	IRGC 13910	NA	NA	Malaysia	Malaysia	T	SER	NA	NA	NA	NA	XI-3	Ind-3	Ind-3	Ind-3.1	Ind-3.1	Ind-3.1	Ind-3.1	Ind-3.1	XI-3A	IRIS_313-10697	120.022	-29.9193	18.9193	-92.2495	16.0239	64.3117	48.9884	29.6142	91.6212	28.0977
IRRI	IRRI	tetrahedron	IRIS_313-10698	Indica	NA	IRGC 127759	RADIN GOI::IRGC 13969-1	NA	4056388	RADIN GOI	IRGC 13969	NA	NA	Malaysia	Malaysia	T	SER	NA	NA	NA	NA	XI-3	Ind-3	Ind-3	Ind-3.1	Ind-3.1	Ind-3.1	Ind-3.1	Ind-3.1	XI-3A	IRIS_313-10698	128.525	-30.4562	14.4385	-99.167	14.4399	44.2954	37.306	25.7368	85.3102	30.8309
IRRI	IRRI	tetrahedron	IRIS_313-10699	Indica	NA	NA	BUJANG::IRGC 14040-1	NA	NA	BUJANG	IRGC 14040	NA	NA	Malaysia	Malaysia	T	SER	NA	NA	NA	NA	XI-3	Ind-3	Ind-3	Ind-3.1	Ind-3.1	Ind-3.1	Ind-3.1	Ind-3.1	XI-3A	IRIS_313-10699	116.632	-29.2034	13.788	-81.3001	15.4081	58.631	41.8604	24.675	85.4954	29.3173
IRRI	IRRI	tetrahedron	IRIS_313-10700	Indica	NA	NA	CHANTEK 145::IRGC 14045-1	NA	NA	CHANTEK 145	IRGC 14045	NA	NA	Malaysia	Malaysia	T	SER	NA	NA	NA	NA	XI-3	Ind-3	Ind-3	Ind-3.1	Ind-3.1	Ind-3.1	Ind-3.1	Ind-3.1	XI-3A	IRIS_313-10700	113.646	-33.6934	7.24999	-80.263	14.1483	49.5267	43.223	31.4891	91.1011	17.6364
IRRI	IRRI	tetrahedron	IRIS_313-10701	Indica	NA	NA	RADIN EBOS 35::IRGC 14204-1	NA	NA	RADIN EBOS 35	IRGC 14204	NA	NA	Malaysia	Malaysia	T	SER	NA	NA	NA	NA	XI-3	Ind-3	Ind-3	Ind-3.1	Ind-3.1	Ind-3.1	Ind-3.1	Ind-3.1	XI-3A	IRIS_313-10701	122.555	-32.1167	15.8956	-88.0444	14.4036	50.9564	43.919	25.8072	96.0335	34.4556
IRRI	IRRI	tetrahedron	IRIS_313-10702	Indica	NA	NA	JAROM EMAS::IRGC 14272-1	NA	NA	JAROM EMAS	IRGC 14272	NA	NA	Malaysia	Malaysia	T	SER	NA	NA	NA	NA	XI-3	Ind-3	Ind-3	Ind-3.1	Ind-3.1	Ind-3.1	Ind-3.1	Ind-3.1	XI-3A	IRIS_313-10702	120.973	-28.7621	14.6113	-95.6769	11.789	34.3086	33.6304	19.6131	76.9378	18.1705
IRRI	added	tetrahedron	IRIS_313-10703	Japonica	NA	IRGC 128418	PADI ADONG DUMARAT::IRGC 14356-1	NA	4056387	PADI ADONG DUMARAT	IRGC 14356	NA	NA	Malaysia	Malaysia	T	SER	NA	NA	NA	NA	GJ-trp	Jap-trp	Jap-trp	Jap-trp	Jap-trp.1	Jap-trp	Jap-trp.1	Jap-adm	GJ-trp1	IRIS_313-10703	-213.755	-5.32376	123.139	15.6669	51.0608	-20.6382	6.11814	-7.73537	-3.47096	6.86095
IRRI	added	tetrahedron	IRIS_313-10704	Japonica	NA	IRGC 128419	PADI DARAWAL::IRGC 14373-1	NA	4056386	PADI DARAWAL	IRGC 14373	NA	NA	Malaysia	Malaysia	T	SER	NA	NA	NA	NA	GJ-trp	Jap-trp	Jap-trp	Jap-trp	Jap-trp.1	Jap-trp	Jap-trp.1	Jap-trp.1	GJ-trp1	IRIS_313-10704	-216.006	-10.7469	123.209	17.9457	53.6495	-22.1234	7.29186	-14.5564	0.533786	3.57692
IRRI	IRRI	tetrahedron	IRIS_313-10705	Indica	NA	IRGC 128124	PADI PULOT MELAYANG::IRGC 14391-2	NA	4055204	PADI PULOT MELAYANG	IRGC 14391	NA	NA	Malaysia	Malaysia	T	SER	NA	NA	NA	NA	XI-adm	Ind-adm	Ind-adm	Ind-adm	Ind-adm	Ind-adm	admix	Ind-adm	XI-adm	IRIS_313-10705	40.4724	2.65143	31.4363	-24.7833	10.1786	-9.30174	-18.6164	-16.1055	17.6523	10.1134
IRRI	IRRI	tetrahedron	IRIS_313-10706	Indica	NA	NA	ANAK CHINA::IRGC 14479-1	NA	NA	ANAK CHINA	IRGC 14479	NA	NA	Malaysia	Malaysia	T	SER	NA	NA	NA	NA	XI-3	Ind-3	Ind-3	Ind-3.1	Ind-3.1	Ind-3.1	Ind-3.1	Ind-3.1	XI-3A	IRIS_313-10706	128.879	-26.5093	16.8311	-98.1844	13.248	42.3746	37.7738	29.9164	85.6627	31.4258
IRRI	IRRI	tetrahedron	IRIS_313-10707	Indica	NA	NA	ANAK DIDEK::IRGC 14491-1	NA	NA	ANAK DIDEK	IRGC 14491	NA	NA	Malaysia	Malaysia	T	SER	NA	NA	NA	NA	XI-3	Ind-3	Ind-3	Ind-3.1	Ind-3.1	Ind-3.1	Ind-3.1	Ind-3.1	XI-3A	IRIS_313-10707	124.148	-26.8714	17.5326	-89.0856	13.1179	48.6694	44.3259	28.0163	91.4601	21.1836
IRRI	IRRI	tetrahedron	IRIS_313-10708	Japonica	NA	IRGC 128233	B 6311 A 5553-16-2::IRGC 14541-1	NA	4056385	B 6311 A 5553-16-2	IRGC 14541	NA	NA	United States of America	United States of America	I	NAM	NA	NA	NA	NA	GJ-trp	Jap-trp	Jap-trp	Jap-trp	Jap-trp.1	Jap-trp	Jap-trp.1	Jap-adm	GJ-trp1	IRIS_313-10708	-224.927	-17.8294	141.276	22.0614	89.4068	-19.157	12.3521	-13.5215	-7.59857	1.61565
IRRI	IRRI	tetrahedron	IRIS_313-10710	Japonica	NA	IRGC 128135	PINDE GOGO WIERIE::IRGC 14795-2	NA	4055203	PINDE GOGO WIERIE	IRGC 14795	NA	NA	Surinam	Surinam	T	SAM	NA	NA	NA	NA	GJ-trp	Jap-trp	Jap-trp	Jap-trp	Jap-trp.1	Jap-trp	Jap-trp.1	Jap-trp.1	GJ-trp1	IRIS_313-10710	-232.99	-18.5656	139.805	23.4661	73.2379	-22.6214	3.69237	-7.39852	-3.27056	4.30455
IRRI	IRRI	tetrahedron	IRIS_313-10711	Japonica	NA	IRGC 132314	7 AC::IRGC 14860-2	NA	4112007	7 AC	IRGC 14860	NA	NA	Liberia	Liberia	NA	WAF	NA	NA	NA	NA	GJ-trp	Jap-trp	Jap-trp	Jap-trp	Jap-trp.1	Jap-trp	Jap-trp.1	Jap-trp.1	GJ-trp1	IRIS_313-10711	-231.984	-15.9547	132.941	16.4839	61.6762	-22.8101	2.09637	-14.14	-3.50746	4.4958
IRRI	IRRI	tetrahedron	IRIS_313-10712	Japonica	NA	IRGC 128354	KOTO OURA S 5::IRGC 15155-1	NA	4056383	KOTO OURA S 5	IRGC 15155	NA	NA	Cote d'Ivoire	Cote d'Ivoire	NA	WAF	NA	NA	NA	NA	GJ-trp	Jap-trp	Jap-trp	Jap-trp	Jap-trp.1	Jap-trp	Jap-trp.1	Jap-trp.1	GJ-trp1	IRIS_313-10712	-241.811	-13.1542	132.191	17.3514	45.7412	-14.5325	4.49495	-11.1155	-7.3626	-4.8889
IRRI	IRRI	tetrahedron	IRIS_313-10715	Indica	NA	IRGC 127827	SUDU KARAYAL::IRGC 15348-1	NA	4056381	SUDU KARAYAL	IRGC 15348	NA	NA	Sri Lanka	Sri Lanka	T	IOC	NA	NA	NA	NA	XI-2	Ind-2	Ind-2	Ind-2	Ind-2	Ind-2	Ind-2	Ind-2	XI-2B	IRIS_313-10715	101.029	38.1369	-3.31066	2.07504	-2.50387	-37.1358	-65.4072	-53.6747	1.23108	27.2071
IRRI	IRRI	tetrahedron	IRIS_313-10716	Indica	NA	IRGC 127640	MURUNGA::IRGC 15428-1	NA	4056380	MURUNGA	IRGC 15428	NA	NA	Sri Lanka	Sri Lanka	T	IOC	NA	NA	NA	NA	XI-2	Ind-2	Ind-2	Ind-2	Ind-2	Ind-2	Ind-2	Ind-2	XI-2B	IRIS_313-10716	124.422	26.4034	-6.12071	18.5918	-5.88574	-27.6593	-86.4553	-69.3232	16.4555	29.6932
IRRI	IRRI	tetrahedron	IRIS_313-10717	Indica	NA	IRGC 127725	PERIYA VELLAI::IRGC 15475-1	NA	4056379	PERIYA VELLAI	IRGC 15475	NA	NA	Sri Lanka	Sri Lanka	T	IOC	NA	NA	NA	NA	XI-2	Ind-2	Ind-2	Ind-2	Ind-2	Ind-2	Ind-2	Ind-2	XI-2B	IRIS_313-10717	122.395	53.3831	-7.43617	2.91557	-5.19748	-34.8815	-67.8592	-54.2974	-2.22975	21.3537
IRRI	IRRI	tetrahedron	IRIS_313-10718	cA-2	NA	IRGC 128073	KARUTHA SEENATI::IRGC 15515-2	NA	4055201	KARUTHA SEENATI	IRGC 15515	NA	NA	Sri Lanka	Sri Lanka	T	IOC	NA	NA	NA	NA	cA (Aus)	cA (Aus)	cA (Aus)	cAus	cAus	cAus	cAus	cAus	cA-2	IRIS_313-10718	-36.4002	243.2	-21.1887	8.39465	16.7577	16.9649	16.0894	-11.8916	-10.8951	2.36982
IRRI	IRRI	tetrahedron	IRIS_313-10719	Indica	NA	IRGC 127886	VELLAI KOLOMBAN::IRGC 15517-1	NA	4056378	VELLAI KOLOMBAN	IRGC 15517	NA	NA	Sri Lanka	Sri Lanka	T	IOC	NA	NA	NA	NA	XI-2	Ind-2	Ind-2	Ind-2	Ind-2	Ind-2	Ind-2	Ind-2	XI-2B	IRIS_313-10719	121.44	29.8553	-2.65758	3.98714	-5.3596	-37.8207	-81.2003	-63.008	6.06135	30.2019
IRRI	IRRI	tetrahedron	IRIS_313-10720	Indica	NA	IRGC 132337	HEENDIKWEE::IRGC 15587-2	NA	4112061	HEENDIKWEE	IRGC 15587	NA	NA	Sri Lanka	Sri Lanka	T	IOC	NA	NA	NA	NA	XI-adm	Ind-adm	Ind-adm	Ind-adm	Ind-adm	Ind-adm	admix	Ind-adm	XI-adm	IRIS_313-10720	84.1031	2.77545	-2.45736	-14.0601	4.10684	-15.6231	-24.8568	-20.5314	-4.21029	1.91898
IRRI	IRRI	tetrahedron	IRIS_313-10721	Indica	NA	IRGC 127401	HALSUDU HEENATI::IRGC 15599-1	NA	4056377	HALSUDU HEENATI	IRGC 15599	NA	NA	Sri Lanka	Sri Lanka	T	IOC	NA	NA	NA	NA	XI-2	Ind-2	Ind-2	Ind-2	Ind-2	Ind-2	Ind-2	Ind-2	XI-2B	IRIS_313-10721	111.959	30.5082	-11.8238	8.18881	-4.19446	-40.8773	-86.9824	-74.1322	7.32028	38.0205
IRRI	IRRI	tetrahedron	IRIS_313-10722	Japonica	NA	IRGC 128301	GODAWEL::IRGC 15750-1	NA	4056376	GODAWEL	IRGC 15750	NA	NA	Sri Lanka	Sri Lanka	T	IOC	NA	NA	NA	NA	GJ-trp	Jap-trp	Jap-trp	Jap-trp	Jap-trp.1	Jap-trp	Jap-trp.1	Jap-trp.1	GJ-trp1	IRIS_313-10722	-223.012	-9.14903	120.746	15.9691	43.3713	-12.7955	3.89571	-6.13351	-5.97166	3.03487
IRRI	IRRI	tetrahedron	IRIS_313-10723	Indica	NA	IRGC 128111	MOND BA::IRGC 15813-2	NA	4055200	MOND-BA	IRGC 15813	NA	NA	Senegal	Senegal	NA	WAF	NA	NA	NA	NA	XI-2	Ind-2	Ind-2	Ind-2	Ind-2	Ind-2	Ind-2	Ind-2	XI-2A	IRIS_313-10723	122.342	-4.79209	-3.72242	-34.7213	-3.09959	-13.7658	-81.4382	-39.505	7.64308	-8.73524
IRRI	IRRI	tetrahedron	IRIS_313-10724	Indica	NA	IRGC 135775	MOUSOIR::IRGC 15866-3	NA	4494452	MOUSOIR	IRGC 15866	NA	NA	Senegal	Senegal	NA	WAF	NA	NA	NA	NA	XI-3	Ind-3	Ind-3	Ind-3.2	Ind-3.2	Ind-adm	Ind-adm	Ind-adm	XI-3B1	IRIS_313-10724	133.924	-14.5437	14.4789	-81.953	-2.59757	-18.4654	4.5892	-3.75055	-13.0898	-48.1944
IRRI	IRRI	tetrahedron	IRIS_313-10725	Indica	NA	IRGC 128518	ERNEST::IRGC 15884-2	NA	4055199	ERNEST	IRGC 15884	NA	NA	Senegal	Senegal	NA	WAF	NA	NA	NA	NA	XI-adm	Ind-adm	Ind-adm	Ind-adm	Ind-adm	Ind-adm	admix	Ind-adm	XI-adm	IRIS_313-10725	136.852	3.72324	9.22513	-73.3975	2.57128	-16.4809	-29.1691	-23.2486	3.78879	-14.6914
IRRI	IRRI	tetrahedron	IRIS_313-10726	Indica	NA	IRGC 128139	POTO BALA::IRGC 15986-2	NA	4055198	POTO BALA	IRGC 15986	NA	NA	Senegal	Senegal	NA	WAF	NA	NA	NA	NA	XI-3	Ind-3	Ind-3	Ind-adm	Ind-adm	Ind-adm	Ind-adm	Ind-adm	XI-adm	IRIS_313-10726	130.046	-24.2302	15.8047	-90.4897	8.19557	15.4223	25.8947	17.8266	25.0438	-12.3941
IRRI	IRRI	tetrahedron	IRIS_313-10727	Indica	NA	NA	KOUPENEDOU KOUBOURY::IRGC 16011-1	NA	NA	KOUPENEDOU KOUBOURY	IRGC 16011	NA	NA	Senegal	Senegal	NA	WAF	NA	NA	NA	NA	XI-3	Ind-adm	Ind-3	Ind-3.2	Ind-3.2	Ind-adm	Ind-adm	Ind-adm	XI-3B1	IRIS_313-10727	124.718	-10.741	7.38863	-69.7874	-0.450756	-12.8872	-8.33622	-10.1923	-12.5842	-45.8001
IRRI	IRRI	tetrahedron	IRIS_313-10728	Indica	NA	IRGC 132261	OUSSANTHIABA::IRGC 16046-2	NA	4055197	OUSSANTHIABA	IRGC 16046	NA	NA	Senegal	Senegal	NA	WAF	NA	NA	NA	NA	XI-adm	Ind-adm	Ind-adm	Ind-adm	Ind-adm	Ind-adm	admix	Ind-adm	XI-adm	IRIS_313-10728	139.162	1.83712	6.83628	-51.3432	-3.04912	-25.831	-38.2445	-27.0798	6.83887	-19.5097
IRRI	IRRI	tetrahedron	IRIS_313-10729	admix	NA	IRGC 128379	MALOGBANA::IRGC 16086-1	NA	4056375	MALOGBANA	IRGC 16086	NA	NA	Cote d'Ivoire	Cote d'Ivoire	NA	WAF	NA	NA	NA	NA	admix	admix	admix	admix	admix	admix	admix	admix	admix	IRIS_313-10729	-126.245	50.0063	-43.9132	-20.8471	-6.95773	8.26755	-5.16505	24.5434	-16.4829	11.6245
IRRI	IRRI	tetrahedron	IRIS_313-10730	Japonica	NA	IRGC 132258	NANIBRE::IRGC 16102-2	NA	4055196	NANIBRE	IRGC 16102	NA	NA	Cote d'Ivoire	Cote d'Ivoire	NA	WAF	NA	NA	NA	NA	GJ-trp	Jap-trp	Jap-trp	Jap-trp	Jap-trp.1	Jap-trp	Jap-trp.1	Jap-trp.1	GJ-trp1	IRIS_313-10730	-230.269	-17.267	115.409	10.3068	40.492	-9.63569	4.93355	-1.09252	-4.61023	-8.36317
IRRI	IRRI	tetrahedron	IRIS_313-10731	Indica	NA	IRGC 127212	BARKHE TAULI::IRGC 16116-1	NA	4056374	BARKHE TAULI	IRGC 16116	NA	NA	Nepal	Nepal	NA	SAC	NA	NA	NA	NA	XI-1A	Ind-1A	Ind-1A	Ind-1A	Ind-1a	Ind-1A	Ind-1A	Ind-1A	XI-1A	IRIS_313-10731	123.163	-22.2706	-17.4443	90.5742	-32.6147	-119.286	38.9993	25.467	44.6457	-28.0679
IRRI	IRRI	tetrahedron	IRIS_313-10732	cB	NA	IRGC 128102	MADHUWA KARIA::IRGC 16138-2	NA	4055195	MADHUWA KARIA	IRGC 16138	NA	NA	Nepal	Nepal	NA	SAC	NA	NA	NA	NA	cB (Bas)	cB (Bas)	cB (Bas)	cBas	cBas	cBas	cBas	cBas	cB	IRIS_313-10732	-142.415	84.9909	21.373	-5.06913	-55.2112	19.2128	-148.156	217.886	12.4748	-14.0007
IRRI	IRRI	tetrahedron	IRIS_313-10733	Indica	NA	IRGC 127634	MOTANGE PAHELLO LAULE::IRGC 16160-1	NA	4056373	MOTANGE PAHELLO LAULE	IRGC 16160	NA	NA	Nepal	Nepal	NA	SAC	NA	NA	NA	NA	XI-adm	Ind-adm	Ind-adm	Ind-adm	Ind-adm	Ind-adm	Ind-adm	Ind-adm	XI-adm	IRIS_313-10733	134.287	-18.9361	8.23015	-27.3335	-7.32262	-35.4494	-21.649	-18.1071	20.5901	-34.8825
IRRI	IRRI	tetrahedron	IRIS_313-10734	cA-1	NA	IRGC 127315	DEVARASI::IRGC 16173-1	NA	4056372	DEVARASI	IRGC 16173	NA	NA	Nepal	Nepal	P	SAC	NA	NA	NA	NA	cA (Aus)	cA (Aus)	cA (Aus)	cAus	cAus	cAus	cAus	cAus	cA-1	IRIS_313-10734	19.0822	260.968	-20.0778	7.77253	11.2896	16.2472	61.6936	-16.5047	-2.96155	-8.49545
IRRI	IRRI	tetrahedron	IRIS_313-10735	cA-1	NA	IRGC 127546	LAL SAR::IRGC 16185-1	NA	4056371	LAL SAR	IRGC 16185	NA	NA	Nepal	Nepal	P	SAC	NA	NA	NA	NA	cA (Aus)	cA (Aus)	cA (Aus)	cAus	cAus	cAus	cAus	cAus	cA-1	IRIS_313-10735	26.357	266.488	-21.1699	2.68625	8.95765	10.532	63.1878	-17.745	-2.2216	-4.78553
IRRI	IRRI	tetrahedron	IRIS_313-10736	cA-1	NA	IRGC 128149	RERM BILASH::IRGC 16273-2	NA	4055194	RERM BILASH	IRGC 16273	NA	NA	Nepal	Nepal	NA	SAC	NA	NA	NA	NA	cA (Aus)	cA (Aus)	cA (Aus)	cAus	cAus	cAus	cAus	cAus	cA-1	IRIS_313-10736	1.67359	281.198	-22.0777	9.76066	12.9491	16.8543	57.1333	-10.6869	-4.20799	-14.3692
[truncated: 2,726 more rows]

## Sheet: Table S3
Table S3. Phenotypic measurements for 20 traits for 672 samples
[truncated: 673 more rows]

## Sheet: Table S4
Table S4. Phenotype abbreviations and details.
[truncated: 11 more rows]

[truncated: 7 more sheets: Table S5, Table S6, Table S7, Table S8, Table S9, Table S10, Table S11]
